# Supplementary material for: Angiogenesis-on-a-chip coupled with single-cell RNA sequencing reveals spatially differential activations of autophagy along angiogenic sprouts
Source: Nat Commun. 2024 Jan 3;15:230. doi: 10.1038/s41467-023-44427-0 (PMC10764361; doi:10.1038/s41467-023-44427-0)
Supplement: Supplementary file 3 — Supplementary Data 1 [file 41467_2023_44427_MOESM3_ESM.xlsx]

## Sheet: Data 1A
Supplementary Data 1A. The 1,301 genes included in the P1-4.
ID	EntrezID	Symbol	Description	Pattern
ENSG00000143322	27	ABL2	ABL proto-oncogene 2, non-receptor tyrosine kinase	P1
ENSG00000182827	64746	ACBD3	acyl-CoA binding domain containing 3	P1
ENSG00000230124	84320	ACBD6	acyl-CoA binding domain containing 6	P1
ENSG00000068366	2182	ACSL4	acyl-CoA synthetase long chain family member 4	P1
ENSG00000107796	59	ACTA2	actin alpha 2, smooth muscle	P1
ENSG00000072110	87	ACTN1	actinin alpha 1	P1
ENSG00000130402	81	ACTN4	actinin alpha 4	P1
ENSG00000138071	10097	ACTR2	actin related protein 2	P1
ENSG00000115091	10096	ACTR3	actin related protein 3	P1
ENSG00000049192	11174	ADAMTS6	ADAM metallopeptidase with thrombospondin type 1 motif 6	P1
ENSG00000148671	10974	ADIRF	adipogenesis regulatory factor	P1
ENSG00000156110	132	ADK	adenosine kinase	P1
ENSG00000130706	11047	ADRM1	ADRM1 26S proteasome ubiquitin receptor	P1
ENSG00000124942	79026	AHNAK	AHNAK nucleoprotein	P1
ENSG00000185567	113146	AHNAK2	AHNAK nucleoprotein 2	P1
ENSG00000085662	231	AKR1B1	aldo-keto reductase family 1 member B	P1
ENSG00000187134	1645	AKR1C1	aldo-keto reductase family 1 member C1	P1
ENSG00000149925	226	ALDOA	aldolase, fructose-bisphosphate A	P1
ENSG00000148677	27063	ANKRD1	ankyrin repeat domain 1	P1
ENSG00000151458	57182	ANKRD50	ankyrin repeat domain containing 50	P1
ENSG00000135046	301	ANXA1	annexin A1	P1
ENSG00000182718	302	ANXA2	annexin A2	P1
ENSG00000164111	308	ANXA5	annexin A5	P1
ENSG00000006125	163	AP2B1	adaptor related protein complex 2 subunit beta 1	P1
ENSG00000161203	1173	AP2M1	adaptor related protein complex 2 subunit mu 1	P1
ENSG00000042753	1175	AP2S1	adaptor related protein complex 2 subunit sigma 1	P1
ENSG00000168374	378	ARF4	ADP ribosylation factor 4	P1
ENSG00000146376	93663	ARHGAP18	Rho GTPase activating protein 18	P1
ENSG00000128805	58504	ARHGAP22	Rho GTPase activating protein 22	P1
ENSG00000138639	83478	ARHGAP24	Rho GTPase activating protein 24	P1
ENSG00000111348	397	ARHGDIB	Rho GDP dissociation inhibitor beta	P1
ENSG00000144746	10550	ARL6IP5	ADP ribosylation factor like GTPase 6 interacting protein 5	P1
ENSG00000163466	10109	ARPC2	actin related protein 2/3 complex subunit 2	P1
ENSG00000111229	10094	ARPC3	actin related protein 2/3 complex subunit 3	P1
ENSG00000162704	10092	ARPC5	actin related protein 2/3 complex subunit 5	P1
ENSG00000180801	79642	ARSJ	arylsulfatase family member J	P1
ENSG00000162772	467	ATF3	activating transcription factor 3	P1
ENSG00000177556	475	ATOX1	antioxidant 1 copper chaperone	P1
ENSG00000133657	79572	ATP13A3	ATPase 13A3	P1
ENSG00000143153	481	ATP1B1	ATPase Na+/K+ transporting subunit beta 1	P1
ENSG00000110955	506	ATP5F1B	ATP synthase F1 subunit beta	P1
ENSG00000130770	93974	ATP5IF1	ATP synthase inhibitory factor subunit 1	P1
ENSG00000159199	516	ATP5MC1	ATP synthase membrane subunit c locus 1	P1
ENSG00000154518	518	ATP5MC3	ATP synthase membrane subunit c locus 3	P1
ENSG00000241468	9551	ATP5MF	ATP synthase membrane subunit f	P1
ENSG00000154723	522	ATP5PF	ATP synthase peripheral stalk subunit F6	P1
ENSG00000117410	533	ATP6V0B	ATPase H+ transporting V0 subunit b	P1
ENSG00000159720	9114	ATP6V0D1	ATPase H+ transporting V0 subunit d1	P1
ENSG00000113732	8992	ATP6V0E1	ATPase H+ transporting V0 subunit e1	P1
ENSG00000100554	51382	ATP6V1D	ATPase H+ transporting V1 subunit D	P1
ENSG00000131100	529	ATP6V1E1	ATPase H+ transporting V1 subunit E1	P1
ENSG00000128524	9296	ATP6V1F	ATPase H+ transporting V1 subunit F	P1
ENSG00000136888	9550	ATP6V1G1	ATPase H+ transporting V1 subunit G1	P1
ENSG00000175756	54998	AURKAIP1	aurora kinase A interacting protein 1	P1
ENSG00000167601	558	AXL	AXL receptor tyrosine kinase	P1
ENSG00000175334	8815	BANF1	BAF nuclear assembly factor 1	P1
ENSG00000176788	10409	BASP1	brain abundant membrane attached signal protein 1	P1
ENSG00000087088	581	BAX	BCL2 associated X, apoptosis regulator	P1
ENSG00000105327	27113	BBC3	BCL2 binding component 3	P1
ENSG00000171552	598	BCL2L1	BCL2 like 1	P1
ENSG00000145734	55814	BDP1	B double prime 1, subunit of RNA polymerase III transcription initiation factor IIIB	P1
ENSG00000166681	27018	BEX3	brain expressed X-linked 3	P1
ENSG00000196072	282991	BLOC1S2	biogenesis of lysosomal organelles complex 1 subunit 2	P1
ENSG00000090013	645	BLVRB	biliverdin reductase B	P1
ENSG00000148925	84280	BTBD10	BTB domain containing 10	P1
ENSG00000106245	8896	BUD31	BUD31 homolog	P1
ENSG00000108561	708	C1QBP	complement C1q binding protein	P1
ENSG00000122786	800	CALD1	caldesmon 1	P1
ENSG00000143933	805	CALM2	calmodulin 2	P1
ENSG00000131236	10487	CAP1	cyclase associated actin cytoskeleton regulatory protein 1	P1
ENSG00000162909	824	CAPN2	calpain 2	P1
ENSG00000204397	114769	CARD16	caspase recruitment domain family member 16	P1
ENSG00000164051	79714	CCDC51	coiled-coil domain containing 51	P1
ENSG00000175602	11007	CCDC85B	coiled-coil domain containing 85B	P1
ENSG00000137500	60492	CCDC90B	coiled-coil domain containing 90B	P1
ENSG00000142871	3491	CCN1	cellular communication network factor 1	P1
ENSG00000118523	1490	CCN2	cellular communication network factor 2	P1
ENSG00000133101	8900	CCNA1	cyclin A1	P1
ENSG00000134057	891	CCNB1	cyclin B1	P1
ENSG00000110092	595	CCND1	cyclin D1	P1
ENSG00000163468	7203	CCT3	chaperonin containing TCP1 subunit 3	P1
ENSG00000150753	22948	CCT5	chaperonin containing TCP1 subunit 5	P1
ENSG00000156261	10694	CCT8	chaperonin containing TCP1 subunit 8	P1
ENSG00000026508	960	CD44	CD44 molecule (Indian blood group)	P1
ENSG00000196352	1604	CD55	CD55 molecule (Cromer blood group)	P1
ENSG00000085063	966	CD59	CD59 molecule (CD59 blood group)	P1
ENSG00000135404	967	CD63	CD63 molecule	P1
ENSG00000110651	975	CD81	CD81 molecule	P1
ENSG00000010278	928	CD9	CD9 molecule	P1
ENSG00000170558	1000	CDH2	cadherin 2	P1
ENSG00000170312	983	CDK1	cyclin dependent kinase 1	P1
ENSG00000123374	1017	CDK2	cyclin dependent kinase 2	P1
ENSG00000124762	1026	CDKN1A	cyclin dependent kinase inhibitor 1A	P1
ENSG00000147883	1030	CDKN2B	cyclin dependent kinase inhibitor 2B	P1
ENSG00000143702	9859	CEP170	centrosomal protein 170	P1
ENSG00000172757	1072	CFL1	cofilin 1	P1
ENSG00000106153	51142	CHCHD2	coiled-coil-helix-coiled-coil-helix domain containing 2	P1
ENSG00000166595	51647	CIAO2B	cytosolic iron-sulfur assembly component 2B	P1
ENSG00000122873	55847	CISD1	CDGSH iron sulfur domain 1	P1
ENSG00000164442	10370	CITED2	Cbp/p300 interacting transactivator with Glu/Asp rich carboxy-terminal domain 2	P1
ENSG00000136026	10970	CKAP4	cytoskeleton associated protein 4	P1
ENSG00000173207	1163	CKS1B	CDC28 protein kinase regulatory subunit 1B	P1
ENSG00000013297	5010	CLDN11	claudin 11	P1
ENSG00000159261	23562	CLDN14	claudin 14	P1
ENSG00000213719	1192	CLIC1	chloride intracellular channel 1	P1
ENSG00000130779	6249	CLIP1	CAP-Gly domain containing linker protein 1	P1
ENSG00000122705	1211	CLTA	clathrin light chain A	P1
ENSG00000141367	1213	CLTC	clathrin heavy chain	P1
ENSG00000164237	134147	CMBL	carboxymethylenebutenolidase homolog	P1
ENSG00000169714	7555	CNBP	CCHC-type zinc finger nucleic acid binding protein	P1
ENSG00000168275	388753	COA6	cytochrome c oxidase assembly factor 6	P1
ENSG00000168090	10980	COPS6	COP9 signalosome subunit 6	P1
ENSG00000138495	10063	COX17	cytochrome c oxidase copper chaperone COX17	P1
ENSG00000135940	1329	COX5B	cytochrome c oxidase subunit 5B	P1
ENSG00000111775	1337	COX6A1	cytochrome c oxidase subunit 6A1	P1
ENSG00000112695	1347	COX7A2	cytochrome c oxidase subunit 7A2	P1
ENSG00000131174	1349	COX7B	cytochrome c oxidase subunit 7B	P1
ENSG00000176340	1351	COX8A	cytochrome c oxidase subunit 8A	P1
ENSG00000164400	1437	CSF2	colony stimulating factor 2	P1
ENSG00000101439	1471	CST3	cystatin C	P1
ENSG00000160213	1476	CSTB	cystatin B	P1
ENSG00000119326	8727	CTNNAL1	catenin alpha like 1	P1
ENSG00000164733	1508	CTSB	cathepsin B	P1
ENSG00000109861	1075	CTSC	cathepsin C	P1
ENSG00000135047	1514	CTSL	cathepsin L	P1
ENSG00000179091	1537	CYC1	cytochrome c1	P1
ENSG00000172115	54205	CYCS	cytochrome c, somatic	P1
ENSG00000120306	84418	CYSTM1	cysteine rich transmembrane module containing 1	P1
ENSG00000057019	131566	DCBLD2	discoidin, CUB and LCCL domain containing 2	P1
ENSG00000134574	1643	DDB2	damage specific DNA binding protein 2	P1
ENSG00000175197	1649	DDIT3	DNA damage inducible transcript 3	P1
ENSG00000178105	1662	DDX10	DEAD-box helicase 10	P1
ENSG00000165732	9188	DDX21	DExD-box helicase 21	P1
ENSG00000107984	22943	DKK1	dickkopf WNT signaling pathway inhibitor 1	P1
ENSG00000136048	55332	DRAM1	DNA damage regulated autophagy modulator 1	P1
ENSG00000175550	10589	DRAP1	DR1 associated protein 1	P1
ENSG00000197102	1778	DYNC1H1	dynein cytoplasmic 1 heavy chain 1	P1
ENSG00000125971	83658	DYNLRB1	dynein light chain roadblock-type 1	P1
ENSG00000146425	6993	DYNLT1	dynein light chain Tctex-type 1	P1
ENSG00000117395	10969	EBNA1BP2	EBNA1 binding protein 2	P1
ENSG00000198721	10455	ECI2	enoyl-CoA delta isomerase 2	P1
ENSG00000107223	8721	EDF1	endothelial differentiation related factor 1	P1
ENSG00000142634	79180	EFHD2	EF-hand domain family member D2	P1
ENSG00000149547	9538	EI24	EI24 autophagy associated transmembrane protein	P1
ENSG00000173812	10209	EIF1	eukaryotic translation initiation factor 1	P1
ENSG00000114784	10289	EIF1B	eukaryotic translation initiation factor 1B	P1
ENSG00000107581	8661	EIF3A	eukaryotic translation initiation factor 3 subunit A	P1
ENSG00000187840	1978	EIF4EBP1	eukaryotic translation initiation factor 4E binding protein 1	P1
ENSG00000114867	1981	EIF4G1	eukaryotic translation initiation factor 4 gamma 1	P1
ENSG00000132507	1984	EIF5A	eukaryotic translation initiation factor 5A	P1
ENSG00000158417	9669	EIF5B	eukaryotic translation initiation factor 5B	P1
ENSG00000242372	3692	EIF6	eukaryotic translation initiation factor 6	P1
ENSG00000154582	6921	ELOC	elongin C	P1
ENSG00000142227	2014	EMP3	epithelial membrane protein 3	P1
ENSG00000074800	2023	ENO1	enolase 1	P1
ENSG00000136628	2058	EPRS1	glutamyl-prolyl-tRNA synthetase 1	P1
ENSG00000151491	2059	EPS8	epidermal growth factor receptor pathway substrate 8	P1
ENSG00000100632	2079	ERH	ERH mRNA splicing and mitosis factor	P1
ENSG00000164283	11082	ESM1	endothelial cell specific molecule 1	P1
ENSG00000092820	7430	EZR	ezrin	P1
ENSG00000149485	3992	FADS1	fatty acid desaturase 1	P1
ENSG00000114023	26355	FAM162A	family with sequence similarity 162 member A	P1
ENSG00000138829	2201	FBN2	fibrillin 2	P1
ENSG00000118564	26234	FBXL5	F-box and leucine rich repeat protein 5	P1
ENSG00000167196	26263	FBXO22	F-box protein 22	P1
ENSG00000161513	2232	FDXR	ferredoxin reductase	P1
ENSG00000171055	9637	FEZ2	fasciculation and elongation protein zeta 2	P1
ENSG00000115641	2274	FHL2	four and a half LIM domains 2	P1
ENSG00000088832	2280	FKBP1A	FKBP prolyl isomerase 1A	P1
ENSG00000175592	8061	FOSL1	FOS like 1, AP-1 transcription factor subunit	P1
ENSG00000167996	2495	FTH1	ferritin heavy chain 1	P1
ENSG00000087086	2512	FTL	ferritin light chain	P1
ENSG00000145907	10146	G3BP1	G3BP stress granule assembly factor 1	P1
ENSG00000160211	2539	G6PD	glucose-6-phosphate dehydrogenase	P1
ENSG00000116717	1647	GADD45A	growth arrest and DNA damage inducible alpha	P1
ENSG00000179271	90480	GADD45GIP1	GADD45G interacting protein 1	P1
ENSG00000141429	2589	GALNT1	polypeptide N-acetylgalactosaminyltransferase 1	P1
ENSG00000111640	2597	GAPDH	glyceraldehyde-3-phosphate dehydrogenase	P1
ENSG00000106105	2617	GARS1	glycyl-tRNA synthetase 1	P1
ENSG00000114480	2632	GBE1	1,4-alpha-glucan branching enzyme 1	P1
ENSG00000023909	2730	GCLM	glutamate-cysteine ligase modifier subunit	P1
ENSG00000130513	9518	GDF15	growth differentiation factor 15	P1
ENSG00000165678	27069	GHITM	growth hormone inducible transmembrane protein	P1
ENSG00000172380	55970	GNG12	G protein subunit gamma 12	P1
ENSG00000163938	26354	GNL3	G protein nucleolar 3	P1
ENSG00000144674	2803	GOLGA4	golgin A4	P1
ENSG00000233276	2876	GPX1	glutathione peroxidase 1	P1
ENSG00000167468	2879	GPX4	glutathione peroxidase 4	P1
ENSG00000134202	2947	GSTM3	glutathione S-transferase mu 3	P1
ENSG00000148834	9446	GSTO1	glutathione S-transferase omega 1	P1
ENSG00000084207	2950	GSTP1	glutathione S-transferase pi 1	P1
ENSG00000107937	23560	GTPBP4	GTP binding protein 4	P1
ENSG00000164032	3015	H2AZ1	H2A.Z variant histone 1	P1
ENSG00000132475	3021	H3-3B	H3.3 histone B	P1
ENSG00000063854	3029	HAGH	hydroxyacylglutathione hydrolase	P1
ENSG00000138411	57520	HECW2	HECT, C2 and WW domain containing E3 ubiquitin protein ligase 2	P1
ENSG00000051108	9709	HERPUD1	homocysteine inducible ER protein with ubiquitin like domain 1	P1
ENSG00000164161	64399	HHIP	hedgehog interacting protein	P1
ENSG00000248890	646576	HHIP-AS1	HHIP antisense RNA 1	P1
ENSG00000258667	105370526	HIF1A-AS3	HIF1A antisense RNA 3	P1
ENSG00000137309	3159	HMGA1	high mobility group AT-hook 1	P1
ENSG00000149948	8091	HMGA2	high mobility group AT-hook 2	P1
ENSG00000189403	3146	HMGB1	high mobility group box 1	P1
ENSG00000198830	3151	HMGN2	high mobility group nucleosomal binding domain 2	P1
ENSG00000100292	3162	HMOX1	heme oxygenase 1	P1
ENSG00000122566	3181	HNRNPA2B1	heterogeneous nuclear ribonucleoprotein A2/B1	P1
ENSG00000170144	220988	HNRNPA3	heterogeneous nuclear ribonucleoprotein A3	P1
ENSG00000197451	3182	HNRNPAB	heterogeneous nuclear ribonucleoprotein A/B	P1
ENSG00000165119	3190	HNRNPK	heterogeneous nuclear ribonucleoprotein K	P1
ENSG00000174775	3265	HRAS	HRas proto-oncogene, GTPase	P1
ENSG00000230989	3281	HSBP1	heat shock factor binding protein 1	P1
ENSG00000080824	3320	HSP90AA1	heat shock protein 90 alpha family class A member 1	P1
ENSG00000170606	3308	HSPA4	heat shock protein family A (Hsp70) member 4	P1
ENSG00000113013	3313	HSPA9	heat shock protein family A (Hsp70) member 9	P1
ENSG00000144381	3329	HSPD1	heat shock protein family D (Hsp60) member 1	P1
ENSG00000115541	3336	HSPE1	heat shock protein family E (Hsp10) member 1	P1
ENSG00000068001	8692	HYAL2	hyaluronidase 2	P1
ENSG00000196305	3376	IARS1	isoleucyl-tRNA synthetase 1	P1
ENSG00000165949	3429	IFI27	interferon alpha inducible protein 27	P1
ENSG00000115602	9173	IL1RL1	interleukin 1 receptor like 1	P1
ENSG00000122641	3624	INHBA	inhibin subunit beta A	P1
ENSG00000205339	10527	IPO7	importin 7	P1
ENSG00000136003	23479	ISCU	iron-sulfur cluster assembly enzyme	P1
ENSG00000189159	51155	JPT1	Jupiter microtubule associated homolog 1	P1
ENSG00000186395	3858	KRT10	keratin 10	P1
ENSG00000185896	3916	LAMP1	lysosomal associated membrane protein 1	P1
ENSG00000134248	10542	LAMTOR5	late endosomal/lysosomal adaptor, MAPK and MTOR activator 5	P1
ENSG00000155506	23367	LARP1	La ribonucleoprotein 1, translational regulator	P1
ENSG00000133706	51520	LARS1	leucyl-tRNA synthetase 1	P1
ENSG00000150457	26524	LATS2	large tumor suppressor kinase 2	P1
ENSG00000134333	3939	LDHA	lactate dehydrogenase A	P1
ENSG00000111716	3945	LDHB	lactate dehydrogenase B	P1
ENSG00000100097	3956	LGALS1	galectin 1	P1
ENSG00000050405	51474	LIMA1	LIM domain and actin binding 1	P1
ENSG00000258791	645687	LINC00520	long intergenic non-protein coding RNA 520	P1
ENSG00000160789	4000	LMNA	lamin A/C	P1
ENSG00000138095	10128	LRPPRC	leucine rich pentatricopeptide repeat containing	P1
ENSG00000131711	4131	MAP1B	microtubule associated protein 1B	P1
ENSG00000140941	81631	MAP1LC3B	microtubule associated protein 1 light chain 3 beta	P1
ENSG00000076706	4162	MCAM	melanoma cell adhesion molecule	P1
ENSG00000180398	90411	MCFD2	multiple coagulation factor deficiency 2, ER cargo receptor complex subunit	P1
ENSG00000135679	4193	MDM2	MDM2 proto-oncogene	P1
ENSG00000065833	4199	ME1	malic enzyme 1	P1
ENSG00000074416	11343	MGLL	monoglyceride lipase	P1
ENSG00000008394	4257	MGST1	microsomal glutathione S-transferase 1	P1
ENSG00000143198	4259	MGST3	microsomal glutathione S-transferase 3	P1
ENSG00000173436	440574	MICOS10	mitochondrial contact site and cristae organizing system subunit 10	P1
ENSG00000255248	399959	MIR100HG	mir-100-let-7a-2-mir-125b-1 cluster host gene	P1
ENSG00000172965	541471	MIR4435-2HG	MIR4435-2 host gene	P1
ENSG00000196611	4312	MMP1	matrix metallopeptidase 1	P1
ENSG00000185716	730094	MOSMO	modulator of smoothened	P1
ENSG00000108826	51264	MRPL27	mitochondrial ribosomal protein L27	P1
ENSG00000182154	64975	MRPL41	mitochondrial ribosomal protein L41	P1
ENSG00000111639	51258	MRPL51	mitochondrial ribosomal protein L51	P1
ENSG00000172590	122704	MRPL52	mitochondrial ribosomal protein L52	P1
ENSG00000173141	78988	MRPL57	mitochondrial ribosomal protein L57	P1
ENSG00000147065	4478	MSN	moesin	P1
ENSG00000169715	4493	MT1E	metallothionein 1E	P1
ENSG00000125148	4502	MT2A	metallothionein 2A	P1
ENSG00000198899	4508	MT-ATP6	mitochondrially encoded ATP synthase 6	P1
ENSG00000198712	4513	MT-CO2	mitochondrially encoded cytochrome c oxidase II	P1
ENSG00000198938	4514	MT-CO3	mitochondrially encoded cytochrome c oxidase III	P1
ENSG00000198727	4519	MT-CYB	mitochondrially encoded cytochrome b	P1
ENSG00000147649	92140	MTDH	metadherin	P1
ENSG00000198763	4536	MT-ND2	mitochondrially encoded NADH dehydrogenase 2	P1
ENSG00000198840	4537	MT-ND3	mitochondrially encoded NADH dehydrogenase 3	P1
ENSG00000198886	4538	MT-ND4	mitochondrially encoded NADH dehydrogenase 4	P1
ENSG00000198786	4540	MT-ND5	mitochondrially encoded NADH dehydrogenase 5	P1
ENSG00000105887	136319	MTPN	myotrophin	P1
ENSG00000101608	10627	MYL12A	myosin light chain 12A	P1
ENSG00000118680	103910	MYL12B	myosin light chain 12B	P1
ENSG00000092841	4637	MYL6	myosin light chain 6	P1
ENSG00000205531	4676	NAP1L4	nucleosome assembly protein 1 like 4	P1
ENSG00000166833	89797	NAV2	neuron navigator 2	P1
ENSG00000067798	89795	NAV3	neuron navigator 3	P1
ENSG00000144959	57552	NCEH1	neutral cholesterol ester hydrolase 1	P1
ENSG00000115053	4691	NCL	nucleolin	P1
ENSG00000184752	55967	NDUFA12	NADH:ubiquinone oxidoreductase subunit A12	P1
ENSG00000189043	4697	NDUFA4	NDUFA4 mitochondrial complex associated	P1
ENSG00000004779	4706	NDUFAB1	NADH:ubiquinone oxidoreductase subunit AB1	P1
ENSG00000178057	25915	NDUFAF3	NADH:ubiquinone oxidoreductase complex assembly factor 3	P1
ENSG00000224877	284184	NDUFAF8	NADH:ubiquinone oxidoreductase complex assembly factor 8	P1
ENSG00000119013	4709	NDUFB3	NADH:ubiquinone oxidoreductase subunit B3	P1
ENSG00000099795	4713	NDUFB7	NADH:ubiquinone oxidoreductase subunit B7	P1
ENSG00000166136	4714	NDUFB8	NADH:ubiquinone oxidoreductase subunit B8	P1
ENSG00000168653	4725	NDUFS5	NADH:ubiquinone oxidoreductase subunit S5	P1
ENSG00000145494	4726	NDUFS6	NADH:ubiquinone oxidoreductase subunit S6	P1
ENSG00000129559	4738	NEDD8	NEDD8 ubiquitin like modifier	P1
ENSG00000172260	257194	NEGR1	neuronal growth regulator 1	P1
ENSG00000119408	10783	NEK6	NIMA related kinase 6	P1
ENSG00000132688	10763	NES	nestin	P1
ENSG00000145912	55651	NHP2	NHP2 ribonucleoprotein	P1
ENSG00000131669	4814	NINJ1	ninjurin 1	P1
ENSG00000239672	4830	NME1	NME/NM23 nucleoside diphosphate kinase 1	P1
ENSG00000152465	9397	NMT2	N-myristoyltransferase 2	P1
ENSG00000182117	55505	NOP10	NOP10 ribonucleoprotein	P1
ENSG00000151131	121053	NOPCHAP1	NOP protein chaperone 1	P1
ENSG00000181019	1728	NQO1	NAD(P)H quinone dehydrogenase 1	P1
ENSG00000091129	4897	NRCAM	neuronal cell adhesion molecule	P1
ENSG00000157168	3084	NRG1	neuregulin 1	P1
ENSG00000090273	10726	NUDC	nuclear distribution C, dynein complex regulator	P1
ENSG00000104904	4946	OAZ1	ornithine decarboxylase antizyme 1	P1
ENSG00000145247	132299	OCIAD2	OCIA domain containing 2	P1
ENSG00000115758	4953	ODC1	ornithine decarboxylase 1	P1
ENSG00000170515	5036	PA2G4	proliferation-associated 2G4	P1
ENSG00000116288	11315	PARK7	Parkinsonism associated deglycase	P1
ENSG00000177425	5074	PAWR	pro-apoptotic WT1 regulator	P1
ENSG00000184226	5101	PCDH9	protocadherin 9	P1
ENSG00000166803	9768	PCLAF	PCNA clamp associated factor	P1
ENSG00000132646	5111	PCNA	proliferating cell nuclear antigen	P1
ENSG00000105185	9141	PDCD5	programmed cell death 5	P1
ENSG00000131828	5160	PDHA1	pyruvate dehydrogenase E1 subunit alpha 1	P1
ENSG00000131435	8572	PDLIM4	PDZ and LIM domain 4	P1
ENSG00000089220	5037	PEBP1	phosphatidylethanolamine binding protein 1	P1
ENSG00000112378	64065	PERP	p53 apoptosis effector related to PMP22	P1
ENSG00000204220	10471	PFDN6	prefoldin subunit 6	P1
ENSG00000067057	5214	PFKP	phosphofructokinase, platelet	P1
ENSG00000108518	5216	PFN1	profilin 1	P1
ENSG00000171314	5223	PGAM1	phosphoglycerate mutase 1	P1
ENSG00000142657	5226	PGD	phosphogluconate dehydrogenase	P1
ENSG00000102144	5230	PGK1	phosphoglycerate kinase 1	P1
ENSG00000167085	5245	PHB1	prohibitin 1	P1
ENSG00000025293	51230	PHF20	PHD finger protein 20	P1
ENSG00000181649	7262	PHLDA2	pleckstrin homology like domain family A member 2	P1
ENSG00000174307	23612	PHLDA3	pleckstrin homology like domain family A member 3	P1
ENSG00000054148	29085	PHPT1	phosphohistidine phosphatase 1	P1
ENSG00000143398	8394	PIP5K1A	phosphatidylinositol-4-phosphate 5-kinase type 1 alpha	P1
ENSG00000171033	5569	PKIA	cAMP-dependent protein kinase inhibitor alpha	P1
ENSG00000067225	5315	PKM	pyruvate kinase M1/2	P1
ENSG00000145632	10769	PLK2	polo like kinase 2	P1
ENSG00000173846	1263	PLK3	polo like kinase 3	P1
ENSG00000152952	5352	PLOD2	procollagen-lysine,2-oxoglutarate 5-dioxygenase 2	P1
ENSG00000102007	5355	PLP2	proteolipid protein 2	P1
ENSG00000163882	5437	POLR2H	RNA polymerase II, I and III subunit H	P1
ENSG00000177700	5441	POLR2L	RNA polymerase II, I and III subunit L	P1
ENSG00000132963	51371	POMP	proteasome maturation protein	P1
ENSG00000125534	79144	PPDPF	pancreatic progenitor cell differentiation and proliferation factor	P1
ENSG00000196262	5478	PPIA	peptidylprolyl isomerase A	P1
ENSG00000087074	23645	PPP1R15A	protein phosphatase 1 regulatory subunit 15A	P1
ENSG00000184203	5504	PPP1R2	protein phosphatase 1 regulatory inhibitor subunit 2	P1
ENSG00000104695	5516	PPP2CB	protein phosphatase 2 catalytic subunit beta	P1
ENSG00000117450	5052	PRDX1	peroxiredoxin 1	P1
ENSG00000117592	9588	PRDX6	peroxiredoxin 6	P1
ENSG00000169230	27166	PRELID1	PRELI domain containing 1	P1
ENSG00000253729	5591	PRKDC	protein kinase, DNA-activated, catalytic subunit	P1
ENSG00000171867	5621	PRNP	prion protein	P1
ENSG00000196504	55660	PRPF40A	pre-mRNA processing factor 40 homolog A	P1
ENSG00000150687	11098	PRSS23	serine protease 23	P1
ENSG00000156011	23362	PSD3	pleckstrin and Sec7 domain containing 3	P1
ENSG00000100567	5684	PSMA3	proteasome 20S subunit alpha 3	P1
ENSG00000101182	5688	PSMA7	proteasome 20S subunit alpha 7	P1
ENSG00000008018	5689	PSMB1	proteasome 20S subunit beta 1	P1
ENSG00000126067	5690	PSMB2	proteasome 20S subunit beta 2	P1
ENSG00000277791	5691	PSMB3	proteasome 20S subunit beta 3	P1
ENSG00000142507	5694	PSMB6	proteasome 20S subunit beta 6	P1
ENSG00000173692	5707	PSMD1	proteasome 26S subunit, non-ATPase 1	P1
ENSG00000115233	10213	PSMD14	proteasome 26S subunit, non-ATPase 14	P1
ENSG00000175166	5708	PSMD2	proteasome 26S subunit ubiquitin receptor, non-ATPase 2	P1
ENSG00000103035	5713	PSMD7	proteasome 26S subunit, non-ATPase 7	P1
ENSG00000099341	5714	PSMD8	proteasome 26S subunit, non-ATPase 8	P1
ENSG00000106853	22949	PTGR1	prostaglandin reductase 1	P1
ENSG00000196396	5770	PTPN1	protein tyrosine phosphatase non-receptor type 1	P1
ENSG00000164611	9232	PTTG1	PTTG1 regulator of sister chromatid separation, securin	P1
ENSG00000163661	5806	PTX3	pentraxin 3	P1
ENSG00000080608	9933	PUM3	pumilio RNA binding family member 3	P1
ENSG00000104388	5862	RAB2A	RAB2A, member RAS oncogene family	P1
ENSG00000118508	10981	RAB32	RAB32, member RAS oncogene family	P1
ENSG00000172007	83452	RAB33B	RAB33B, member RAS oncogene family	P1
ENSG00000075785	7879	RAB7A	RAB7A, member RAS oncogene family	P1
ENSG00000128340	5880	RAC2	Rac family small GTPase 2	P1
ENSG00000039560	26064	RAI14	retinoic acid induced 14	P1
ENSG00000132341	5901	RAN	RAN, member RAS oncogene family	P1
ENSG00000119707	58517	RBM25	RNA binding motif protein 25	P1
ENSG00000129625	7905	REEP5	receptor accessory protein 5	P1
ENSG00000157916	11079	RER1	retention in endoplasmic reticulum sorting receptor 1	P1
ENSG00000076043	25996	REXO2	RNA exonuclease 2	P1
ENSG00000143248	8490	RGS5	regulator of G protein signaling 5	P1
ENSG00000155366	389	RHOC	ras homolog family member C	P1
ENSG00000101782	8780	RIOK3	RIO kinase 3	P1
ENSG00000115963	390	RND3	Rho family GTPase 3	P1
ENSG00000023191	6050	RNH1	ribonuclease/angiogenin inhibitor 1	P1
ENSG00000163584	200916	RPL22L1	ribosomal protein L22 like 1	P1
ENSG00000185088	51065	RPS27L	ribosomal protein S27 like	P1
ENSG00000168028	3921	RPSA	ribosomal protein SA	P1
ENSG00000166592	6236	RRAD	RRAD, Ras related glycolysis inhibitor and calcium channel regulator	P1
ENSG00000126458	6237	RRAS	RAS related	P1
ENSG00000133818	22800	RRAS2	RAS related 2	P1
ENSG00000048392	50484	RRM2B	ribonucleotide reductase regulatory TP53 inducible subunit M2B	P1
ENSG00000115310	57142	RTN4	reticulon 4	P1
ENSG00000197747	6281	S100A10	S100 calcium binding protein A10	P1
ENSG00000163191	6282	S100A11	S100 calcium binding protein A11	P1
ENSG00000197956	6277	S100A6	S100 calcium binding protein A6	P1
ENSG00000150459	10284	SAP18	Sin3A associated protein 18	P1
ENSG00000031698	6301	SARS1	seryl-tRNA synthetase 1	P1
ENSG00000130066	6303	SAT1	spermidine/spermine N1-acetyltransferase 1	P1
ENSG00000137575	6386	SDCBP	syndecan binding protein	P1
ENSG00000129657	6397	SEC14L1	SEC14 like lipid binding 1	P1
ENSG00000132432	23480	SEC61G	SEC61 translocon subunit gamma	P1
ENSG00000106366	5054	SERPINE1	serpin family E member 1	P1
ENSG00000087365	10992	SF3B2	splicing factor 3b subunit 2	P1
ENSG00000115128	51639	SF3B6	splicing factor 3b subunit 6	P1
ENSG00000118515	6446	SGK1	serum/glucocorticoid regulated kinase 1	P1
ENSG00000142669	83442	SH3BGRL3	SH3 domain binding glutamate rich protein like 3	P1
ENSG00000113558	6500	SKP1	S-phase kinase associated protein 1	P1
ENSG00000168575	6575	SLC20A2	solute carrier family 20 member 2	P1
ENSG00000005022	292	SLC25A5	solute carrier family 25 member 5	P1
ENSG00000168003	6520	SLC3A2	solute carrier family 3 member 2	P1
ENSG00000119705	81892	SLIRP	SRA stem-loop interacting RNA binding protein	P1
ENSG00000145147	9353	SLIT2	slit guidance ligand 2	P1
ENSG00000065613	9748	SLK	STE20 like kinase	P1
ENSG00000023608	6617	SNAPC1	small nuclear RNA activating complex polypeptide 1	P1
ENSG00000125835	6628	SNRPB	small nuclear ribonucleoprotein polypeptides B and B1	P1
ENSG00000167088	6632	SNRPD1	small nuclear ribonucleoprotein D1 polypeptide	P1
ENSG00000143977	6637	SNRPG	small nuclear ribonucleoprotein polypeptide G	P1
ENSG00000100138	4809	SNU13	small nuclear ribonucleoprotein 13	P1
ENSG00000205302	6643	SNX2	sorting nexin 2	P1
ENSG00000142168	6647	SOD1	superoxide dismutase 1	P1
ENSG00000067066	6672	SP100	SP100 nuclear antigen	P1
ENSG00000123352	65244	SPATS2	spermatogenesis associated serine rich 2	P1
ENSG00000114902	28972	SPCS1	signal peptidase complex subunit 1	P1
ENSG00000176170	8877	SPHK1	sphingosine kinase 1	P1
ENSG00000152377	6695	SPOCK1	SPARC (osteonectin), cwcv and kazal like domains proteoglycan 1	P1
ENSG00000161011	8878	SQSTM1	sequestosome 1	P1
ENSG00000213523	10011	SRA1	steroid receptor RNA activator 1	P1
ENSG00000122862	5552	SRGN	serglycin	P1
ENSG00000075142	6717	SRI	sorcin	P1
ENSG00000140319	6727	SRP14	signal recognition particle 14	P1
ENSG00000115875	6432	SRSF7	serine and arginine rich splicing factor 7	P1
ENSG00000138385	6741	SSB	small RNA binding exonuclease protection factor La	P1
ENSG00000106028	6742	SSBP1	single stranded DNA binding protein 1	P1
ENSG00000114850	6747	SSR3	signal sequence receptor subunit 3	P1
ENSG00000064225	10402	ST3GAL6	ST3 beta-galactoside alpha-2,3-sialyltransferase 6	P1
ENSG00000164543	9263	STK17A	serine/threonine kinase 17a	P1
ENSG00000117632	3925	STMN1	stathmin 1	P1
ENSG00000148175	2040	STOM	stomatin	P1
ENSG00000165283	30968	STOML2	stomatin like 2	P1
ENSG00000092201	11198	SUPT16H	SPT16 homolog, facilitates chromatin remodeling subunit	P1
ENSG00000198168	258010	SVIP	small VCP interacting protein	P1
ENSG00000135316	10492	SYNCRIP	synaptotagmin binding cytoplasmic RNA interacting protein	P1
ENSG00000177156	6888	TALDO1	transaldolase 1	P1
ENSG00000135090	51347	TAOK3	TAO kinase 3	P1
ENSG00000113649	10915	TCERG1	transcription elongation regulator 1	P1
ENSG00000166848	54386	TERF2IP	TERF2 interacting protein	P1
ENSG00000105967	22797	TFEC	transcription factor EC	P1
ENSG00000105825	7980	TFPI2	tissue factor pathway inhibitor 2	P1
ENSG00000163931	7086	TKT	transketolase	P1
ENSG00000137076	7094	TLN1	talin 1	P1
ENSG00000232112	51372	TMA7	translation machinery associated 7 homolog	P1
ENSG00000139644	7009	TMBIM6	transmembrane BAX inhibitor motif containing 6	P1
ENSG00000137210	81853	TMEM14B	transmembrane protein 14B	P1
ENSG00000111843	51522	TMEM14C	transmembrane protein 14C	P1
ENSG00000034510	9168	TMSB10	thymosin beta 10	P1
ENSG00000006327	51330	TNFRSF12A	TNF receptor superfamily member 12A	P1
ENSG00000117586	7292	TNFSF4	TNF superfamily member 4	P1
ENSG00000115129	9540	TP53I3	tumor protein p53 inducible protein 3	P1
ENSG00000111669	7167	TPI1	triosephosphate isomerase 1	P1
ENSG00000167460	7171	TPM4	tropomyosin 4	P1
ENSG00000170043	58485	TRAPPC1	trafficking protein particle complex subunit 1	P1
ENSG00000170855	51499	TRIAP1	TP53 regulated inhibitor of apoptosis 1	P1
ENSG00000087077	7205	TRIP6	thyroid hormone receptor interactor 6	P1
ENSG00000100300	706	TSPO	translocator protein	P1
ENSG00000167552	7846	TUBA1A	tubulin alpha 1a	P1
ENSG00000123416	10376	TUBA1B	tubulin alpha 1b	P1
ENSG00000167553	84790	TUBA1C	tubulin alpha 1c	P1
ENSG00000176014	84617	TUBB6	tubulin beta 6 class V	P1
ENSG00000178952	7284	TUFM	Tu translation elongation factor, mitochondrial	P1
ENSG00000136810	7295	TXN	thioredoxin	P1
ENSG00000129235	84817	TXNDC17	thioredoxin domain containing 17	P1
ENSG00000198431	7296	TXNRD1	thioredoxin reductase 1	P1
ENSG00000184470	10587	TXNRD2	thioredoxin reductase 2	P1
ENSG00000176890	7298	TYMS	thymidylate synthetase	P1
ENSG00000117143	6675	UAP1	UDP-N-acetylglucosamine pyrophosphorylase 1	P1
ENSG00000150991	7316	UBC	ubiquitin C	P1
ENSG00000078140	3093	UBE2K	ubiquitin conjugating enzyme E2 K	P1
ENSG00000130725	9040	UBE2M	ubiquitin conjugating enzyme E2 M	P1
ENSG00000198258	59286	UBL5	ubiquitin like 5	P1
ENSG00000154277	7345	UCHL1	ubiquitin C-terminal hydrolase L1	P1
ENSG00000070010	7353	UFD1	ubiquitin recognition factor in ER associated degradation 1	P1
ENSG00000148154	7357	UGCG	UDP-glucose ceramide glucosyltransferase	P1
ENSG00000109814	7358	UGDH	UDP-glucose 6-dehydrogenase	P1
ENSG00000184076	29796	UQCR10	ubiquinol-cytochrome c reductase, complex III subunit X	P1
ENSG00000173660	7388	UQCRH	ubiquinol-cytochrome c reductase hinge protein	P1
ENSG00000164405	27089	UQCRQ	ubiquinol-cytochrome c reductase complex III subunit VII	P1
ENSG00000101557	9097	USP14	ubiquitin specific peptidase 14	P1
ENSG00000108828	10493	VAT1	vesicle amine transport 1	P1
ENSG00000213585	7416	VDAC1	voltage dependent anion channel 1	P1
ENSG00000165637	7417	VDAC2	voltage dependent anion channel 2	P1
ENSG00000026025	7431	VIM	vimentin	P1
ENSG00000132471	23558	WBP2	WW domain binding protein 2	P1
ENSG00000071127	9948	WDR1	WD repeat domain 1	P1
ENSG00000163811	23160	WDR43	WD repeat domain 43	P1
ENSG00000154767	7508	XPC	XPC complex subunit, DNA damage recognition and repair factor	P1
ENSG00000060138	8531	YBX3	Y-box binding protein 3	P1
ENSG00000166913	7529	YWHAB	tyrosine 3-monooxygenase/tryptophan 5-monooxygenase activation protein beta	P1
ENSG00000134308	10971	YWHAQ	tyrosine 3-monooxygenase/tryptophan 5-monooxygenase activation protein theta	P1
ENSG00000164924	7534	YWHAZ	tyrosine 3-monooxygenase/tryptophan 5-monooxygenase activation protein zeta	P1
ENSG00000177311	253461	ZBTB38	zinc finger and BTB domain containing 38	P1
ENSG00000173465	10534	ZNRD2	zinc ribbon domain containing 2	P1
ENSG00000184009	71	ACTG1	actin gamma 1	P2
ENSG00000124172	514	ATP5F1E	ATP synthase F1 subunit epsilon	P2
ENSG00000130303	684	BST2	bone marrow stromal cell antigen 2	P2
ENSG00000145741	689	BTF3	basic transcription factor 3	P2
ENSG00000114942	1933	EEF1B2	eukaryotic translation elongation factor 1 beta 2	P2
ENSG00000149806	2197	FAU	FAU ubiquitin like and ribosomal protein S30 fusion	P2
ENSG00000184481	4303	FOXO4	forkhead box O4	P2
ENSG00000234741	60674	GAS5	growth arrest specific 5	P2
ENSG00000030582	2896	GRN	granulin precursor	P2
ENSG00000204389	3303	HSPA1A	heat shock protein family A (Hsp70) member 1A	P2
ENSG00000101460	84557	MAP1LC3A	microtubule associated protein 1 light chain 3 alpha	P2
ENSG00000196531	4666	NACA	nascent polypeptide associated complex subunit alpha	P2
ENSG00000123349	5204	PFDN5	prefoldin subunit 5	P2
ENSG00000102096	11040	PIM2	Pim-2 proto-oncogene, serine/threonine kinase	P2
ENSG00000158828	65018	PINK1	PTEN induced kinase 1	P2
ENSG00000187514	5757	PTMA	prothymosin alpha	P2
ENSG00000143545	5872	RAB13	RAB13, member RAS oncogene family	P2
ENSG00000204628	10399	RACK1	receptor for activated C kinase 1	P2
ENSG00000147403	6134	RPL10	ribosomal protein L10	P2
ENSG00000142676	6135	RPL11	ribosomal protein L11	P2
ENSG00000197958	6136	RPL12	ribosomal protein L12	P2
ENSG00000167526	6137	RPL13	ribosomal protein L13	P2
ENSG00000063177	6141	RPL18	ribosomal protein L18	P2
ENSG00000105640	6142	RPL18A	ribosomal protein L18a	P2
ENSG00000108298	6143	RPL19	ribosomal protein L19	P2
ENSG00000122026	6144	RPL21	ribosomal protein L21	P2
ENSG00000161970	6154	RPL26	ribosomal protein L26	P2
ENSG00000108107	6158	RPL28	ribosomal protein L28	P2
ENSG00000162244	6159	RPL29	ribosomal protein L29	P2
ENSG00000100316	6122	RPL3	ribosomal protein L3	P2
ENSG00000156482	6156	RPL30	ribosomal protein L30	P2
ENSG00000144713	6161	RPL32	ribosomal protein L32	P2
ENSG00000109475	6164	RPL34	ribosomal protein L34	P2
ENSG00000182899	6165	RPL35A	ribosomal protein L35a	P2
ENSG00000130255	25873	RPL36	ribosomal protein L36	P2
ENSG00000145592	6167	RPL37	ribosomal protein L37	P2
ENSG00000198918	6170	RPL39	ribosomal protein L39	P2
ENSG00000229117	6171	RPL41	ribosomal protein L41	P2
ENSG00000122406	6125	RPL5	ribosomal protein L5	P2
ENSG00000148303	6130	RPL7A	ribosomal protein L7a	P2
ENSG00000161016	6132	RPL8	ribosomal protein L8	P2
ENSG00000089157	6175	RPLP0	ribosomal protein lateral stalk subunit P0	P2
ENSG00000137818	6176	RPLP1	ribosomal protein lateral stalk subunit P1	P2
ENSG00000112306	6206	RPS12	ribosomal protein S12	P2
ENSG00000110700	6207	RPS13	ribosomal protein S13	P2
ENSG00000164587	6208	RPS14	ribosomal protein S14	P2
ENSG00000115268	6209	RPS15	ribosomal protein S15	P2
ENSG00000134419	6210	RPS15A	ribosomal protein S15a	P2
ENSG00000231500	6222	RPS18	ribosomal protein S18	P2
ENSG00000138326	6229	RPS24	ribosomal protein S24	P2
ENSG00000177954	6232	RPS27	ribosomal protein S27	P2
ENSG00000233927	6234	RPS28	ribosomal protein S28	P2
ENSG00000149273	6188	RPS3	ribosomal protein S3	P2
ENSG00000145425	6189	RPS3A	ribosomal protein S3A	P2
ENSG00000198034	6191	RPS4X	ribosomal protein S4 X-linked	P2
ENSG00000083845	6193	RPS5	ribosomal protein S5	P2
ENSG00000171863	6201	RPS7	ribosomal protein S7	P2
ENSG00000142937	6202	RPS8	ribosomal protein S8	P2
ENSG00000140264	10169	SERF2	small EDRK-rich factor 2	P2
ENSG00000175061	125144	SNHG29	small nucleolar RNA host gene 29	P2
ENSG00000233016	84973	SNHG7	small nucleolar RNA host gene 7	P2
ENSG00000180879	6748	SSR4	signal sequence receptor subunit 4	P2
ENSG00000116209	9528	TMEM59	transmembrane protein 59	P2
ENSG00000133112	7178	TPT1	tumor protein, translationally-controlled 1	P2
ENSG00000102226	8237	USP11	ubiquitin specific peptidase 11	P2
ENSG00000177410	441951	ZFAS1	ZNFX1 antisense RNA 1	P2
ENSG00000144476	57007	ACKR3	atypical chemokine receptor 3	P3
ENSG00000139567	94	ACVRL1	activin A receptor like type 1	P3
ENSG00000148926	133	ADM	adrenomedullin	P3
ENSG00000240583	358	AQP1	aquaporin 1 (Colton blood group)	P3
ENSG00000122644	10124	ARL4A	ADP ribosylation factor like GTPase 4A	P3
ENSG00000166710	567	B2M	beta-2-microglobulin	P3
ENSG00000171159	79095	BBLN	bublin coiled coil protein	P3
ENSG00000182492	633	BGN	biglycan	P3
ENSG00000102010	660	BMX	BMX non-receptor tyrosine kinase	P3
ENSG00000118292	79630	C1orf54	chromosome 1 open reading frame 54	P3
ENSG00000205502	388125	C2CD4B	C2 calcium dependent domain containing 4B	P3
ENSG00000179218	811	CALR	calreticulin	P3
ENSG00000105974	857	CAV1	caveolin 1	P3
ENSG00000168497	8436	CAVIN2	caveolae associated protein 2	P3
ENSG00000108691	6347	CCL2	C-C motif chemokine ligand 2	P3
ENSG00000167617	148170	CDC42EP5	CDC42 effector protein 5	P3
ENSG00000221869	1052	CEBPD	CCAAT enhancer binding protein delta	P3
ENSG00000184113	7122	CLDN5	claudin 5	P3
ENSG00000176435	161198	CLEC14A	C-type lectin domain containing 14A	P3
ENSG00000120885	1191	CLU	clusterin	P3
ENSG00000160741	200186	CRTC2	CREB regulated transcription coactivator 2	P3
ENSG00000163739	2919	CXCL1	C-X-C motif chemokine ligand 1	P3
ENSG00000081041	2920	CXCL2	C-X-C motif chemokine ligand 2	P3
ENSG00000163734	2921	CXCL3	C-X-C motif chemokine ligand 3	P3
ENSG00000165507	11067	DEPP1	DEPP1 autophagy regulator	P3
ENSG00000120129	1843	DUSP1	dual specificity phosphatase 1	P3
ENSG00000158716	54935	DUSP23	dual specificity phosphatase 23	P3
ENSG00000139318	1848	DUSP6	dual specificity phosphatase 6	P3
ENSG00000169242	1942	EFNA1	ephrin A1	P3
ENSG00000172889	51162	EGFL7	EGF like domain multiple 7	P3
ENSG00000185112	131583	FAM43A	family with sequence similarity 43 member A	P3
ENSG00000166147	2200	FBN1	fibrillin 1	P3
ENSG00000104870	2217	FCGRT	Fc gamma receptor and transporter	P3
ENSG00000115414	2335	FN1	fibronectin 1	P3
ENSG00000170345	2353	FOS	Fos proto-oncogene, AP-1 transcription factor subunit	P3
ENSG00000139112	23710	GABARAPL1	GABA type A receptor associated protein like 1	P3
ENSG00000213203	170575	GIMAP1	GTPase, IMAP family member 1	P3
ENSG00000133574	55303	GIMAP4	GTPase, IMAP family member 4	P3
ENSG00000171115	155038	GIMAP8	GTPase, IMAP family member 8	P3
ENSG00000127920	2791	GNG11	G protein subunit gamma 11	P3
ENSG00000094631	10013	HDAC6	histone deacetylase 6	P3
ENSG00000206503	3105	HLA-A	major histocompatibility complex, class I, A	P3
ENSG00000234745	3106	HLA-B	major histocompatibility complex, class I, B	P3
ENSG00000204525	3107	HLA-C	major histocompatibility complex, class I, C	P3
ENSG00000204592	3133	HLA-E	major histocompatibility complex, class I, E	P3
ENSG00000051128	9454	HOMER3	homer scaffold protein 3	P3
ENSG00000166598	7184	HSP90B1	heat shock protein 90 beta family member 1	P3
ENSG00000090339	3383	ICAM1	intercellular adhesion molecule 1	P3
ENSG00000137331	8870	IER3	immediate early response 3	P3
ENSG00000185201	10581	IFITM2	interferon induced transmembrane protein 2	P3
ENSG00000142089	10410	IFITM3	interferon induced transmembrane protein 3	P3
ENSG00000115457	3485	IGFBP2	insulin like growth factor binding protein 2	P3
ENSG00000141753	3487	IGFBP4	insulin like growth factor binding protein 4	P3
ENSG00000137033	90865	IL33	interleukin 33	P3
ENSG00000125347	3659	IRF1	interferon regulatory factor 1	P3
ENSG00000136156	9445	ITM2B	integral membrane protein 2B	P3
ENSG00000177606	3725	JUN	Jun proto-oncogene, AP-1 transcription factor subunit	P3
ENSG00000171223	3726	JUNB	JunB proto-oncogene, AP-1 transcription factor subunit	P3
ENSG00000130522	3727	JUND	JunD proto-oncogene, AP-1 transcription factor subunit	P3
ENSG00000178695	115207	KCTD12	potassium channel tetramerization domain containing 12	P3
ENSG00000169756	3987	LIMS1	LIM zinc finger domain containing 1	P3
ENSG00000135363	4005	LMO2	LIM domain only 2	P3
ENSG00000079257	56925	LXN	latexin	P3
ENSG00000175130	65108	MARCKSL1	MARCKS like 1	P3
ENSG00000110492	4192	MDK	midkine	P3
ENSG00000111341	4256	MGP	matrix Gla protein	P3
ENSG00000087245	4313	MMP2	matrix metallopeptidase 2	P3
ENSG00000138722	22915	MMRN1	multimerin 1	P3
ENSG00000129422	57509	MTUS1	microtubule associated scaffold protein 1	P3
ENSG00000100906	4792	NFKBIA	NFKB inhibitor alpha	P3
ENSG00000107281	56654	NPDC1	neural proliferation, differentiation and control 1	P3
ENSG00000100311	5155	PDGFB	platelet derived growth factor subunit B	P3
ENSG00000107438	9124	PDLIM1	PDZ and LIM domain 1	P3
ENSG00000198355	415116	PIM3	Pim-3 proto-oncogene, serine/threonine kinase	P3
ENSG00000087842	8544	PIR	pirin	P3
ENSG00000146278	10957	PNRC1	proline rich nuclear receptor coactivator 1	P3
ENSG00000137509	5547	PRCP	prolylcarboxypeptidase	P3
ENSG00000122378	84293	PRXL2A	peroxiredoxin like 2A	P3
ENSG00000073756	5743	PTGS2	prostaglandin-endoperoxide synthase 2	P3
ENSG00000168118	5867	RAB4A	RAB4A, member RAS oncogene family	P3
ENSG00000131759	5914	RARA	retinoic acid receptor alpha	P3
ENSG00000135002	55312	RFK	riboflavin kinase	P3
ENSG00000143878	388	RHOB	ras homolog family member B	P3
ENSG00000129538	6035	RNASE1	ribonuclease A family member 1, pancreatic	P3
ENSG00000071082	6160	RPL31	ribosomal protein L31	P3
ENSG00000089009	6128	RPL6	ribosomal protein L6	P3
ENSG00000007908	6401	SELE	selectin E	P3
ENSG00000178980	6415	SELENOW	selenoprotein W	P3
ENSG00000112096	6648	SOD2	superoxide dismutase 2	P3
ENSG00000203883	54345	SOX18	SRY-box transcription factor 18	P3
ENSG00000124766	6659	SOX4	SRY-box transcription factor 4	P3
ENSG00000176907	56892	TCIM	transcriptional and immune response regulator	P3
ENSG00000112561	7942	TFEB	transcription factor EB	P3
ENSG00000003436	7035	TFPI	tissue factor pathway inhibitor	P3
ENSG00000169908	4071	TM4SF1	transmembrane 4 L six family member 1	P3
ENSG00000205542	7114	TMSB4X	thymosin beta 4 X-linked	P3
ENSG00000118503	7128	TNFAIP3	TNF alpha induced protein 3	P3
ENSG00000121858	8743	TNFSF10	TNF superfamily member 10	P3
ENSG00000265972	10628	TXNIP	thioredoxin interacting protein	P3
ENSG00000170315	7314	UBB	ubiquitin B	P3
ENSG00000168899	10791	VAMP5	vesicle associated membrane protein 5	P3
ENSG00000110799	7450	VWF	von Willebrand factor	P3
ENSG00000100219	7494	XBP1	X-box binding protein 1	P3
ENSG00000128016	7538	ZFP36	ZFP36 ring finger protein	P3
ENSG00000152518	678	ZFP36L2	ZFP36 ring finger protein like 2	P3
ENSG00000115977	22848	AAK1	AP2 associated kinase 1	P4
ENSG00000103222	4363	ABCC1	ATP binding cassette subfamily C member 1	P4
ENSG00000097007	25	ABL1	ABL proto-oncogene 1, non-receptor tyrosine kinase	P4
ENSG00000099204	3983	ABLIM1	actin binding LIM protein 1	P4
ENSG00000075624	60	ACTB	actin beta	P4
ENSG00000114739	93	ACVR2B	activin A receptor type 2B	P4
ENSG00000137845	102	ADAM10	ADAM metallopeptidase domain 10	P4
ENSG00000151694	6868	ADAM17	ADAM metallopeptidase domain 17	P4
ENSG00000114948	8745	ADAM23	ADAM metallopeptidase domain 23	P4
ENSG00000154734	9510	ADAMTS1	ADAM metallopeptidase with thrombospondin type 1 motif 1	P4
ENSG00000140873	170692	ADAMTS18	ADAM metallopeptidase with thrombospondin type 1 motif 18	P4
ENSG00000163638	56999	ADAMTS9	ADAM metallopeptidase with thrombospondin type 1 motif 9	P4
ENSG00000241684	100507098	ADAMTS9-AS2	ADAMTS9 antisense RNA 2	P4
ENSG00000178031	92949	ADAMTSL1	ADAMTS like 1	P4
ENSG00000148700	120	ADD3	adducin 3	P4
ENSG00000069122	221395	ADGRF5	adhesion G protein-coupled receptor F5	P4
ENSG00000112414	57211	ADGRG6	adhesion G protein-coupled receptor G6	P4
ENSG00000162618	64123	ADGRL4	adhesion G protein-coupled receptor L4	P4
ENSG00000139154	121536	AEBP2	AE binding protein 2	P4
ENSG00000157510	134265	AFAP1L1	actin filament associated protein 1 like 1	P4
ENSG00000130396	4301	AFDN	afadin, adherens junction formation factor	P4
ENSG00000172493	4299	AFF1	AF4/FMR2 family member 1	P4
ENSG00000157985	116987	AGAP1	ArfGAP with GTPase domain, ankyrin repeat and PH domain 1	P4
ENSG00000126070	192669	AGO3	argonaute RISC catalytic component 3	P4
ENSG00000131016	9590	AKAP12	A-kinase anchoring protein 12	P4
ENSG00000170776	11214	AKAP13	A-kinase anchoring protein 13	P4
ENSG00000117020	10000	AKT3	AKT serine/threonine kinase 3	P4
ENSG00000110497	55626	AMBRA1	autophagy and beclin 1 regulator 1	P4
ENSG00000091879	285	ANGPT2	angiopoietin 2	P4
ENSG00000136859	23452	ANGPTL2	angiopoietin like 2	P4
ENSG00000206560	23243	ANKRD28	ankyrin repeat domain 28	P4
ENSG00000064999	23294	ANKS1A	ankyrin repeat and sterile alpha motif domain containing 1A	P4
ENSG00000047617	57101	ANO2	anoctamin 2	P4
ENSG00000177119	196527	ANO6	anoctamin 6	P4
ENSG00000148120	84909	AOPEP	aminopeptidase O (putative)	P4
ENSG00000132842	8546	AP3B1	adaptor related protein complex 3 subunit beta 1	P4
ENSG00000163697	323	APBB2	amyloid beta precursor protein binding family B member 2	P4
ENSG00000142192	351	APP	amyloid beta precursor protein	P4
ENSG00000134884	55082	ARGLU1	arginine and glutamate rich 1	P4
ENSG00000145819	23092	ARHGAP26	Rho GTPase activating protein 26	P4
ENSG00000137962	9411	ARHGAP29	Rho GTPase activating protein 29	P4
ENSG00000031081	57514	ARHGAP31	Rho GTPase activating protein 31	P4
ENSG00000196914	23365	ARHGEF12	Rho guanine nucleotide exchange factor 12	P4
ENSG00000102606	8874	ARHGEF7	Rho guanine nucleotide exchange factor 7	P4
ENSG00000049618	57492	ARID1B	AT-rich interaction domain 1B	P4
ENSG00000189079	196528	ARID2	AT-rich interaction domain 2	P4
ENSG00000054267	51742	ARID4B	AT-rich interaction domain 4B	P4
ENSG00000166233	25820	ARIH1	ariadne RBR E3 ubiquitin protein ligase 1	P4
ENSG00000185305	54622	ARL15	ADP ribosylation factor like GTPase 15	P4
ENSG00000171456	171023	ASXL1	ASXL transcriptional regulator 1	P4
ENSG00000118217	22926	ATF6	activating transcription factor 6	P4
ENSG00000152348	83734	ATG10	autophagy related 10	P4
ENSG00000197548	10533	ATG7	autophagy related 7	P4
ENSG00000068650	23250	ATP11A	ATPase phospholipid transporting 11A	P4
ENSG00000069849	483	ATP1B3	ATPase Na+/K+ transporting subunit beta 3	P4
ENSG00000070961	490	ATP2B1	ATPase plasma membrane Ca2+ transporting 1	P4
ENSG00000081923	5205	ATP8B1	ATPase phospholipid transporting 8B1	P4
ENSG00000085224	546	ATRX	ATRX chromatin remodeler	P4
ENSG00000124788	6310	ATXN1	ataxin 1	P4
ENSG00000158470	9334	B4GALT5	beta-1,4-galactosyltransferase 5	P4
ENSG00000158019	9577	BABAM2	BRISC and BRCA1 A complex member 2	P4
ENSG00000182240	25825	BACE2	beta-secretase 2	P4
ENSG00000123636	29994	BAZ2B	bromodomain adjacent to zinc finger domain 2B	P4
ENSG00000114439	56987	BBX	BBX high mobility group box domain containing	P4
ENSG00000141376	54828	BCAS3	BCAS3 microtubule associated cell migration factor	P4
ENSG00000171791	596	BCL2	BCL2 apoptosis regulator	P4
ENSG00000151746	636	BICD1	BICD cargo adaptor 1	P4
ENSG00000115760	57448	BIRC6	baculoviral IAP repeat containing 6	P4
ENSG00000166780	89927	BMERB1	bMERB domain containing 1	P4
ENSG00000125845	650	BMP2	bone morphogenetic protein 2	P4
ENSG00000153162	654	BMP6	bone morphogenetic protein 6	P4
ENSG00000204217	659	BMPR2	bone morphogenetic protein receptor type 2	P4
ENSG00000173068	54796	BNC2	basonuclin 2	P4
ENSG00000171634	2186	BPTF	bromodomain PHD finger transcription factor	P4
ENSG00000157764	673	BRAF	B-Raf proto-oncogene, serine/threonine kinase	P4
ENSG00000183826	114781	BTBD9	BTB domain containing 9	P4
ENSG00000135932	51719	CAB39	calcium binding protein 39	P4
ENSG00000081803	93664	CADPS2	calcium dependent secretion activator 2	P4
ENSG00000064989	10203	CALCRL	calcitonin receptor like receptor	P4
ENSG00000145349	817	CAMK2D	calcium/calmodulin dependent protein kinase II delta	P4
ENSG00000171735	23261	CAMTA1	calmodulin binding transcription activator 1	P4
ENSG00000177469	284119	CAVIN1	caveolae associated protein 1	P4
ENSG00000110395	867	CBL	Cbl proto-oncogene	P4
ENSG00000114423	868	CBLB	Cbl proto-oncogene B	P4
ENSG00000108100	219771	CCNY	cyclin Y	P4
ENSG00000184305	401145	CCSER1	coiled-coil serine rich protein 1	P4
ENSG00000156535	135228	CD109	CD109 molecule	P4
ENSG00000174059	947	CD34	CD34 molecule	P4
ENSG00000117335	4179	CD46	CD46 molecule	P4
ENSG00000125810	22918	CD93	CD93 molecule	P4
ENSG00000079335	8556	CDC14A	cell division cycle 14A	P4
ENSG00000143776	8476	CDC42BPA	CDC42 binding protein kinase alpha	P4
ENSG00000163171	10602	CDC42EP3	CDC42 effector protein 3	P4
ENSG00000158985	56990	CDC42SE2	CDC42 small effector 2	P4
ENSG00000140945	1012	CDH13	cadherin 13	P4
ENSG00000179776	1003	CDH5	cadherin 5	P4
ENSG00000059758	5128	CDK17	cyclin dependent kinase 17	P4
ENSG00000105810	1021	CDK6	cyclin dependent kinase 6	P4
ENSG00000145996	54901	CDKAL1	CDK5 regulatory subunit associated protein 1 like 1	P4
ENSG00000147889	1029	CDKN2A	cyclin dependent kinase inhibitor 2A	P4
ENSG00000154240	201134	CEP112	centrosomal protein 112	P4
ENSG00000113163	10087	CERT1	ceramide transporter 1	P4
ENSG00000188596	144535	CFAP54	cilia and flagella associated protein 54	P4
ENSG00000003402	8837	CFLAR	CASP8 and FADD like apoptosis regulator	P4
ENSG00000173575	1106	CHD2	chromodomain helicase DNA binding protein 2	P4
ENSG00000171316	55636	CHD7	chromodomain helicase DNA binding protein 7	P4
ENSG00000110721	1119	CHKA	choline kinase alpha	P4
ENSG00000169504	25932	CLIC4	chloride intracellular channel 4	P4
ENSG00000153815	80790	CMIP	c-Maf inducing protein	P4
ENSG00000153721	154043	CNKSR3	CNKSR family member 3	P4
ENSG00000162852	163882	CNST	consortin, connexin sorting protein	P4
ENSG00000154529	728577	CNTNAP3B	contactin associated protein family member 3B	P4
ENSG00000182871	80781	COL18A1	collagen type XVIII alpha 1 chain	P4
ENSG00000187498	1282	COL4A1	collagen type IV alpha 1 chain	P4
ENSG00000134871	1284	COL4A2	collagen type IV alpha 2 chain	P4
ENSG00000144810	1295	COL8A1	collagen type VIII alpha 1 chain	P4
ENSG00000092758	1299	COL9A3	collagen type IX alpha 3 chain	P4
ENSG00000158270	81035	COLEC12	collectin subfamily member 12	P4
ENSG00000145781	51397	COMMD10	COMM domain containing 10	P4
ENSG00000143207	64326	COP1	COP1 E3 ubiquitin ligase	P4
ENSG00000110880	23603	CORO1C	coronin 1C	P4
ENSG00000113742	80315	CPEB4	cytoplasmic polyadenylation element binding protein 4	P4
ENSG00000118260	1385	CREB1	cAMP responsive element binding protein 1	P4
ENSG00000182158	64764	CREB3L2	cAMP responsive element binding protein 3 like 2	P4
ENSG00000146592	9586	CREB5	cAMP responsive element binding protein 5	P4
ENSG00000008405	1407	CRY1	cryptochrome circadian regulator 1	P4
ENSG00000147408	55790	CSGALNACT1	chondroitin sulfate N-acetylgalactosaminyltransferase 1	P4
ENSG00000175029	1488	CTBP2	C-terminal binding protein 2	P4
ENSG00000044115	1495	CTNNA1	catenin alpha 1	P4
ENSG00000168036	1499	CTNNB1	catenin beta 1	P4
ENSG00000143079	55917	CTTNBP2NL	CTTNBP2 N-terminal like	P4
ENSG00000257923	1523	CUX1	cut like homeobox 1	P4
ENSG00000166265	116159	CYYR1	cysteine and tyrosine rich 1	P4
ENSG00000276644	1602	DACH1	dachshund family transcription factor 1	P4
ENSG00000196730	1612	DAPK1	death associated protein kinase 1	P4
ENSG00000035664	23604	DAPK2	death associated protein kinase 2	P4
ENSG00000100201	10521	DDX17	DEAD-box helicase 17	P4
ENSG00000181381	91351	DDX60L	DExD/H-box 60 like	P4
ENSG00000174485	10260	DENND4A	DENN domain containing 4A	P4
ENSG00000137145	55667	DENND4C	DENN domain containing 4C	P4
ENSG00000184014	23258	DENND5A	DENN domain containing 5A	P4
ENSG00000102780	160851	DGKH	diacylglycerol kinase eta	P4
ENSG00000147202	1730	DIAPH2	diaphanous related formin 2	P4
ENSG00000147113	79742	DIPK2B	divergent protein kinase domain 2B	P4
ENSG00000162946	27185	DISC1	DISC1 scaffold protein	P4
ENSG00000231607	8847	DLEU2	deleted in lymphocytic leukemia 2	P4
ENSG00000075711	1739	DLG1	discs large MAGUK scaffold protein 1	P4
ENSG00000128917	54567	DLL4	delta like canonical Notch ligand 4	P4
ENSG00000088854	25943	DNAAF9	dynein axonemal assembly factor 9	P4
ENSG00000150760	1793	DOCK1	dedicator of cytokinesis 1	P4
ENSG00000128512	9732	DOCK4	dedicator of cytokinesis 4	P4
ENSG00000130158	57572	DOCK6	dedicator of cytokinesis 6	P4
ENSG00000088387	23348	DOCK9	dedicator of cytokinesis 9	P4
ENSG00000141627	54808	DYM	dymeclin	P4
ENSG00000157540	1859	DYRK1A	dual specificity tyrosine phosphorylation regulated kinase 1A	P4
ENSG00000135636	8291	DYSF	dysferlin	P4
ENSG00000117298	1889	ECE1	endothelin converting enzyme 1	P4
ENSG00000184349	1946	EFNA5	ephrin A5	P4
ENSG00000115504	23301	EHBP1	EH domain binding protein 1	P4
ENSG00000172071	9451	EIF2AK3	eukaryotic translation initiation factor 2 alpha kinase 3	P4
ENSG00000075151	8672	EIF4G3	eukaryotic translation initiation factor 4 gamma 3	P4
ENSG00000120690	1997	ELF1	E74 like ETS transcription factor 1	P4
ENSG00000109381	1998	ELF2	E74 like ETS transcription factor 2	P4
ENSG00000111145	2004	ELK3	ETS transcription factor ELK3	P4
ENSG00000118985	22936	ELL2	elongation factor for RNA polymerase II 2	P4
ENSG00000155849	9844	ELMO1	engulfment and cell motility 1	P4
ENSG00000164035	51705	EMCN	endomucin	P4
ENSG00000134531	2012	EMP1	epithelial membrane protein 1	P4
ENSG00000116016	2034	EPAS1	endothelial PAS domain protein 1	P4
ENSG00000129595	64097	EPB41L4A	erythrocyte membrane protein band 4.1 like 4A	P4
ENSG00000112851	55914	ERBIN	erbb2 interacting protein	P4
ENSG00000082805	23085	ERC1	ELKS/RAB6-interacting/CAST family member 1	P4
ENSG00000157554	2078	ERG	ETS transcription factor ERG	P4
ENSG00000140009	2100	ESR2	estrogen receptor 2	P4
ENSG00000117868	57488	ESYT2	extended synaptotagmin 2	P4
ENSG00000134954	2113	ETS1	ETS proto-oncogene 1, transcription factor	P4
ENSG00000157557	2114	ETS2	ETS proto-oncogene 2, transcription factor	P4
ENSG00000139083	2120	ETV6	ETS variant transcription factor 6	P4
ENSG00000115363	84141	EVA1A	eva-1 homolog A, regulator of programmed cell death	P4
ENSG00000166979	59271	EVA1C	eva-1 homolog C	P4
ENSG00000131558	60412	EXOC4	exocyst complex component 4	P4
ENSG00000138190	54536	EXOC6	exocyst complex component 6	P4
ENSG00000144036	23233	EXOC6B	exocyst complex component 6B	P4
ENSG00000065809	83641	FAM107B	family with sequence similarity 107 member B	P4
ENSG00000113391	83989	FAM172A	family with sequence similarity 172 member A	P4
ENSG00000047346	56204	FAM214A	family with sequence similarity 214 member A	P4
ENSG00000174749	132720	FAM241A	family with sequence similarity 241 member A	P4
ENSG00000196159	79633	FAT4	FAT atypical cadherin 4	P4
ENSG00000145743	64839	FBXL17	F-box and leucine rich repeat protein 17	P4
ENSG00000183580	23194	FBXL7	F-box and leucine rich repeat protein 7	P4
ENSG00000138081	80204	FBXO11	F-box protein 11	P4
ENSG00000137478	9873	FCHSD2	FCH and double SH3 domains 2	P4
ENSG00000151422	2241	FER	FER tyrosine kinase	P4
ENSG00000139132	121512	FGD4	FYVE, RhoGEF and PH domain containing 4	P4
ENSG00000189283	2272	FHIT	fragile histidine triad diadenosine triphosphatase	P4
ENSG00000151702	2313	FLI1	Fli-1 proto-oncogene, ETS transcription factor	P4
ENSG00000185070	23768	FLRT2	fibronectin leucine rich transmembrane protein 2	P4
ENSG00000102755	2321	FLT1	fms related receptor tyrosine kinase 1	P4
ENSG00000037280	2324	FLT4	fms related receptor tyrosine kinase 4	P4
ENSG00000157827	114793	FMNL2	formin like 2	P4
ENSG00000187239	23048	FNBP1	formin binding protein 1	P4
ENSG00000137942	54874	FNBP1L	formin binding protein 1 like	P4
ENSG00000102531	22862	FNDC3A	fibronectin type III domain containing 3A	P4
ENSG00000075420	64778	FNDC3B	fibronectin type III domain containing 3B	P4
ENSG00000188352	54914	FOCAD	focadhesin	P4
ENSG00000125740	2354	FOSB	FosB proto-oncogene, AP-1 transcription factor subunit	P4
ENSG00000150907	2308	FOXO1	forkhead box O1	P4
ENSG00000118689	2309	FOXO3	forkhead box O3	P4
ENSG00000114861	27086	FOXP1	forkhead box P1	P4
ENSG00000151474	55691	FRMD4A	FERM domain containing 4A	P4
ENSG00000114541	23150	FRMD4B	FERM domain containing 4B	P4
ENSG00000075539	285527	FRYL	FRY like transcription coactivator	P4
ENSG00000140718	79068	FTO	FTO alpha-ketoglutarate dependent dioxygenase	P4
ENSG00000230590	100302692	FTX	FTX transcript, XIST regulator	P4
ENSG00000010810	2534	FYN	FYN proto-oncogene, Src family tyrosine kinase	P4
ENSG00000109458	2549	GAB1	GRB2 associated binding protein 1	P4
ENSG00000033327	9846	GAB2	GRB2 associated binding protein 2	P4
ENSG00000170296	11337	GABARAP	GABA type A receptor-associated protein	P4
ENSG00000164125	51313	GASK1B	golgi associated kinase 1B	P4
ENSG00000145990	54438	GFOD1	glucose-fructose oxidoreductase domain containing 1	P4
ENSG00000107249	169792	GLIS3	GLIS family zinc finger 3	P4
ENSG00000115419	2744	GLS	glutaminase	P4
ENSG00000112699	2762	GMDS	GDP-mannose 4,6-dehydratase	P4
ENSG00000130755	9535	GMFG	glia maturation factor gamma	P4
ENSG00000114353	2771	GNAI2	G protein subunit alpha i2	P4
ENSG00000156052	2776	GNAQ	G protein subunit alpha q	P4
ENSG00000062194	65056	GPBP1	GC-rich promoter binding protein 1	P4
ENSG00000179399	2262	GPC5	glypican 5	P4
ENSG00000171723	10243	GPHN	gephyrin	P4
ENSG00000106070	2887	GRB10	growth factor receptor bound protein 10	P4
ENSG00000198873	2869	GRK5	G protein-coupled receptor kinase 5	P4
ENSG00000082701	2932	GSK3B	glycogen synthase kinase 3 beta	P4
ENSG00000116478	3065	HDAC1	histone deacetylase 1	P4
ENSG00000147099	55869	HDAC8	histone deacetylase 8	P4
ENSG00000103657	8925	HERC1	HECT and RLD domain containing E3 ubiquitin protein ligase family member 1	P4
ENSG00000164683	23462	HEY1	hes related family bHLH transcription factor with YRPW motif 1	P4
ENSG00000100644	3091	HIF1A	hypoxia inducible factor 1 subunit alpha	P4
ENSG00000124440	64344	HIF3A	hypoxia inducible factor 3 subunit alpha	P4
ENSG00000127946	3092	HIP1	huntingtin interacting protein 1	P4
ENSG00000095951	3096	HIVEP1	HIVEP zinc finger 1	P4
ENSG00000010818	3097	HIVEP2	HIVEP zinc finger 2	P4
ENSG00000147421	79618	HMBOX1	homeobox containing 1	P4
ENSG00000092199	3183	HNRNPC	heterogeneous nuclear ribonucleoprotein C	P4
ENSG00000142798	3339	HSPG2	heparan sulfate proteoglycan 2	P4
ENSG00000140443	3480	IGF1R	insulin like growth factor 1 receptor	P4
ENSG00000104365	3551	IKBKB	inhibitor of nuclear factor kappa B kinase subunit beta	P4
ENSG00000169306	11141	IL1RAPL1	interleukin 1 receptor accessory protein like 1	P4
ENSG00000008517	9235	IL32	interleukin 32	P4
ENSG00000134352	3572	IL6ST	interleukin 6 cytokine family signal transducer	P4
ENSG00000184903	83943	IMMP2L	inner mitochondrial membrane peptidase subunit 2	P4
ENSG00000171105	3643	INSR	insulin receptor	P4
ENSG00000151151	253430	IPMK	inositol polyphosphate multikinase	P4
ENSG00000078747	83737	ITCH	itchy E3 ubiquitin protein ligase	P4
ENSG00000129636	81533	ITFG1	integrin alpha FG-GAP repeat containing 1	P4
ENSG00000091409	3655	ITGA6	integrin subunit alpha 6	P4
ENSG00000138448	3685	ITGAV	integrin subunit alpha V	P4
ENSG00000150093	3688	ITGB1	integrin subunit beta 1	P4
ENSG00000143772	3707	ITPKB	inositol-trisphosphate 3-kinase B	P4
ENSG00000138434	6744	ITPRID2	ITPR interacting domain containing 2	P4
ENSG00000101384	182	JAG1	jagged canonical Notch ligand 1	P4
ENSG00000162434	3716	JAK1	Janus kinase 1	P4
ENSG00000166086	83700	JAM3	junctional adhesion molecule 3	P4
ENSG00000171988	221037	JMJD1C	jumonji domain containing 1C	P4
ENSG00000173801	3728	JUP	junction plakoglobin	P4
ENSG00000160145	8997	KALRN	kalirin RhoGEF kinase	P4
ENSG00000120071	284058	KANSL1	KAT8 regulatory NSL complex subunit 1	P4
ENSG00000083168	7994	KAT6A	lysine acetyltransferase 6A	P4
ENSG00000269821	10984	KCNQ1OT1	KCNQ1 opposite strand/antisense transcript 1	P4
ENSG00000173120	22992	KDM2A	lysine demethylase 2A	P4
ENSG00000128052	3791	KDR	kinase insert domain receptor	P4
ENSG00000054523	23095	KIF1B	kinesin family member 1B	P4
ENSG00000118922	11278	KLF12	Kruppel like factor 12	P4
ENSG00000067082	1316	KLF6	Kruppel like factor 6	P4
ENSG00000118263	8609	KLF7	Kruppel like factor 7	P4
ENSG00000118058	4297	KMT2A	lysine methyltransferase 2A	P4
ENSG00000055609	58508	KMT2C	lysine methyltransferase 2C	P4
ENSG00000005483	55904	KMT2E	lysine methyltransferase 2E (inactive)	P4
ENSG00000112769	3910	LAMA4	laminin subunit alpha 4	P4
ENSG00000130702	3911	LAMA5	laminin subunit alpha 5	P4
ENSG00000091136	3912	LAMB1	laminin subunit beta 1	P4
ENSG00000172037	3913	LAMB2	laminin subunit beta 2	P4
ENSG00000135862	3915	LAMC1	laminin subunit gamma 1	P4
ENSG00000178177	254251	LCORL	ligand dependent nuclear receptor corepressor like	P4
ENSG00000169744	9079	LDB2	LIM domain binding 2	P4
ENSG00000179241	143458	LDLRAD3	low density lipoprotein receptor class A domain containing 3	P4
ENSG00000145685	10184	LHFPL2	LHFPL tetraspan subfamily member 2	P4
ENSG00000183722	10186	LHFPL6	LHFPL tetraspan subfamily member 6	P4
ENSG00000064042	22998	LIMCH1	LIM and calponin homology domains 1	P4
ENSG00000182541	3985	LIMK2	LIM domain kinase 2	P4
ENSG00000235770	646324	LINC00607	long intergenic non-protein coding RNA 607	P4
ENSG00000228495	100507254	LINC01013	long intergenic non-protein coding RNA 1013	P4
ENSG00000257242	256021	LINC01619	long intergenic non-protein coding RNA 1619	P4
ENSG00000231721	378805	LINC-PINT	long intergenic non-protein coding RNA, p53 induced transcript	P4
ENSG00000105983	64327	LMBR1	limb development membrane protein 1	P4
ENSG00000113083	4015	LOX	lysyl oxidase	P4
ENSG00000134013	4017	LOXL2	lysyl oxidase like 2	P4
ENSG00000145012	4026	LPP	LIM domain containing preferred translocation partner in lipoma	P4
ENSG00000198589	987	LRBA	LPS responsive beige-like anchor protein	P4
ENSG00000136141	23143	LRCH1	leucine rich repeats and calponin homology domain containing 1	P4
ENSG00000139263	121227	LRIG3	leucine rich repeats and immunoglobulin like domains 3	P4
ENSG00000148655	83938	LRMDA	leucine rich melanocyte differentiation associated	P4
ENSG00000197147	23507	LRRC8B	leucine rich repeat containing 8 VRAC subunit B	P4
ENSG00000049323	4052	LTBP1	latent transforming growth factor beta binding protein 1	P4
ENSG00000169641	7798	LUZP1	leucine zipper protein 1	P4
ENSG00000133800	10894	LYVE1	lymphatic vessel endothelial hyaluronan receptor 1	P4
ENSG00000127603	23499	MACF1	microtubule actin crosslinking factor 1	P4
ENSG00000151276	9223	MAGI1	membrane associated guanylate kinase, WW and PDZ domain containing 1	P4
ENSG00000187391	9863	MAGI2	membrane associated guanylate kinase, WW and PDZ domain containing 2	P4
ENSG00000184384	84441	MAML2	mastermind like transcriptional coactivator 2	P4
ENSG00000196782	55534	MAML3	mastermind like transcriptional coactivator 3	P4
ENSG00000095015	4214	MAP3K1	mitogen-activated protein kinase kinase kinase 1	P4
ENSG00000011566	8491	MAP4K3	mitogen-activated protein kinase kinase kinase kinase 3	P4
ENSG00000112062	1432	MAPK14	mitogen-activated protein kinase 14	P4
ENSG00000107643	5599	MAPK8	mitogen-activated protein kinase 8	P4
ENSG00000166974	10982	MAPRE2	microtubule associated protein RP/EB family member 2	P4
ENSG00000173926	115123	MARCHF3	membrane associated ring-CH-type finger 3	P4
ENSG00000007047	57787	MARK4	microtubule affinity regulating kinase 4	P4
ENSG00000069020	375449	MAST4	microtubule associated serine/threonine kinase family member 4	P4
ENSG00000204406	55777	MBD5	methyl-CpG binding domain protein 5	P4
ENSG00000152601	4154	MBNL1	muscleblind like splicing regulator 1	P4
ENSG00000139793	10150	MBNL2	muscleblind like splicing regulator 2	P4
ENSG00000175471	79772	MCTP1	multiple C2 and transmembrane domain containing 1	P4
ENSG00000156026	90550	MCU	mitochondrial calcium uniporter	P4
ENSG00000085276	2122	MECOM	MDS1 and EVI1 complex locus	P4
ENSG00000123066	23389	MED13L	mediator complex subunit 13L	P4
ENSG00000068305	4205	MEF2A	myocyte enhancer factor 2A	P4
ENSG00000081189	4208	MEF2C	myocyte enhancer factor 2C	P4
ENSG00000214548	55384	MEG3	maternally expressed 3	P4
ENSG00000134138	4212	MEIS2	Meis homeobox 2	P4
ENSG00000106511	4223	MEOX2	mesenchyme homeobox 2	P4
ENSG00000169519	196074	METTL15	methyltransferase like 15	P4
ENSG00000071073	11320	MGAT4A	alpha-1,3-mannosyl-glycoprotein 4-beta-N-acetylglucosaminyltransferase A	P4
ENSG00000085871	4258	MGST2	microsomal glutathione S-transferase 2	P4
ENSG00000101871	4281	MID1	midline 1	P4
ENSG00000151338	145282	MIPOL1	mirror-image polydactyly 1	P4
ENSG00000187098	4286	MITF	melanocyte inducing transcription factor	P4
ENSG00000128585	4289	MKLN1	muskelin 1	P4
ENSG00000156103	4325	MMP16	matrix metallopeptidase 16	P4
ENSG00000107186	8777	MPDZ	multiple PDZ domain crumbs cell polarity complex component	P4
ENSG00000186260	57496	MRTFB	myocardin related transcription factor B	P4
ENSG00000038945	4481	MSR1	macrophage scavenger receptor 1	P4
ENSG00000005810	23077	MYCBP2	MYC binding protein 2	P4
ENSG00000133026	4628	MYH10	myosin heavy chain 10	P4
ENSG00000100345	4627	MYH9	myosin heavy chain 9	P4
ENSG00000145555	4651	MYO10	myosin X	P4
ENSG00000128641	4430	MYO1B	myosin IB	P4
ENSG00000176658	4642	MYO1D	myosin ID	P4
ENSG00000157483	4643	MYO1E	myosin IE	P4
ENSG00000196586	4646	MYO6	myosin VI	P4
ENSG00000170011	25924	MYRIP	myosin VIIA and Rab interacting protein	P4
ENSG00000244754	10443	N4BP2L2	NEDD4 binding protein 2 like 2	P4
ENSG00000204442	728215	NALF1	NALCN channel auxiliary factor 1	P4
ENSG00000105835	10135	NAMPT	nicotinamide phosphoribosyltransferase	P4
ENSG00000134369	89796	NAV1	neuron navigator 1	P4
ENSG00000151779	51594	NBAS	NBAS subunit of NRZ tethering complex	P4
ENSG00000172915	26960	NBEA	neurobeachin	P4
ENSG00000154654	4685	NCAM2	neural cell adhesion molecule 2	P4
ENSG00000084676	8648	NCOA1	nuclear receptor coactivator 1	P4
ENSG00000111912	135112	NCOA7	nuclear receptor coactivator 7	P4
ENSG00000049759	23327	NEDD4L	NEDD4 like E3 ubiquitin protein ligase	P4
ENSG00000111859	4739	NEDD9	neural precursor cell expressed, developmentally down-regulated 9	P4
ENSG00000196712	4763	NF1	neurofibromin 1	P4
ENSG00000102908	10725	NFAT5	nuclear factor of activated T cells 5	P4
ENSG00000101096	4773	NFATC2	nuclear factor of activated T cells 2	P4
ENSG00000162599	4774	NFIA	nuclear factor I A	P4
ENSG00000147862	4781	NFIB	nuclear factor I B	P4
ENSG00000109320	4790	NFKB1	nuclear factor kappa B subunit 1	P4
ENSG00000144802	64332	NFKBIZ	NFKB inhibitor zeta	P4
ENSG00000135540	57224	NHSL1	NHS like 1	P4
ENSG00000116962	4811	NID1	nidogen 1	P4
ENSG00000164190	25836	NIPBL	NIPBL cohesin loading factor	P4
ENSG00000114857	4820	NKTR	natural killer cell triggering receptor	P4
ENSG00000165246	22829	NLGN4Y	neuroligin 4 Y-linked	P4
ENSG00000087095	51701	NLK	nemo like kinase	P4
ENSG00000091592	22861	NLRP1	NLR family pyrin domain containing 1	P4
ENSG00000260032	647979	NORAD	non-coding RNA activated by DNA damage	P4
ENSG00000148400	4851	NOTCH1	notch receptor 1	P4
ENSG00000204301	4855	NOTCH4	notch receptor 4	P4
ENSG00000086991	50507	NOX4	NADPH oxidase 4	P4
ENSG00000247809	644192	NR2F2-AS1	NR2F2 antisense RNA 1	P4
ENSG00000185189	340371	NRBP2	nuclear receptor binding protein 2	P4
ENSG00000106459	4899	NRF1	nuclear respiratory factor 1	P4
ENSG00000185737	10718	NRG3	neuregulin 3	P4
ENSG00000099250	8829	NRP1	neuropilin 1	P4
ENSG00000118257	8828	NRP2	neuropilin 2	P4
ENSG00000156831	286053	NSMCE2	NSE2 (MMS21) homolog, SMC5-SMC6 complex SUMO ligase	P4
ENSG00000074527	59277	NTN4	netrin 4	P4
ENSG00000074590	9891	NUAK1	NUAK family kinase 1	P4
ENSG00000133961	8650	NUMB	NUMB endocytic adaptor protein	P4
ENSG00000167693	64359	NXN	nucleoredoxin	P4
ENSG00000144645	114884	OSBPL10	oxysterol binding protein like 10	P4
ENSG00000070882	26031	OSBPL3	oxysterol binding protein like 3	P4
ENSG00000164164	54726	OTUD4	OTU deubiquitinase 4	P4
ENSG00000107719	27143	PALD1	phosphatase domain containing paladin 1	P4
ENSG00000099260	54873	PALMD	palmdelphin	P4
ENSG00000145730	5066	PAM	peptidylglycine alpha-amidating monooxygenase	P4
ENSG00000152520	255967	PAN3	poly(A) specific ribonuclease subunit PAN3	P4
ENSG00000198682	9060	PAPSS2	3'-phosphoadenosine 5'-phosphosulfate synthase 2	P4
ENSG00000148498	56288	PARD3	par-3 family cell polarity regulator	P4
ENSG00000116117	117583	PARD3B	par-3 family cell polarity regulator beta	P4
ENSG00000175198	5095	PCCA	propionyl-CoA carboxylase subunit alpha	P4
ENSG00000169851	5099	PCDH7	protocadherin 7	P4
ENSG00000078674	5108	PCM1	pericentriolar material 1	P4
ENSG00000172572	5139	PDE3A	phosphodiesterase 3A	P4
ENSG00000184588	5142	PDE4B	phosphodiesterase 4B	P4
ENSG00000113448	5144	PDE4D	phosphodiesterase 4D	P4
ENSG00000171408	27115	PDE7B	phosphodiesterase 7B	P4
ENSG00000073417	5151	PDE8A	phosphodiesterase 8A	P4
ENSG00000170962	80310	PDGFD	platelet derived growth factor D	P4
ENSG00000173517	79834	PEAK1	pseudopodium enriched atypical kinase 1	P4
ENSG00000261371	5175	PECAM1	platelet and endothelial cell adhesion molecule 1	P4
ENSG00000139946	57161	PELI2	pellino E3 ubiquitin protein ligase family member 2	P4
ENSG00000146247	55023	PHIP	pleckstrin homology domain interacting protein	P4
ENSG00000102893	5257	PHKB	phosphorylase kinase regulatory subunit beta	P4
ENSG00000144824	90102	PHLDB2	pleckstrin homology like domain family B member 2	P4
ENSG00000083535	10464	PIBF1	progesterone immunomodulatory binding factor 1	P4
ENSG00000073921	8301	PICALM	phosphatidylinositol binding clathrin assembly protein	P4
ENSG00000078142	5289	PIK3C3	phosphatidylinositol 3-kinase catalytic subunit type 3	P4
ENSG00000196455	30849	PIK3R4	phosphoinositide-3-kinase regulatory subunit 4	P4
ENSG00000198961	9867	PJA2	praja ring finger ubiquitin ligase 2	P4
ENSG00000168734	11142	PKIG	cAMP-dependent protein kinase inhibitor gamma	P4
ENSG00000144283	8502	PKP4	plakophilin 4	P4
ENSG00000182621	23236	PLCB1	phospholipase C beta 1	P4
ENSG00000115896	5334	PLCL1	phospholipase C like 1 (inactive)	P4
ENSG00000075651	5337	PLD1	phospholipase D1	P4
ENSG00000120278	57480	PLEKHG1	pleckstrin homology and RhoGEF domain containing G1	P4
ENSG00000114698	57088	PLSCR4	phospholipid scramblase 4	P4
ENSG00000004399	23129	PLXND1	plexin D1	P4
ENSG00000141682	5366	PMAIP1	phorbol-12-myristate-13-acetate-induced protein 1	P4
ENSG00000186951	5465	PPARA	peroxisome proliferator activated receptor alpha	P4
ENSG00000112033	5467	PPARD	peroxisome proliferator activated receptor delta	P4
ENSG00000132170	5468	PPARG	peroxisome proliferator activated receptor gamma	P4
ENSG00000100034	9647	PPM1F	protein phosphatase, Mg2+/Mn2+ dependent 1F	P4
ENSG00000058272	4659	PPP1R12A	protein phosphatase 1 regulatory subunit 12A	P4
ENSG00000088808	23368	PPP1R13B	protein phosphatase 1 regulatory subunit 13B	P4
ENSG00000101445	26051	PPP1R16B	protein phosphatase 1 regulatory subunit 16B	P4
ENSG00000073711	5523	PPP2R3A	protein phosphatase 2 regulatory subunit B''alpha	P4
ENSG00000154001	5529	PPP2R5E	protein phosphatase 2 regulatory subunit B'epsilon	P4
ENSG00000138814	5530	PPP3CA	protein phosphatase 3 catalytic subunit alpha	P4
ENSG00000110075	55291	PPP6R3	protein phosphatase 6 regulatory subunit 3	P4
ENSG00000046889	80243	PREX2	phosphatidylinositol-3,4,5-trisphosphate dependent Rac exchange factor 2	P4
ENSG00000139174	144165	PRICKLE1	prickle planar cell polarity protein 1	P4
ENSG00000132356	5562	PRKAA1	protein kinase AMP-activated catalytic subunit alpha 1	P4
ENSG00000171132	5581	PRKCE	protein kinase C epsilon	P4
ENSG00000027075	5583	PRKCH	protein kinase C eta	P4
ENSG00000185532	5592	PRKG1	protein kinase cGMP-dependent 1	P4
ENSG00000080815	5663	PSEN1	presenilin 1	P4
ENSG00000143801	5664	PSEN2	presenilin 2	P4
ENSG00000117569	58155	PTBP2	polypyrimidine tract binding protein 2	P4
ENSG00000244694	442213	PTCHD4	patched domain containing 4	P4
ENSG00000169398	5747	PTK2	protein tyrosine kinase 2	P4
ENSG00000127947	5782	PTPN12	protein tyrosine phosphatase non-receptor type 12	P4
ENSG00000127329	5787	PTPRB	protein tyrosine phosphatase receptor type B	P4
ENSG00000132334	5791	PTPRE	protein tyrosine phosphatase receptor type E	P4
ENSG00000152894	5796	PTPRK	protein tyrosine phosphatase receptor type K	P4
ENSG00000173482	5797	PTPRM	protein tyrosine phosphatase receptor type M	P4
ENSG00000134644	9698	PUM1	pumilio RNA binding family member 1	P4
ENSG00000130508	7837	PXDN	peroxidasin	P4
ENSG00000112531	9444	QKI	QKI, KH domain containing RNA binding	P4
ENSG00000103769	8766	RAB11A	RAB11A, member RAS oncogene family	P4
ENSG00000175582	5870	RAB6A	RAB6A, member RAS oncogene family	P4
ENSG00000152061	9910	RABGAP1L	RAB GTPase activating protein 1 like	P4
ENSG00000182185	5890	RAD51B	RAD51 paralog B	P4
ENSG00000006451	5898	RALA	RAS like proto-oncogene A	P4
ENSG00000188559	57186	RALGAPA2	Ral GTPase activating protein catalytic subunit alpha 2	P4
ENSG00000204764	64901	RANBP17	RAN binding protein 17	P4
ENSG00000127314	5908	RAP1B	RAP1B, member of RAS oncogene family	P4
ENSG00000107263	2889	RAPGEF1	Rap guanine nucleotide exchange factor 1	P4
ENSG00000109756	9693	RAPGEF2	Rap guanine nucleotide exchange factor 2	P4
ENSG00000136237	9771	RAPGEF5	Rap guanine nucleotide exchange factor 5	P4
ENSG00000173166	65059	RAPH1	Ras association (RalGDS/AF-6) and pleckstrin homology domains 1	P4
ENSG00000075391	9462	RASAL2	RAS protein activator like 2	P4
ENSG00000152689	25780	RASGRP3	RAS guanyl releasing protein 3	P4
ENSG00000101265	9770	RASSF2	Ras association domain family member 2	P4
ENSG00000153179	283349	RASSF3	Ras association domain family member 3	P4
ENSG00000023287	9821	RB1CC1	RB1 inducible coiled-coil 1	P4
ENSG00000004534	10180	RBM6	RNA binding motif protein 6	P4
ENSG00000159200	1827	RCAN1	regulator of calcineurin 1	P4
ENSG00000137710	5962	RDX	radixin	P4
ENSG00000165476	221035	REEP3	receptor accessory protein 3	P4
ENSG00000162924	5966	REL	REL proto-oncogene, NF-kB subunit	P4
ENSG00000142599	473	RERE	arginine-glutamic acid dipeptide repeats	P4
ENSG00000174718	55196	RESF1	retroelement silencing factor 1	P4
ENSG00000009413	5980	REV3L	REV3 like, DNA directed polymerase zeta catalytic subunit	P4
ENSG00000080298	5991	RFX3	regulatory factor X3	P4
ENSG00000102760	28984	RGCC	regulator of cell cycle	P4
ENSG00000143344	23179	RGL1	ral guanine nucleotide dissociation stimulator like 1	P4
ENSG00000126785	57381	RHOJ	ras homolog family member J	P4
ENSG00000164327	253260	RICTOR	RPTOR independent companion of MTOR complex 2	P4
ENSG00000132669	54453	RIN2	Ras and Rab interactor 2	P4
ENSG00000145860	153830	RNF145	ring finger protein 145	P4
ENSG00000034677	25897	RNF19A	ring finger protein 19A, RBR E3 ubiquitin protein ligase	P4
ENSG00000121481	6045	RNF2	ring finger protein 2	P4
ENSG00000169855	6091	ROBO1	roundabout guidance receptor 1	P4
ENSG00000154133	54538	ROBO4	roundabout guidance receptor 4	P4
ENSG00000134318	9475	ROCK2	Rho associated coiled-coil containing protein kinase 2	P4
ENSG00000069667	6095	RORA	RAR related orphan receptor A	P4
ENSG00000156313	6103	RPGR	retinitis pigmentosa GTPase regulator	P4
ENSG00000071242	6196	RPS6KA2	ribosomal protein S6 kinase A2	P4
ENSG00000177189	6197	RPS6KA3	ribosomal protein S6 kinase A3	P4
ENSG00000100784	9252	RPS6KA5	ribosomal protein S6 kinase A5	P4
ENSG00000125844	6238	RRBP1	ribosome binding protein 1	P4
ENSG00000079102	862	RUNX1T1	RUNX1 partner transcriptional co-repressor 1	P4
ENSG00000111961	23328	SASH1	SAM and SH3 domain containing 1	P4
ENSG00000133812	81846	SBF2	SET binding factor 2	P4
ENSG00000140386	49855	SCAPER	S-phase cyclin A associated protein in the ER	P4
ENSG00000283154	29970	SCHIP1	schwannomin interacting protein 1	P4
ENSG00000010803	22955	SCMH1	Scm polycomb group protein homolog 1	P4
ENSG00000100934	10484	SEC23A	SEC23 homolog A, COPII coat complex component	P4
ENSG00000137872	80031	SEMA6D	semaphorin 6D	P4
ENSG00000149212	143686	SESN3	sestrin 3	P4
ENSG00000168137	55209	SETD5	SET domain containing 5	P4
ENSG00000107290	23064	SETX	senataxin	P4
ENSG00000118473	84251	SGIP1	SH3GL interacting endocytic adaptor 1	P4
ENSG00000131370	9467	SH3BP5	SH3 domain binding protein 5	P4
ENSG00000109686	152503	SH3D19	SH3 domain containing 19	P4
ENSG00000174705	285590	SH3PXD2B	SH3 and PX domains 2B	P4
ENSG00000158352	57477	SHROOM4	shroom family member 4	P4
ENSG00000170145	23235	SIK2	salt inducible kinase 2	P4
ENSG00000160584	23387	SIK3	SIK family kinase 3	P4
ENSG00000096717	23411	SIRT1	sirtuin 1	P4
ENSG00000089163	23409	SIRT4	sirtuin 4	P4
ENSG00000141293	8631	SKAP1	src kinase associated phosphoprotein 1	P4
ENSG00000064651	6558	SLC12A2	solute carrier family 12 member 2	P4
ENSG00000134294	54407	SLC38A2	solute carrier family 38 member 2	P4
ENSG00000033867	9497	SLC4A7	solute carrier family 4 member 7	P4
ENSG00000139514	6541	SLC7A1	solute carrier family 7 member 1	P4
ENSG00000170365	4086	SMAD1	SMAD family member 1	P4
ENSG00000198887	23137	SMC5	structural maintenance of chromosomes 5	P4
ENSG00000101596	23347	SMCHD1	structural maintenance of chromosomes flexible hinge domain containing 1	P4
ENSG00000198742	57154	SMURF1	SMAD specific E3 ubiquitin protein ligase 1	P4
ENSG00000162804	25992	SNED1	sushi, nidogen and EGF like domains 1	P4
ENSG00000163788	54861	SNRK	SNF related kinase	P4
ENSG00000168807	6645	SNTB2	syntrophin beta 2	P4
ENSG00000130340	51429	SNX9	sorting nexin 9	P4
ENSG00000115904	6654	SOS1	SOS Ras/Rac guanine nucleotide exchange factor 1	P4
ENSG00000113140	6678	SPARC	secreted protein acidic and cysteine rich	P4
ENSG00000164808	23514	SPIDR	scaffold protein involved in DNA repair	P4
ENSG00000164056	10252	SPRY1	sprouty RTK signaling antagonist 1	P4
ENSG00000115306	6711	SPTBN1	spectrin beta, non-erythrocytic 1	P4
ENSG00000198911	6721	SREBF2	sterol regulatory element binding transcription factor 2	P4
ENSG00000266028	23380	SRGAP2	SLIT-ROBO Rho GTPase activating protein 2	P4
ENSG00000135250	6733	SRPK2	SRSF protein kinase 2	P4
ENSG00000116754	9295	SRSF11	serine and arginine rich splicing factor 11	P4
ENSG00000084112	54434	SSH1	slingshot protein phosphatase 1	P4
ENSG00000141298	85464	SSH2	slingshot protein phosphatase 2	P4
ENSG00000073849	6480	ST6GAL1	ST6 beta-galactoside alpha-2,6-sialyltransferase 1	P4
ENSG00000184005	256435	ST6GALNAC3	ST6 N-acetylgalactosaminide alpha-2,6-sialyltransferase 3	P4
ENSG00000118007	10274	STAG1	stromal antigen 1	P4
ENSG00000168610	6774	STAT3	signal transducer and activator of transcription 3	P4
ENSG00000159167	6781	STC1	stanniocalcin 1	P4
ENSG00000104375	6788	STK3	serine/threonine kinase 3	P4
ENSG00000163482	27148	STK36	serine/threonine kinase 36	P4
ENSG00000112079	11329	STK38	serine/threonine kinase 38	P4
ENSG00000196562	55959	SULF2	sulfatase 2	P4
ENSG00000197321	6840	SVIL	supervillin	P4
ENSG00000054654	23224	SYNE2	spectrin repeat containing nuclear envelope protein 2	P4
ENSG00000067715	6857	SYT1	synaptotagmin 1	P4
ENSG00000147526	6867	TACC1	transforming acidic coiled-coil containing protein 1	P4
ENSG00000115183	85461	TANC1	tetratricopeptide repeat, ankyrin repeat and coiled-coil containing 1	P4
ENSG00000170921	26115	TANC2	tetratricopeptide repeat, ankyrin repeat and coiled-coil containing 2	P4
ENSG00000136560	10010	TANK	TRAF family member associated NFKB activator	P4
ENSG00000160551	57551	TAOK1	TAO kinase 1	P4
ENSG00000136111	9882	TBC1D4	TBC1 domain family member 4	P4
ENSG00000131374	9779	TBC1D5	TBC1 domain family member 5	P4
ENSG00000109436	23158	TBC1D9	TBC1 domain family member 9	P4
ENSG00000177565	79718	TBL1XR1	TBL1X receptor 1	P4
ENSG00000140262	6938	TCF12	transcription factor 12	P4
ENSG00000196628	6925	TCF4	transcription factor 4	P4
ENSG00000148737	6934	TCF7L2	transcription factor 7 like 2	P4
ENSG00000187079	7003	TEAD1	TEA domain transcription factor 1	P4
ENSG00000205356	25851	TECPR1	tectonin beta-propeller repeat containing 1	P4
ENSG00000163513	7048	TGFBR2	transforming growth factor beta receptor 2	P4
ENSG00000069702	7049	TGFBR3	transforming growth factor beta receptor 3	P4
ENSG00000137801	7057	THBS1	thrombospondin 1	P4
ENSG00000187720	79875	THSD4	thrombospondin type 1 domain containing 4	P4
ENSG00000005108	221981	THSD7A	thrombospondin type 1 domain containing 7A	P4
ENSG00000066056	7075	TIE1	tyrosine kinase with immunoglobulin like and EGF like domains 1	P4
ENSG00000104067	7082	TJP1	tight junction protein 1	P4
ENSG00000106829	7091	TLE4	TLE family member 4, transcriptional corepressor	P4
ENSG00000163762	116441	TM4SF18	transmembrane 4 L six family member 18	P4
ENSG00000172765	23023	TMCC1	transmembrane and coiled-coil domain family 1	P4
ENSG00000057704	57458	TMCC3	transmembrane and coiled-coil domain family 3	P4
ENSG00000134851	55858	TMEM165	transmembrane protein 165	P4
ENSG00000146433	57583	TMEM181	transmembrane protein 181	P4
ENSG00000120889	8795	TNFRSF10B	TNF receptor superfamily member 10b	P4
ENSG00000173273	8658	TNKS	tankyrase	P4
ENSG00000100354	23112	TNRC6B	trinucleotide repeat containing adaptor 6B	P4
ENSG00000141510	7157	TP53	tumor protein p53	P4
ENSG00000182606	22906	TRAK1	trafficking kinesin protein 1	P4
ENSG00000167632	83696	TRAPPC9	trafficking protein particle complex subunit 9	P4
ENSG00000153827	9320	TRIP12	thyroid hormone receptor interactor 12	P4
ENSG00000102804	8848	TSC22D1	TSC22 domain family member 1	P4
ENSG00000157570	90139	TSPAN18	tetraspanin 18	P4
ENSG00000168785	10098	TSPAN5	tetraspanin 5	P4
ENSG00000100154	23331	TTC28	tetratricopeptide repeat domain 28	P4
ENSG00000119685	23093	TTLL5	tubulin tyrosine ligase like 5	P4
ENSG00000160201	7307	U2AF1	U2 small nuclear RNA auxiliary factor 1	P4
ENSG00000137831	55075	UACA	uveal autoantigen with coiled-coil domains and ankyrin repeats	P4
ENSG00000170142	7324	UBE2E1	ubiquitin conjugating enzyme E2 E1	P4
ENSG00000182247	7325	UBE2E2	ubiquitin conjugating enzyme E2 E2	P4
ENSG00000186591	7328	UBE2H	ubiquitin conjugating enzyme E2 H	P4
ENSG00000107731	219699	UNC5B	unc-5 netrin receptor B	P4
ENSG00000103404	57478	USP31	ubiquitin specific peptidase 31	P4
ENSG00000115464	9736	USP34	ubiquitin specific peptidase 34	P4
ENSG00000152818	7402	UTRN	utrophin	P4
ENSG00000183878	7404	UTY	ubiquitously transcribed tetratricopeptide repeat containing, Y-linked	P4
ENSG00000198382	7405	UVRAG	UV radiation resistance associated	P4
ENSG00000144560	9686	VGLL4	vestigial like family member 4	P4
ENSG00000062716	81671	VMP1	vacuole membrane protein 1	P4
ENSG00000132549	157680	VPS13B	vacuolar protein sorting 13 homolog B	P4
ENSG00000129003	54832	VPS13C	vacuolar protein sorting 13 homolog C	P4
ENSG00000151532	143187	VTI1A	vesicle transport through interaction with t-SNAREs 1A	P4
ENSG00000095787	51322	WAC	WW domain containing adaptor with coiled-coil	P4
ENSG00000158195	10163	WASF2	WASP family member 2	P4
ENSG00000134245	7482	WNT2B	Wnt family member 2B	P4
ENSG00000109046	26118	WSB1	WD repeat and SOCS box containing 1	P4
ENSG00000179314	23302	WSCD1	WSC domain containing 1	P4
ENSG00000146457	9589	WTAP	WT1 associated protein	P4
ENSG00000186153	51741	WWOX	WW domain containing oxidoreductase	P4
ENSG00000018408	25937	WWTR1	WW domain containing transcription regulator 1	P4
ENSG00000176105	7525	YES1	YES proto-oncogene 1, Src family tyrosine kinase	P4
ENSG00000181722	26137	ZBTB20	zinc finger and BTB domain containing 20	P4
ENSG00000149289	85463	ZC3H12C	zinc finger CCCH-type containing 12C	P4
ENSG00000147905	84186	ZCCHC7	zinc finger CCHC-type containing 7	P4
ENSG00000148516	6935	ZEB1	zinc finger E-box binding homeobox 1	P4
ENSG00000156639	60685	ZFAND3	zinc finger AN1-type containing 3	P4
ENSG00000169946	23414	ZFPM2	zinc finger protein, FOG family member 2	P4
ENSG00000121741	7750	ZMYM2	zinc finger MYM-type containing 2	P4
ENSG00000198795	25925	ZNF521	zinc finger protein 521	P4
ENSG00000180357	23060	ZNF609	zinc finger protein 609	P4
ENSG00000075292	27332	ZNF638	zinc finger protein 638	P4

## Sheet: Data 1B
Supplementary Data 1B. The 512 genes included in the FP_P1-4.
ID	EntrezID	Symbol	Description	Pattern
ENSG00000240602	201651	AADACP1	arylacetamide deacetylase pseudogene 1	FP_P1
ENSG00000075624	60	ACTB	actin beta	FP_P1
ENSG00000163017	72	ACTG2	actin gamma 2, smooth muscle	FP_P1
ENSG00000049192	11174	ADAMTS6	ADAM metallopeptidase with thrombospondin type 1 motif 6	FP_P1
ENSG00000196616	125	ADH1B	alcohol dehydrogenase 1B (class I), beta polypeptide	FP_P1
ENSG00000148671	10974	ADIRF	adipogenesis regulatory factor	FP_P1
ENSG00000156110	132	ADK	adenosine kinase	FP_P1
ENSG00000144218	3899	AFF3	ALF transcription elongation factor 3	FP_P1
ENSG00000185567	113146	AHNAK2	AHNAK nucleoprotein 2	FP_P1
ENSG00000154027	26289	AK5	adenylate kinase 5	FP_P1
ENSG00000131016	9590	AKAP12	A-kinase anchoring protein 12	FP_P1
ENSG00000187134	1645	AKR1C1	aldo-keto reductase family 1 member C1	FP_P1
ENSG00000196139	8644	AKR1C3	aldo-keto reductase family 1 member C3	FP_P1
ENSG00000164904	501	ALDH7A1	aldehyde dehydrogenase 7 family member A1	FP_P1
ENSG00000149925	226	ALDOA	aldolase, fructose-bisphosphate A	FP_P1
ENSG00000148677	27063	ANKRD1	ankyrin repeat domain 1	FP_P1
ENSG00000171388	8862	APLN	apelin	FP_P1
ENSG00000109321	374	AREG	amphiregulin	FP_P1
ENSG00000138639	83478	ARHGAP24	Rho GTPase activating protein 24	FP_P1
ENSG00000070669	440	ASNS	asparagine synthetase (glutamine-hydrolyzing)	FP_P1
ENSG00000162772	467	ATF3	activating transcription factor 3	FP_P1
ENSG00000171552	598	BCL2L1	BCL2 like 1	FP_P1
ENSG00000236824	618	BCYRN1	brain cytoplasmic RNA 1	FP_P1
ENSG00000176697	627	BDNF	brain derived neurotrophic factor	FP_P1
ENSG00000023445	330	BIRC3	baculoviral IAP repeat containing 3	FP_P1
ENSG00000187479	387763	C11orf96	chromosome 11 open reading frame 96	FP_P1
ENSG00000183287	147372	CCBE1	collagen and calcium binding EGF domains 1	FP_P1
ENSG00000115009	6364	CCL20	C-C motif chemokine ligand 20	FP_P1
ENSG00000006606	10344	CCL26	C-C motif chemokine ligand 26	FP_P1
ENSG00000142871	3491	CCN1	cellular communication network factor 1	FP_P1
ENSG00000118523	1490	CCN2	cellular communication network factor 2	FP_P1
ENSG00000133101	8900	CCNA1	cyclin A1	FP_P1
ENSG00000110092	595	CCND1	cyclin D1	FP_P1
ENSG00000105173	898	CCNE1	cyclin E1	FP_P1
ENSG00000026508	960	CD44	CD44 molecule (Indian blood group)	FP_P1
ENSG00000117335	4179	CD46	CD46 molecule	FP_P1
ENSG00000196352	1604	CD55	CD55 molecule (Cromer blood group)	FP_P1
ENSG00000085063	966	CD59	CD59 molecule (CD59 blood group)	FP_P1
ENSG00000010278	928	CD9	CD9 molecule	FP_P1
ENSG00000170558	1000	CDH2	cadherin 2	FP_P1
ENSG00000179242	1002	CDH4	cadherin 4	FP_P1
ENSG00000135446	1019	CDK4	cyclin dependent kinase 4	FP_P1
ENSG00000134058	1022	CDK7	cyclin dependent kinase 7	FP_P1
ENSG00000124762	1026	CDKN1A	cyclin dependent kinase inhibitor 1A	FP_P1
ENSG00000147889	1029	CDKN2A	cyclin dependent kinase inhibitor 2A	FP_P1
ENSG00000147883	1030	CDKN2B	cyclin dependent kinase inhibitor 2B	FP_P1
ENSG00000197766	1675	CFD	complement factor D	FP_P1
ENSG00000013297	5010	CLDN11	claudin 11	FP_P1
ENSG00000159261	23562	CLDN14	claudin 14	FP_P1
ENSG00000168542	1281	COL3A1	collagen type III alpha 1 chain	FP_P1
ENSG00000103196	83716	CRISPLD2	cysteine rich secretory protein LCCL domain containing 2	FP_P1
ENSG00000109846	1410	CRYAB	crystallin alpha B	FP_P1
ENSG00000164400	1437	CSF2	colony stimulating factor 2	FP_P1
ENSG00000164733	1508	CTSB	cathepsin B	FP_P1
ENSG00000135047	1514	CTSL	cathepsin L	FP_P1
ENSG00000169429	3576	CXCL8	C-X-C motif chemokine ligand 8	FP_P1
ENSG00000170891	54360	CYTL1	cytokine like 1	FP_P1
ENSG00000011465	1634	DCN	decorin	FP_P1
ENSG00000134574	1643	DDB2	damage specific DNA binding protein 2	FP_P1
ENSG00000178105	1662	DDX10	DEAD-box helicase 10	FP_P1
ENSG00000107984	22943	DKK1	dickkopf WNT signaling pathway inhibitor 1	FP_P1
ENSG00000164741	10395	DLC1	DLC1 Rho GTPase activating protein	FP_P1
ENSG00000136048	55332	DRAM1	DNA damage regulated autophagy modulator 1	FP_P1
ENSG00000162490	374946	DRAXIN	dorsal inhibitory axon guidance protein	FP_P1
ENSG00000078401	1906	EDN1	endothelin 1	FP_P1
ENSG00000120738	1958	EGR1	early growth response 1	FP_P1
ENSG00000151023	219670	ENKUR	enkurin, TRPC channel interacting protein	FP_P1
ENSG00000074800	2023	ENO1	enolase 1	FP_P1
ENSG00000164283	11082	ESM1	endothelial cell specific molecule 1	FP_P1
ENSG00000026103	355	FAS	Fas cell surface death receptor	FP_P1
ENSG00000138829	2201	FBN2	fibrillin 2	FP_P1
ENSG00000161040	222235	FBXL13	F-box and leucine rich repeat protein 13	FP_P1
ENSG00000156804	114907	FBXO32	F-box protein 32	FP_P1
ENSG00000161513	2232	FDXR	ferredoxin reductase	FP_P1
ENSG00000140285	2252	FGF7	fibroblast growth factor 7	FP_P1
ENSG00000248905	342184	FMN1	formin 1	FP_P1
ENSG00000171877	84978	FRMD5	FERM domain containing 5	FP_P1
ENSG00000169933	9758	FRMPD4	FERM and PDZ domain containing 4	FP_P1
ENSG00000134363	10468	FST	follistatin	FP_P1
ENSG00000167996	2495	FTH1	ferritin heavy chain 1	FP_P1
ENSG00000087086	2512	FTL	ferritin light chain	FP_P1
ENSG00000123689	50486	G0S2	G0/G1 switch 2	FP_P1
ENSG00000170296	11337	GABARAP	GABA type A receptor-associated protein	FP_P1
ENSG00000116717	1647	GADD45A	growth arrest and DNA damage inducible alpha	FP_P1
ENSG00000114480	2632	GBE1	1,4-alpha-glucan branching enzyme 1	FP_P1
ENSG00000023909	2730	GCLM	glutamate-cysteine ligase modifier subunit	FP_P1
ENSG00000130513	9518	GDF15	growth differentiation factor 15	FP_P1
ENSG00000197061	8364	H4C3	H4 clustered histone 3	FP_P1
ENSG00000048052	9734	HDAC9	histone deacetylase 9	FP_P1
ENSG00000138411	57520	HECW2	HECT, C2 and WW domain containing E3 ubiquitin protein ligase 2	FP_P1
ENSG00000138646	51191	HERC5	HECT and RLD domain containing E3 ubiquitin protein ligase 5	FP_P1
ENSG00000164161	64399	HHIP	hedgehog interacting protein	FP_P1
ENSG00000258667	105370526	HIF1A-AS3	HIF1A antisense RNA 3	FP_P1
ENSG00000137309	3159	HMGA1	high mobility group AT-hook 1	FP_P1
ENSG00000149948	8091	HMGA2	high mobility group AT-hook 2	FP_P1
ENSG00000100292	3162	HMOX1	heme oxygenase 1	FP_P1
ENSG00000174775	3265	HRAS	HRas proto-oncogene, GTPase	FP_P1
ENSG00000125968	3397	ID1	inhibitor of DNA binding 1	FP_P1
ENSG00000165949	3429	IFI27	interferon alpha inducible protein 27	FP_P1
ENSG00000126709	2537	IFI6	interferon alpha inducible protein 6	FP_P1
ENSG00000167779	3489	IGFBP6	insulin like growth factor binding protein 6	FP_P1
ENSG00000115602	9173	IL1RL1	interleukin 1 receptor like 1	FP_P1
ENSG00000168685	3575	IL7R	interleukin 7 receptor	FP_P1
ENSG00000122641	3624	INHBA	inhibin subunit beta A	FP_P1
ENSG00000125347	3659	IRF1	interferon regulatory factor 1	FP_P1
ENSG00000187608	9636	ISG15	ISG15 ubiquitin like modifier	FP_P1
ENSG00000156113	3778	KCNMA1	potassium calcium-activated channel subfamily M alpha 1	FP_P1
ENSG00000185760	56479	KCNQ5	potassium voltage-gated channel subfamily Q member 5	FP_P1
ENSG00000049130	4254	KITLG	KIT ligand	FP_P1
ENSG00000171345	3880	KRT19	keratin 19	FP_P1
ENSG00000135480	3855	KRT7	keratin 7	FP_P1
ENSG00000091128	22798	LAMB4	laminin subunit beta 4	FP_P1
ENSG00000185896	3916	LAMP1	lysosomal associated membrane protein 1	FP_P1
ENSG00000134333	3939	LDHA	lactate dehydrogenase A	FP_P1
ENSG00000111716	3945	LDHB	lactate dehydrogenase B	FP_P1
ENSG00000100097	3956	LGALS1	galectin 1	FP_P1
ENSG00000258791	645687	LINC00520	long intergenic non-protein coding RNA 520	FP_P1
ENSG00000234323	100996590	LINC01505	long intergenic non-protein coding RNA 1505	FP_P1
ENSG00000258602	105370578	LINC01629	long intergenic non-protein coding RNA 1629	FP_P1
ENSG00000235448	101929467	LURAP1L-AS1	LURAP1L antisense RNA 1	FP_P1
ENSG00000140941	81631	MAP1LC3B	microtubule associated protein 1 light chain 3 beta	FP_P1
ENSG00000078018	4133	MAP2	microtubule associated protein 2	FP_P1
ENSG00000135679	4193	MDM2	MDM2 proto-oncogene	FP_P1
ENSG00000255248	399959	MIR100HG	mir-100-let-7a-2-mir-125b-1 cluster host gene	FP_P1
ENSG00000196611	4312	MMP1	matrix metallopeptidase 1	FP_P1
ENSG00000166670	4319	MMP10	matrix metallopeptidase 10	FP_P1
ENSG00000169715	4493	MT1E	metallothionein 1E	FP_P1
ENSG00000125144	4495	MT1G	metallothionein 1G	FP_P1
ENSG00000260549	4500	MT1L	metallothionein 1L (pseudogene)	FP_P1
ENSG00000125148	4502	MT2A	metallothionein 2A	FP_P1
ENSG00000166833	89797	NAV2	neuron navigator 2	FP_P1
ENSG00000067798	89795	NAV3	neuron navigator 3	FP_P1
ENSG00000144959	57552	NCEH1	neutral cholesterol ester hydrolase 1	FP_P1
ENSG00000176771	344148	NCKAP5	NCK associated protein 5	FP_P1
ENSG00000172260	257194	NEGR1	neuronal growth regulator 1	FP_P1
ENSG00000169760	22871	NLGN1	neuroligin 1	FP_P1
ENSG00000171658	344887	NMRAL2P	NmrA like redox sensor 2, pseudogene	FP_P1
ENSG00000091129	4897	NRCAM	neuronal cell adhesion molecule	FP_P1
ENSG00000157168	3084	NRG1	neuregulin 1	FP_P1
ENSG00000021645	9369	NRXN3	neurexin 3	FP_P1
ENSG00000074527	59277	NTN4	netrin 4	FP_P1
ENSG00000176046	26471	NUPR1	nuclear protein 1, transcriptional regulator	FP_P1
ENSG00000126861	4974	OMG	oligodendrocyte myelin glycoprotein	FP_P1
ENSG00000182752	5069	PAPPA	pappalysin 1	FP_P1
ENSG00000184226	5101	PCDH9	protocadherin 9	FP_P1
ENSG00000131828	5160	PDHA1	pyruvate dehydrogenase E1 subunit alpha 1	FP_P1
ENSG00000067057	5214	PFKP	phosphofructokinase, platelet	FP_P1
ENSG00000171314	5223	PGAM1	phosphoglycerate mutase 1	FP_P1
ENSG00000102144	5230	PGK1	phosphoglycerate kinase 1	FP_P1
ENSG00000092621	26227	PHGDH	phosphoglycerate dehydrogenase	FP_P1
ENSG00000153823	55022	PID1	phosphotyrosine interaction domain containing 1	FP_P1
ENSG00000204311	494513	PJVK	pejvakin	FP_P1
ENSG00000067225	5315	PKM	pyruvate kinase M1/2	FP_P1
ENSG00000104368	5327	PLAT	plasminogen activator, tissue type	FP_P1
ENSG00000122861	5328	PLAU	plasminogen activator, urokinase	FP_P1
ENSG00000145632	10769	PLK2	polo like kinase 2	FP_P1
ENSG00000173846	1263	PLK3	polo like kinase 3	FP_P1
ENSG00000152952	5352	PLOD2	procollagen-lysine,2-oxoglutarate 5-dioxygenase 2	FP_P1
ENSG00000104695	5516	PPP2CB	protein phosphatase 2 catalytic subunit beta	FP_P1
ENSG00000132356	5562	PRKAA1	protein kinase AMP-activated catalytic subunit alpha 1	FP_P1
ENSG00000197746	5660	PSAP	prosaposin	FP_P1
ENSG00000135069	29968	PSAT1	phosphoserine aminotransferase 1	FP_P1
ENSG00000143801	5664	PSEN2	presenilin 2	FP_P1
ENSG00000152229	9050	PSTPIP2	proline-serine-threonine phosphatase interacting protein 2	FP_P1
ENSG00000106853	22949	PTGR1	prostaglandin reductase 1	FP_P1
ENSG00000163661	5806	PTX3	pentraxin 3	FP_P1
ENSG00000172007	83452	RAB33B	RAB33B, member RAS oncogene family	FP_P1
ENSG00000075785	7879	RAB7A	RAB7A, member RAS oncogene family	FP_P1
ENSG00000023287	9821	RB1CC1	RB1 inducible coiled-coil 1	FP_P1
ENSG00000117152	5999	RGS4	regulator of G protein signaling 4	FP_P1
ENSG00000143248	8490	RGS5	regulator of G protein signaling 5	FP_P1
ENSG00000182901	6000	RGS7	regulator of G protein signaling 7	FP_P1
ENSG00000115963	390	RND3	Rho family GTPase 3	FP_P1
ENSG00000241749	204010	RPSAP52	ribosomal protein SA pseudogene 52	FP_P1
ENSG00000166592	6236	RRAD	RRAD, Ras related glycolysis inhibitor and calcium channel regulator	FP_P1
ENSG00000126458	6237	RRAS	RAS related	FP_P1
ENSG00000133818	22800	RRAS2	RAS related 2	FP_P1
ENSG00000196154	6275	S100A4	S100 calcium binding protein A4	FP_P1
ENSG00000197956	6277	S100A6	S100 calcium binding protein A6	FP_P1
ENSG00000020577	23034	SAMD4A	sterile alpha motif domain containing 4A	FP_P1
ENSG00000130066	6303	SAT1	spermidine/spermine N1-acetyltransferase 1	FP_P1
ENSG00000146555	221935	SDK1	sidekick cell adhesion molecule 1	FP_P1
ENSG00000075213	10371	SEMA3A	semaphorin 3A	FP_P1
ENSG00000106366	5054	SERPINE1	serpin family E member 1	FP_P1
ENSG00000104332	6422	SFRP1	secreted frizzled related protein 1	FP_P1
ENSG00000118515	6446	SGK1	serum/glucocorticoid regulated kinase 1	FP_P1
ENSG00000250033	641364	SLC7A11-AS1	SLC7A11 antisense RNA 1	FP_P1
ENSG00000003989	6542	SLC7A2	solute carrier family 7 member 2	FP_P1
ENSG00000145147	9353	SLIT2	slit guidance ligand 2	FP_P1
ENSG00000019549	6591	SNAI2	snail family transcriptional repressor 2	FP_P1
ENSG00000023608	6617	SNAPC1	small nuclear RNA activating complex polypeptide 1	FP_P1
ENSG00000176170	8877	SPHK1	sphingosine kinase 1	FP_P1
ENSG00000152377	6695	SPOCK1	SPARC (osteonectin), cwcv and kazal like domains proteoglycan 1	FP_P1
ENSG00000161011	8878	SQSTM1	sequestosome 1	FP_P1
ENSG00000122862	5552	SRGN	serglycin	FP_P1
ENSG00000163482	27148	STK36	serine/threonine kinase 36	FP_P1
ENSG00000175600	79783	SUGCT	succinyl-CoA:glutarate-CoA transferase	FP_P1
ENSG00000173597	27284	SULT1B1	sulfotransferase family 1B member 1	FP_P1
ENSG00000149591	6876	TAGLN	transgelin	FP_P1
ENSG00000112773	55603	TENT5A	terminal nucleotidyltransferase 5A	FP_P1
ENSG00000105825	7980	TFPI2	tissue factor pathway inhibitor 2	FP_P1
ENSG00000249992	25907	TMEM158	transmembrane protein 158	FP_P1
ENSG00000041982	3371	TNC	tenascin C	FP_P1
ENSG00000123610	7130	TNFAIP6	TNF alpha induced protein 6	FP_P1
ENSG00000164761	4982	TNFRSF11B	TNF receptor superfamily member 11b	FP_P1
ENSG00000006327	51330	TNFRSF12A	TNF receptor superfamily member 12A	FP_P1
ENSG00000181634	9966	TNFSF15	TNF superfamily member 15	FP_P1
ENSG00000117586	7292	TNFSF4	TNF superfamily member 4	FP_P1
ENSG00000125657	8744	TNFSF9	TNF superfamily member 9	FP_P1
ENSG00000115129	9540	TP53I3	tumor protein p53 inducible protein 3	FP_P1
ENSG00000133107	7223	TRPC4	transient receptor potential cation channel subfamily C member 4	FP_P1
ENSG00000205838	153657	TTC23L	tetratricopeptide repeat domain 23 like	FP_P1
ENSG00000122691	7291	TWIST1	twist family bHLH transcription factor 1	FP_P1
ENSG00000136810	7295	TXN	thioredoxin	FP_P1
ENSG00000198431	7296	TXNRD1	thioredoxin reductase 1	FP_P1
ENSG00000184470	10587	TXNRD2	thioredoxin reductase 2	FP_P1
ENSG00000170315	7314	UBB	ubiquitin B	FP_P1
ENSG00000150991	7316	UBC	ubiquitin C	FP_P1
ENSG00000154277	7345	UCHL1	ubiquitin C-terminal hydrolase L1	FP_P1
ENSG00000237512	728978	UNC5B-AS1	UNC5B antisense RNA 1	FP_P1
ENSG00000170396	91752	ZNF804A	zinc finger protein 804A	FP_P1
ENSG00000235495	0	-	-	FP_P1
ENSG00000226320	0	-	-	FP_P1
ENSG00000242908	0	-	-	FP_P1
ENSG00000251095	0	-	-	FP_P1
ENSG00000248187	0	-	-	FP_P1
ENSG00000233913	0	-	-	FP_P1
ENSG00000229618	0	-	-	FP_P1
ENSG00000228742	0	-	-	FP_P1
ENSG00000171889	0	-	-	FP_P1
ENSG00000249867	0	-	-	FP_P1
ENSG00000254526	0	-	-	FP_P1
ENSG00000254530	0	-	-	FP_P1
ENSG00000257219	0	-	-	FP_P1
ENSG00000257732	0	-	-	FP_P1
ENSG00000139973	0	-	-	FP_P1
ENSG00000276107	0	-	-	FP_P1
ENSG00000267265	0	-	-	FP_P1
ENSG00000236453	0	-	-	FP_P1
ENSG00000165029	19	ABCA1	ATP binding cassette subfamily A member 1	FP_P2
ENSG00000144476	57007	ACKR3	atypical chemokine receptor 3	FP_P2
ENSG00000005187	6296	ACSM3	acyl-CoA synthetase medium chain family member 3	FP_P2
ENSG00000165092	216	ALDH1A1	aldehyde dehydrogenase 1 family member A1	FP_P2
ENSG00000130203	348	APOE	apolipoprotein E	FP_P2
ENSG00000240583	358	AQP1	aquaporin 1 (Colton blood group)	FP_P2
ENSG00000161798	362	AQP5	aquaporin 5	FP_P2
ENSG00000168487	649	BMP1	bone morphogenetic protein 1	FP_P2
ENSG00000205502	388125	C2CD4B	C2 calcium dependent domain containing 4B	FP_P2
ENSG00000112936	730	C7	complement C7	FP_P2
ENSG00000108691	6347	CCL2	C-C motif chemokine ligand 2	FP_P2
ENSG00000135218	948	CD36	CD36 molecule	FP_P2
ENSG00000221869	1052	CEBPD	CCAAT enhancer binding protein delta	FP_P2
ENSG00000188517	84570	COL25A1	collagen type XXV alpha 1 chain	FP_P2
ENSG00000144810	1295	COL8A1	collagen type VIII alpha 1 chain	FP_P2
ENSG00000163739	2919	CXCL1	C-X-C motif chemokine ligand 1	FP_P2
ENSG00000107562	6387	CXCL12	C-X-C motif chemokine ligand 12	FP_P2
ENSG00000081041	2920	CXCL2	C-X-C motif chemokine ligand 2	FP_P2
ENSG00000163734	2921	CXCL3	C-X-C motif chemokine ligand 3	FP_P2
ENSG00000140465	1543	CYP1A1	cytochrome P450 family 1 subfamily A member 1	FP_P2
ENSG00000265533	643542	DSEL-AS1	DSEL antisense RNA 1	FP_P2
ENSG00000178568	2066	ERBB4	erb-b2 receptor tyrosine kinase 4	FP_P2
ENSG00000170345	2353	FOS	Fos proto-oncogene, AP-1 transcription factor subunit	FP_P2
ENSG00000125740	2354	FOSB	FosB proto-oncogene, AP-1 transcription factor subunit	FP_P2
ENSG00000179399	2262	GPC5	glypican 5	FP_P2
ENSG00000030582	2896	GRN	granulin precursor	FP_P2
ENSG00000166598	7184	HSP90B1	heat shock protein 90 beta family member 1	FP_P2
ENSG00000090339	3383	ICAM1	intercellular adhesion molecule 1	FP_P2
ENSG00000141753	3487	IGFBP4	insulin like growth factor binding protein 4	FP_P2
ENSG00000169306	11141	IL1RAPL1	interleukin 1 receptor accessory protein like 1	FP_P2
ENSG00000137033	90865	IL33	interleukin 33	FP_P2
ENSG00000177606	3725	JUN	Jun proto-oncogene, AP-1 transcription factor subunit	FP_P2
ENSG00000091136	3912	LAMB1	laminin subunit beta 1	FP_P2
ENSG00000235770	646324	LINC00607	long intergenic non-protein coding RNA 607	FP_P2
ENSG00000168702	53353	LRP1B	LDL receptor related protein 1B	FP_P2
ENSG00000185565	4045	LSAMP	limbic system associated membrane protein	FP_P2
ENSG00000204103	9935	MAFB	MAF bZIP transcription factor B	FP_P2
ENSG00000101460	84557	MAP1LC3A	microtubule associated protein 1 light chain 3 alpha	FP_P2
ENSG00000111341	4256	MGP	matrix Gla protein	FP_P2
ENSG00000157601	4599	MX1	MX dynamin like GTPase 1	FP_P2
ENSG00000154654	4685	NCAM2	neural cell adhesion molecule 2	FP_P2
ENSG00000118946	27253	PCDH17	protocadherin 17	FP_P2
ENSG00000169851	5099	PCDH7	protocadherin 7	FP_P2
ENSG00000158828	65018	PINK1	PTEN induced kinase 1	FP_P2
ENSG00000205038	93035	PKHD1L1	PKHD1 like 1	FP_P2
ENSG00000133110	10631	POSTN	periostin	FP_P2
ENSG00000112033	5467	PPARD	peroxisome proliferator activated receptor delta	FP_P2
ENSG00000139174	144165	PRICKLE1	prickle planar cell polarity protein 1	FP_P2
ENSG00000073756	5743	PTGS2	prostaglandin-endoperoxide synthase 2	FP_P2
ENSG00000159200	1827	RCAN1	regulator of calcineurin 1	FP_P2
ENSG00000169855	6091	ROBO1	roundabout guidance receptor 1	FP_P2
ENSG00000007908	6401	SELE	selectin E	FP_P2
ENSG00000137968	204962	SLC44A5	solute carrier family 44 member 5	FP_P2
ENSG00000112096	6648	SOD2	superoxide dismutase 2	FP_P2
ENSG00000137573	23213	SULF1	sulfatase 1	FP_P2
ENSG00000176907	56892	TCIM	transcriptional and immune response regulator	FP_P2
ENSG00000112561	7942	TFEB	transcription factor EB	FP_P2
ENSG00000100234	7078	TIMP3	TIMP metallopeptidase inhibitor 3	FP_P2
ENSG00000133687	83857	TMTC1	transmembrane O-mannosyltransferase targeting cadherins 1	FP_P2
ENSG00000118503	7128	TNFAIP3	TNF alpha induced protein 3	FP_P2
ENSG00000162692	7412	VCAM1	vascular cell adhesion molecule 1	FP_P2
ENSG00000110799	7450	VWF	von Willebrand factor	FP_P2
ENSG00000242242	0	-	-	FP_P2
ENSG00000242021	0	-	-	FP_P2
ENSG00000228933	0	-	-	FP_P2
ENSG00000215386	0	-	-	FP_P2
ENSG00000231749	104355297	ABCA9-AS1	ABCA9 antisense RNA 1	FP_P3
ENSG00000151694	6868	ADAM17	ADAM metallopeptidase domain 17	FP_P3
ENSG00000140873	170692	ADAMTS18	ADAM metallopeptidase with thrombospondin type 1 motif 18	FP_P3
ENSG00000163638	56999	ADAMTS9	ADAM metallopeptidase with thrombospondin type 1 motif 9	FP_P3
ENSG00000178031	92949	ADAMTSL1	ADAMTS like 1	FP_P3
ENSG00000117020	10000	AKT3	AKT serine/threonine kinase 3	FP_P3
ENSG00000110497	55626	AMBRA1	autophagy and beclin 1 regulator 1	FP_P3
ENSG00000133805	272	AMPD3	adenosine monophosphate deaminase 3	FP_P3
ENSG00000047617	57101	ANO2	anoctamin 2	FP_P3
ENSG00000169604	84168	ANTXR1	ANTXR cell adhesion molecule 1	FP_P3
ENSG00000152348	83734	ATG10	autophagy related 10	FP_P3
ENSG00000085978	55054	ATG16L1	autophagy related 16 like 1	FP_P3
ENSG00000197548	10533	ATG7	autophagy related 7	FP_P3
ENSG00000184305	401145	CCSER1	coiled-coil serine rich protein 1	FP_P3
ENSG00000140945	1012	CDH13	cadherin 13	FP_P3
ENSG00000156206	161502	CFAP161	cilia and flagella associated protein 161	FP_P3
ENSG00000188596	144535	CFAP54	cilia and flagella associated protein 54	FP_P3
ENSG00000003402	8837	CFLAR	CASP8 and FADD like apoptosis regulator	FP_P3
ENSG00000198108	337876	CHSY3	chondroitin sulfate synthase 3	FP_P3
ENSG00000153721	154043	CNKSR3	CNKSR family member 3	FP_P3
ENSG00000146592	9586	CREB5	cAMP responsive element binding protein 5	FP_P3
ENSG00000276644	1602	DACH1	dachshund family transcription factor 1	FP_P3
ENSG00000196730	1612	DAPK1	death associated protein kinase 1	FP_P3
ENSG00000035664	23604	DAPK2	death associated protein kinase 2	FP_P3
ENSG00000261645	101929222	DISC1FP1	DISC1 fusion partner 1	FP_P3
ENSG00000150672	1740	DLG2	discs large MAGUK scaffold protein 2	FP_P3
ENSG00000170579	9229	DLGAP1	DLG associated protein 1	FP_P3
ENSG00000128512	9732	DOCK4	dedicator of cytokinesis 4	FP_P3
ENSG00000172071	9451	EIF2AK3	eukaryotic translation initiation factor 2 alpha kinase 3	FP_P3
ENSG00000164035	51705	EMCN	endomucin	FP_P3
ENSG00000117525	2152	F3	coagulation factor III, tissue factor	FP_P3
ENSG00000169398	5747	FAK	protein tyrosine kinase 2	FP_P3
ENSG00000102466	2259	FGF14	fibroblast growth factor 14	FP_P3
ENSG00000189283	2272	FHIT	fragile histidine triad diadenosine triphosphatase	FP_P3
ENSG00000118407	27145	FILIP1	filamin A interacting protein 1	FP_P3
ENSG00000150907	2308	FOXO1	forkhead box O1	FP_P3
ENSG00000118689	2309	FOXO3	forkhead box O3	FP_P3
ENSG00000139112	23710	GABARAPL1	GABA type A receptor associated protein like 1	FP_P3
ENSG00000136928	9568	GABBR2	gamma-aminobutyric acid type B receptor subunit 2	FP_P3
ENSG00000107249	169792	GLIS3	GLIS family zinc finger 3	FP_P3
ENSG00000150625	2823	GPM6A	glycoprotein M6A	FP_P3
ENSG00000106070	2887	GRB10	growth factor receptor bound protein 10	FP_P3
ENSG00000198873	2869	GRK5	G protein-coupled receptor kinase 5	FP_P3
ENSG00000140443	3480	IGF1R	insulin like growth factor 1 receptor	FP_P3
ENSG00000171105	3643	INSR	insulin receptor	FP_P3
ENSG00000138448	3685	ITGAV	integrin subunit alpha V	FP_P3
ENSG00000101384	182	JAG1	jagged canonical Notch ligand 1	FP_P3
ENSG00000160145	8997	KALRN	kalirin RhoGEF kinase	FP_P3
ENSG00000120549	56243	KIAA1217	KIAA1217	FP_P3
ENSG00000162849	55083	KIF26B	kinesin family member 26B	FP_P3
ENSG00000112769	3910	LAMA4	laminin subunit alpha 4	FP_P3
ENSG00000135862	3915	LAMC1	laminin subunit gamma 1	FP_P3
ENSG00000169744	9079	LDB2	LIM domain binding 2	FP_P3
ENSG00000166796	3948	LDHC	lactate dehydrogenase C	FP_P3
ENSG00000226383	101929378	LINC01876	long intergenic non-protein coding RNA 1876	FP_P3
ENSG00000248874	439936	LINC02899	long intergenic non-protein coding RNA 2899	FP_P3
ENSG00000223786	101928516	LOC101928516	uncharacterized LOC101928516	FP_P3
ENSG00000277654	440311	LOC440311	NOP53 ribosome biogenesis factor pseudogene	FP_P3
ENSG00000237596	644135	LOC644135	PDE7B antisense RNA 1	FP_P3
ENSG00000172264	140733	MACROD2	mono-ADP ribosylhydrolase 2	FP_P3
ENSG00000151276	9223	MAGI1	membrane associated guanylate kinase, WW and PDZ domain containing 1	FP_P3
ENSG00000187391	9863	MAGI2	membrane associated guanylate kinase, WW and PDZ domain containing 2	FP_P3
ENSG00000251562	378938	MALAT1	metastasis associated lung adenocarcinoma transcript 1	FP_P3
ENSG00000107643	5599	MAPK8	mitogen-activated protein kinase 8	FP_P3
ENSG00000175471	79772	MCTP1	multiple C2 and transmembrane domain containing 1	FP_P3
ENSG00000106511	4223	MEOX2	mesenchyme homeobox 2	FP_P3
ENSG00000133026	4628	MYH10	myosin heavy chain 10	FP_P3
ENSG00000157483	4643	MYO1E	myosin IE	FP_P3
ENSG00000170011	25924	MYRIP	myosin VIIA and Rab interacting protein	FP_P3
ENSG00000204442	728215	NALF1	NALCN channel auxiliary factor 1	FP_P3
ENSG00000245532	283131	NEAT1	nuclear paraspeckle assembly transcript 1	FP_P3
ENSG00000101096	4773	NFATC2	nuclear factor of activated T cells 2	FP_P3
ENSG00000086991	50507	NOX4	NADPH oxidase 4	FP_P3
ENSG00000185737	10718	NRG3	neuregulin 3	FP_P3
ENSG00000257599	101055625	OVCH1-AS1	OVCH1 antisense RNA 1	FP_P3
ENSG00000172572	5139	PDE3A	phosphodiesterase 3A	FP_P3
ENSG00000105650	5143	PDE4C	phosphodiesterase 4C	FP_P3
ENSG00000113448	5144	PDE4D	phosphodiesterase 4D	FP_P3
ENSG00000170962	80310	PDGFD	platelet derived growth factor D	FP_P3
ENSG00000154864	63895	PIEZO2	piezo type mechanosensitive ion channel component 2	FP_P3
ENSG00000154217	26207	PITPNC1	phosphatidylinositol transfer protein cytoplasmic 1	FP_P3
ENSG00000115896	5334	PLCL1	phospholipase C like 1 (inactive)	FP_P3
ENSG00000101445	26051	PPP1R16B	protein phosphatase 1 regulatory subunit 16B	FP_P3
ENSG00000185532	5592	PRKG1	protein kinase cGMP-dependent 1	FP_P3
ENSG00000080815	5663	PSEN1	presenilin 1	FP_P3
ENSG00000244694	442213	PTCHD4	patched domain containing 4	FP_P3
ENSG00000173482	5797	PTPRM	protein tyrosine phosphatase receptor type M	FP_P3
ENSG00000188559	57186	RALGAPA2	Ral GTPase activating protein catalytic subunit alpha 2	FP_P3
ENSG00000136237	9771	RAPGEF5	Rap guanine nucleotide exchange factor 5	FP_P3
ENSG00000143344	23179	RGL1	ral guanine nucleotide dissociation stimulator like 1	FP_P3
ENSG00000176406	9699	RIMS2	regulating synaptic membrane exocytosis 2	FP_P3
ENSG00000134318	9475	ROCK2	Rho associated coiled-coil containing protein kinase 2	FP_P3
ENSG00000137872	80031	SEMA6D	semaphorin 6D	FP_P3
ENSG00000149212	143686	SESN3	sestrin 3	FP_P3
ENSG00000231304	100874028	SGO1-AS1	SGO1 antisense RNA 1	FP_P3
ENSG00000096717	23411	SIRT1	sirtuin 1	FP_P3
ENSG00000184005	256435	ST6GALNAC3	ST6 N-acetylgalactosaminide alpha-2,6-sialyltransferase 3	FP_P3
ENSG00000165124	79987	SVEP1	sushi, von Willebrand factor type A, EGF and pentraxin domain containing 1	FP_P3
ENSG00000170921	26115	TANC2	tetratricopeptide repeat, ankyrin repeat and coiled-coil containing 2	FP_P3
ENSG00000136560	10010	TANK	TRAF family member associated NFKB activator	FP_P3
ENSG00000163513	7048	TGFBR2	transforming growth factor beta receptor 2	FP_P3
ENSG00000005108	221981	THSD7A	thrombospondin type 1 domain containing 7A	FP_P3
ENSG00000038295	7092	TLL1	tolloid like 1	FP_P3
ENSG00000224812	220980	TMEM72-AS1	TMEM72 antisense RNA 1	FP_P3
ENSG00000141510	7157	TP53	tumor protein p53	FP_P3
ENSG00000083290	9706	ULK2	unc-51 like autophagy activating kinase 2	FP_P3
ENSG00000198382	7405	UVRAG	UV radiation resistance associated	FP_P3
ENSG00000102755	2321	VEGFR1	fms related receptor tyrosine kinase 1	FP_P3
ENSG00000037280	2324	VEGFR3	fms related receptor tyrosine kinase 4	FP_P3
ENSG00000062716	81671	VMP1	vacuole membrane protein 1	FP_P3
ENSG00000196455	30849	VPS15	phosphoinositide-3-kinase regulatory subunit 4	FP_P3
ENSG00000078142	5289	VPS34	phosphatidylinositol 3-kinase catalytic subunit type 3	FP_P3
ENSG00000151789	79750	ZNF385D	zinc finger protein 385D	FP_P3
ENSG00000235109	64288	ZSCAN31	zinc finger and SCAN domain containing 31	FP_P3
ENSG00000229989	0	-	-	FP_P3
ENSG00000145075	0	-	-	FP_P3
ENSG00000249631	0	-	-	FP_P3
ENSG00000250131	0	-	-	FP_P3
ENSG00000253553	0	-	-	FP_P3
ENSG00000257261	0	-	-	FP_P3
ENSG00000259345	0	-	-	FP_P3
ENSG00000229308	0	-	-	FP_P3
ENSG00000175899	2	A2M	alpha-2-macroglobulin	FP_P4
ENSG00000154734	9510	ADAMTS1	ADAM metallopeptidase with thrombospondin type 1 motif 1	FP_P4
ENSG00000154736	11096	ADAMTS5	ADAM metallopeptidase with thrombospondin type 1 motif 5	FP_P4
ENSG00000241158	101929335	ADAMTS9-AS1	ADAMTS9 antisense RNA 1	FP_P4
ENSG00000069122	221395	ADGRF5	adhesion G protein-coupled receptor F5	FP_P4
ENSG00000148926	133	ADM	adrenomedullin	FP_P4
ENSG00000157510	134265	AFAP1L1	actin filament associated protein 1 like 1	FP_P4
ENSG00000091879	285	ANGPT2	angiopoietin 2	FP_P4
ENSG00000136859	23452	ANGPTL2	angiopoietin like 2	FP_P4
ENSG00000189058	347	APOD	apolipoprotein D	FP_P4
ENSG00000171791	596	BCL2	BCL2 apoptosis regulator	FP_P4
ENSG00000125845	650	BMP2	bone morphogenetic protein 2	FP_P4
ENSG00000198668	801	CALM1	calmodulin 1	FP_P4
ENSG00000174059	947	CD34	CD34 molecule	FP_P4
ENSG00000179862	163732	CITED4	Cbp/p300 interacting transactivator with Glu/Asp rich carboxy-terminal domain 4	FP_P4
ENSG00000184113	7122	CLDN5	claudin 5	FP_P4
ENSG00000182871	80781	COL18A1	collagen type XVIII alpha 1 chain	FP_P4
ENSG00000187498	1282	COL4A1	collagen type IV alpha 1 chain	FP_P4
ENSG00000134871	1284	COL4A2	collagen type IV alpha 2 chain	FP_P4
ENSG00000092758	1299	COL9A3	collagen type IX alpha 3 chain	FP_P4
ENSG00000158270	81035	COLEC12	collectin subfamily member 12	FP_P4
ENSG00000147408	55790	CSGALNACT1	chondroitin sulfate N-acetylgalactosaminyltransferase 1	FP_P4
ENSG00000121966	7852	CXCR4	C-X-C motif chemokine receptor 4	FP_P4
ENSG00000165507	11067	DEPP1	DEPP autophagy regulator 1	FP_P4
ENSG00000147202	1730	DIAPH2	diaphanous related formin 2	FP_P4
ENSG00000128917	54567	DLL4	delta like canonical Notch ligand 4	FP_P4
ENSG00000164330	1879	EBF1	EBF transcription factor 1	FP_P4
ENSG00000170323	2167	FABP4	fatty acid binding protein 4	FP_P4
ENSG00000164687	2171	FABP5	fatty acid binding protein 5	FP_P4
ENSG00000139354	283431	GAS2L3	growth arrest specific 2 like 3	FP_P4
ENSG00000186469	54331	GNG2	G protein subunit gamma 2	FP_P4
ENSG00000188290	57801	HES4	hes family bHLH transcription factor 4	FP_P4
ENSG00000164683	23462	HEY1	hes related family bHLH transcription factor with YRPW motif 1	FP_P4
ENSG00000100644	3091	HIF1A	hypoxia inducible factor 1 subunit alpha	FP_P4
ENSG00000146674	3486	IGFBP3	insulin like growth factor binding protein 3	FP_P4
ENSG00000115461	3488	IGFBP5	insulin like growth factor binding protein 5	FP_P4
ENSG00000008517	9235	IL32	interleukin 32	FP_P4
ENSG00000091409	3655	ITGA6	integrin subunit alpha 6	FP_P4
ENSG00000150093	3688	ITGB1	integrin subunit beta 1	FP_P4
ENSG00000157404	3815	KIT	KIT proto-oncogene, receptor tyrosine kinase	FP_P4
ENSG00000127528	10365	KLF2	KLF transcription factor 2	FP_P4
ENSG00000130702	3911	LAMA5	laminin subunit alpha 5	FP_P4
ENSG00000172037	3913	LAMB2	laminin subunit beta 2	FP_P4
ENSG00000182541	3985	LIMK2	LIM domain kinase 2	FP_P4
ENSG00000270547	401492	LINC01235	long intergenic non-protein coding RNA 1235	FP_P4
ENSG00000226476	105378763	LINC01748	long intergenic non-protein coding RNA 1748	FP_P4
ENSG00000231252	101926964	LOC101926964	uncharacterized LOC101926964	FP_P4
ENSG00000079257	56925	LXN	latexin	FP_P4
ENSG00000133800	10894	LYVE1	lymphatic vessel endothelial hyaluronan receptor 1	FP_P4
ENSG00000038945	4481	MSR1	macrophage scavenger receptor 1	FP_P4
ENSG00000100345	4627	MYH9	myosin heavy chain 9	FP_P4
ENSG00000148400	4851	NOTCH1	notch receptor 1	FP_P4
ENSG00000204301	4855	NOTCH4	notch receptor 4	FP_P4
ENSG00000099250	8829	NRP1	neuropilin 1	FP_P4
ENSG00000118257	8828	NRP2	neuropilin 2	FP_P4
ENSG00000107719	27143	PALD1	phosphatase domain containing paladin 1	FP_P4
ENSG00000100311	5155	PDGFB	platelet derived growth factor subunit B	FP_P4
ENSG00000119630	5228	PGF	placental growth factor	FP_P4
ENSG00000105499	8605	PLA2G4C	phospholipase A2 group IVC	FP_P4
ENSG00000120278	57480	PLEKHG1	pleckstrin homology and RhoGEF domain containing G1	FP_P4
ENSG00000004399	23129	PLXND1	plexin D1	FP_P4
ENSG00000130508	7837	PXDN	peroxidasin	FP_P4
ENSG00000006451	5898	RALA	RAS like proto-oncogene A	FP_P4
ENSG00000108551	51655	RASD1	ras related dexamethasone induced 1	FP_P4
ENSG00000113319	5924	RASGRF2	Ras protein specific guanine nucleotide releasing factor 2	FP_P4
ENSG00000152689	25780	RASGRP3	RAS guanyl releasing protein 3	FP_P4
ENSG00000102760	28984	RGCC	regulator of cell cycle	FP_P4
ENSG00000154133	54538	ROBO4	roundabout guidance receptor 4	FP_P4
ENSG00000108932	9120	SLC16A6	solute carrier family 16 member 6	FP_P4
ENSG00000203883	54345	SOX18	SRY-box transcription factor 18	FP_P4
ENSG00000164056	10252	SPRY1	sprouty RTK signaling antagonist 1	FP_P4
ENSG00000159167	6781	STC1	stanniocalcin 1	FP_P4
ENSG00000152953	55351	STK32B	serine/threonine kinase 32B	FP_P4
ENSG00000067715	6857	SYT1	synaptotagmin 1	FP_P4
ENSG00000137801	7057	THBS1	thrombospondin 1	FP_P4
ENSG00000167552	7846	TUBA1A	tubulin alpha 1a	FP_P4
ENSG00000107731	219699	UNC5B	unc-5 netrin receptor B	FP_P4
ENSG00000171724	57687	VAT1L	vesicle amine transport 1 like	FP_P4
ENSG00000134215	10451	VAV3	vav guanine nucleotide exchange factor 3	FP_P4
ENSG00000128052	3791	VEGFR2	kinase insert domain receptor	FP_P4
ENSG00000158195	10163	WASF2	WASP family member 2	FP_P4
ENSG00000163092	129446	XIRP2	xin actin binding repeat containing 2	FP_P4
ENSG00000014164	23144	ZC3H3	zinc finger CCCH-type containing 3	FP_P4
ENSG00000237973	0	-	-	FP_P4
ENSG00000226702	0	-	-	FP_P4
