# Supplementary material for: Angiogenesis-on-a-chip coupled with single-cell RNA sequencing reveals spatially differential activations of autophagy along angiogenic sprouts
Source: Nat Commun. 2024 Jan 3;15:230. doi: 10.1038/s41467-023-44427-0 (PMC10764361; doi:10.1038/s41467-023-44427-0)
Supplement: Supplementary file 5 — Source data [file 41467_2023_44427_MOESM5_ESM.xlsx]

## Sheet: Figure 1F
Figure 1F
Relative Distance from Sprout Endpoint ( 0 = endpoint / 1 = sprout start point)	0 - 0.05	0.05 - 0.10	0.10 - 0.15	0.15 - 0.20	0.20 - 0.25	0.25 - 0.30	0.30 - 0.35	0.35 - 0.40	0.40 - 0.45	0.45 - 0.50	0.50 - 0.55	0.55 - 0.60	0.60 - 0.65	0.65 - 0.70	0.70 - 0.75	0.75 - 0.80	0.80 - 0.85	0.85 - 0.90	0.90 - 0.95	0.95 - 1
	0	0	0	0	325	0	0	0	18	0	0	0	0	0	0	0	0	0	0	0
	0	0	331	0	0	1601	0	0	0	0	0	376	0	0	40	0	0	0	0	0
	0	0	0	0	0	251	0	0	0	243	798	443	77	0	0	0	0	0	0	0
	0	0	191	0	0	64	0	0	601	0	0	0	0	0	0	18	0	0	0	24
	0	0	0	0	0	98	0	0	493	0	0	0	0	0	0	0	0	0	0	0
	0	0	0	0	122	0	992	0	0	0	0	0	23	227	0	0	59	0	0	0
	0	0	0	0	258	0	131	0	0	0	0	0	0	0	0	0	0	0	0	48
	0	0	0	0	0	0	0	48	0	0	0	0	27	128	41	194	0	0	0	0
	0	0	0	0	0	0	0	0	0	52	0	0	0	0	28	0	808	80	0	0
	0	122	0	0	0	0	0	329	18	0	64	118	737	0	20	19	0	0	0	0
	0	0	0	0	0	0	0	0	0	0	0	0	0	0	19	0	0	0	0	0
	0	0	0	0	21	0	1209	53	21	0	40	20	0	0	0	0	0	0	0	72
	0	0	0	18	23	0	22	0	0	0	0	0	0	0	0	101	0	0	0	0
	0	0	0	0	0	337	170	19	0	0	0	19	0	0	0	0	0	0	0	0
	0	0	0	0	0	0	0	1178	0	153	0	0	0	0	0	0	0	0	0	26
	0	0	0	23	27	316	0	0	0	0	0	0	0	0	165	0	0	48	39	0
	0	0	0	0	0	0	849	173	145	18	0	0	0	0	0	0	0	0	0	0
	0	0	0	91	0	0	0	376	99	0	25	0	0	0	23	0	0	0	72	0
	0	0	0	0	0	0	0	0	0	0	369	0	0	0	0	0	0	0	0	0
	0	0	0	430	243	0	473	0	0	0	0	2120	0	0	0	297	0	0	0	0
	0	0	0	18	0	0	0	0	0	0	0	0	53	209	0	0	21	22	0	0
	0	0	560	0	0	2974	827	0	0	0	0	21	0	0	0	0	0	0	0	0
	0	0	38	243	43	0	376	52	136	0	0	18	0	0	20	0	0	108	0	0
	0	0	0	0	0	0	0	0	0	0	266	18	0	20	0	761	0	0	0	0
	0	0	0	0	0	0	0	193	0	0	0	0	141	0	0	0	0	0	0	24
	0	0	0	0	122	111	0	19	0	0	280	0	0	0	0	0	0	0	0	0
	0	0	0	0	0	86	561	751	0	0	0	73	0	0	0	0	0	0	0	0
	0	0	0	0	0	158	0	0	0	733	0	0	0	0	0	0	0	0	0	0
	0	0	0	0	0	0	0	0	20	0	0	0	0	0	0	0	0	0	0	0
	0	53	0	0	41	26	82	0	0	66	0	0	0	0	0	0	0	0	0	0
	0	0	0	0	0	0	1976	0	0	0	0	478	0	0	60	0	0	0	0	0
	0	0	182	0	0	0	362	0	0	0	221	22	106	0	0	70	0	0	0	0
	0	0	0	22	39	0	247	0	0	109	0	0	139	363	0	0	0	0	0	0
	0	0	0	0	83	332	0	0	27	0	0	18	0	0	0	0	0	0	0	0
	0	0	0	0	0	150	0	472	0	46	240	201	105	0	0	0	0	50	0	0
	0	0	0	0	0	635	584	318	48	0	81	0	0	0	0	0	275	0	0	0
	0	0	0	134	0	22	0	160	304	203	0	22	0	0	0	0	70	0	0	0
	0	0	0	0	0	1536	93	30	93	0	0	0	0	0	0	0	0	0	108	0
	0	0	0	92	0	87	80	100	89	0	43	0	0	0	0	0	0	0	0	0
	0	0	0	0	0	0	0	0	0	139	0	0	0	0	0	0	0	0	0	0
	0	0	0	0	0	0	377	37	0	0	1304	19	0	0	0	0	0	21	0	0
	0	0	634	385	0	0	0	29	0	43	0	0	0	0	0	101	0	0	0	0
	0	0	0	0	0	0	54	0	0	0	0	0	0	0	0	0	0	21	0	0
	0	0	0	0	189	0	0	0	0	0	0	763	0	0	0	0	0	0	0	0
	0	0	0	0	281	78	0	0	0	18	0	498	0	0	114	100	0	21	72	0
	0	0	0	19	0	320	31	0	0	261	831	472	0	0	0	0	0	80	0	0
	0	0	0	0	0	0	0	0	29	0	0	0	0	301	0	0	0	0	0	0
	0	0	0	0	0	971	409	533	0	0	0	0	0	0	0	0	0	22	0	0
	0	0	0	0	0	30	22	26	0	0	0	0	0	0	0	0	0	101	0	0
		0	0	0	91	0	0	80	0	76	0	0	0	0	26	0	0	0	0	0
		0	0	0	0	0	44	20	0	0	25	0	23	0	0	0	0	0	0	0
		0	0	143	0	331	642	0	0	0	0	0	22	0	0	0	0	111	0	0
		0	0	0	0	131	0	504	0	0	0	0	0	0	0	0	0	30	0	0
		0	0	0	0	524	58	0	0	47	173	0	0	0	0	159	0	0	0	0
		0	0	0	0	18	0	0	0	43	0	0	0	40	0	0	0	0	0	0
		0	301	0	89	480	23	0	42	0	0	0	141	0	0	0	96	0	0	0
		0	0	0	61	19	267	0	100	0	0	0	409	77	0	0	0	0	0	0
		0	0	0	0	384	0	0	247	84	285	0	0	0	24	0	0	0	0	0
		0	0	0	40	54	26	47		0	21	0	18	0	0	0	0	0	0
			0	0	0	0	189	20		0	0	0	0	0	0	0	0		0
			138	0	0	444		69			39	0	22	0	0		0		0
			0					0			246			0	0		0		0
			0					0			63								0
			0
Sum of LC3B Puncta Intensity	0	175	2375	1618	2098	12568	11176	5636	2530	2334	5414	5719	2043	1365	580	1820	1329	715	291	194

## Sheet: Figure 2D
Figure 2D
Avg. Sprout Length Coefficient (Control = 1)
	Control	DMSO Control	CQ 2 μM	CQ 10 μM	Wort 1 μM	Wort 5 μM	Baf 20 nM	Baf 50 nM	3MA 100 μM	3MA 500 μM
1	0.98897	1.14564	0.91267	0.32524	0.94357	0.8655	0.98078	0.4474	0.95813	0.4331
2	1.088	0.9737	0.74882	0.36804	0.86901	0.92792	0.98509	0.4747	1.08912	0.28927
3	1.00132	0.95347	0.7438	0.30567	1.01398	0.7818	0.97325	0.35844	1.00869	0.42878
4	0.936	0.91949	0.91423	0.36173	1.08488	0.92763	0.87419	0.8012	1.09697	0.35971
5	0.94092	0.94426	0.78253	0.4329	0.86659	0.97787	0.91165	0.61631	1.0349	0.22748
6	0.90678	0.92891	0.90232	0.41713	1.12348	0.90001	0.78466	0.41483	1.09981
7	0.92717	0.94558	0.82189	0.30526	0.93871	0.98013	0.55964	0.27816
8	1.09352	0.99529	0.80845	0.23303	0.99288	0.79117	0.75754	0.32465
9	0.99799	1.01394	0.79669	0.27463	0.75562	0.85161	0.71089	0.57948
10	1.03873	1.24778	0.78964	0.25174	1.09232	0.92033	0.79956	0.53764
11	1.03304	0.95361	0.81035		0.94558	0.9638	0.75952	0.37937
12	0.95123	1.07573	0.86993		1.10907	0.81881	0.84151	0.48852
13	1.09633	0.9026			0.89092
p value			0.0007	<0.0001	0.999	0.1538	0.0009	<0.0001	0.9912	<0.0001
Avg. Sprout Width Coefficient (Control = 1)
	Control	DMSO Control	CQ 2 μM	CQ 10 μM	Wort 1 μM	Wort 5 μM	Baf 20 nM	Baf 50 nM	3MA 100 μM	3MA 500 μM
1	0.96891	1.05775	0.99808	0.48874	0.7137	0.59312	1.02937	0.86701	0.72432	0.69293
2	1.06836	0.9815	0.67585	0.72172	0.92832	0.53992	1.08118	0.69485	0.91323	0.74485
3	0.97359	0.93771	0.80222	0.63049	0.73956	0.51969	1.00271	0.55195	0.84429	0.63176
4	0.93363	0.92191	0.97591	0.56905	0.94587	0.5833	1.07368	0.61756	0.95788	0.61283
5	0.99153	0.91766	0.877	0.71352	0.83622	0.56591	1.04705	0.62469	1.07439	0.64033
6	0.88847	1.0142	0.8075	0.61244	0.8113	0.52879	1.00564	0.6663	1.02168
7	1.03249	1.10974	0.79809	0.54204	0.92001	0.57999	0.84392	0.59441
8	1.002	0.96904	0.79999	0.55086	0.80553	0.63097	1.02406	0.61816
9	1.08754	1.04034	0.86841	0.5454	0.73634	0.62427	1.25192	1.00087
10	1.01537	1.05438	0.7228	0.45981	0.8625	0.64059	0.93722	1.09768
11	1.03775	0.92895	0.86344		0.75166	0.5177	0.94239	0.72613
12	1.04359	0.96005	0.7575		0.8844	0.55651	0.85202	0.95467
13	0.95676	1.10675			0.73112
p value			0.0014	<0.0001	0.0004	<0.0001	>0.9999	<0.0001	0.8482	<0.0001
Total Endpoint # (Control = 1)
	Control	DMSO Control	CQ 2 μM	CQ 10 μM	Wort 1 μM	Wort 5 μM	Baf 20 nM	Baf 50 nM	3MA 100 μM	3MA 500 μM
1	0.930192	0.979452	0.839442	0.748691	0.80137	1.15753	1.24658	1.27626	1.09817	0.415525
2	1.02094	1.27626	0.771379	0.703316	0.97945	1.06849	1.42466	1.48402	0.979452	0.445205
3	1.13438	0.593607	0.680628	0.862129	0.97945	0.56393	1.12785	1.5137	1.15753	0.326484
4	0.862129	1.03881	0.794066	0.544503	1.42466	0.77169	1.12785	1.15753	1.15753	0.178082
5	1.02094	0.890411	0.771379	0.748691	1.09817	0.94977	1.48402	1.3653	1.27626	0.563927
6	0.748691	1.12785	0.635253	0.771379	0.80137	1.24658	1.45434	0.77169	1.57306
7	1.02094	1.18721	0.794066	0.839442	0.92009	0.86073	0.94977	1.06849
8	1.06632	1.33562	0.816754	0.612565	1.06849	0.74201	1.5137	1.06849
9	0.998255	0.860731	0.748691	0.612565	0.97945	0.94977	0.77169	0.89041
10	0.930192	1.24658	0.794066	0.657941	0.74201	0.74201	1.60274	0.65297
11	1.06632	0.920091	0.657941		1.18721	0.86073	1.3653	0.92009
12	1.06632	0.860731	0.839442		0.94977	0.68265	1.15753	1.15753
13	1.13438	0.682648			0.89041
p value			0.0676	0.016	>0.9999	0.8739	0.0213	0.9073	0.4606	<0.0001
Total Branch Point # (Control = 1)
	Control	DMSO Control	CQ 2 μM	CQ 10 μM	Wort 1 μM	Wort 5 μM	Baf 20 nM	Baf 50 nM	3MA 100 μM	3MA 500 μM
1	1.11595	1.42026	0.882767	0.399744	0.787879	1.09888	1.23365	0.736045	1.02632	0.22807
2	0.866111	1.20255	0.649584	0.557976	1.19219	0.715311	1.18182	0.704944	0.995215	0.186603
3	1.29917	0.65311	0.70788	0.54132	1.10925	0.42504	1.21292	0.290271	1.02632	0.155502
4	0.966047	0.912281	0.932735	0.391416	1.43062	0.45614	1.03668	0.476874	0.901914	0.114035
5	0.891095	0.964115	0.774504	0.54132	0.933014	1.16108	1.31659	0.746411	1.16108	0.217703
6	0.891095	0.88118	0.891095	0.699552	1.23365	0.42504	1.17145	0.549442	1.47209
7	0.899423	1.11962	0.891095	0.532992	1.12998	0.839713	0.497608	0.45614
8	1.2492	1.08852	0.849455	0.29148	1.04705	0.663477	1.01595	0.342105
9	0.949391	0.870813	0.757848	0.45804	0.933014	0.860447	0.632376	0.570175
10	0.882767	1.22329	0.832799	0.258168	1.16108	0.684211	1.32695	0.507974
11	1.03267	0.829346	0.674568		1.23365	0.632376	1.17145	0.414673
12	0.991031	1.19219	0.907751		0.933014	0.943381	1.19219	0.704944
13	0.966047	0.642743			0.901914
p value			0.278	<0.0001	0.9857	0.0271	0.9833	<0.0001	0.9878	<0.0001

## Sheet: Figure 2E
Figure 2E
# of Sprouts with LC3B Puncta
	Control	DMSO Control	CQ 2 μM	CQ 10 μM	Wort 1 μM	Wort 5 μM	Baf 20 nM	Baf 50 nM	3MA 100 μM	3MA 500 μM
1	0	0	8	0	1	0	0	0	0	0
2	5	0	2	0	0	0	2	0	7	0
3	0	0	3	0	0	0	1	0	0	0
4	3	3	10	0	3	0	4	0	1	0
5	6	0	2	0	1	0	0	0	0	0
6	0	1	2	0	0	0	4	0	0
7	0	3	0	0	2		5	0
8	6	0	1	0	0	0	0	0
9	7	0	8	0	0	0	0	0
10	8	0	3	0	5	1	3	0
11	4	2	3		0	3	1	0
12	4	2	0		5	0	6	0
13	3	13			0
p value			>0.9999	0.0143	0.9999	0.8569	>0.9999	0.5964	>0.9999	0.8781

## Sheet: Figure 2F
Figure 2F
Control
	Number of anti-LC3 puncta pixcel
Distance from sprout endpoint (um)	sprout 1	sprout 2	sprout 3	sprout 4	sprout 5	sprout 6	sprout 7	sprout 8	sprout 9	sprout 10	sprout 11	sprout 12	sprout 13	sprout 14	sprout 15	sprout 16	sprout 17	sprout 18	sprout 19	sprout 20	sprout 21	sprout 22	sprout 23	sprout 24	sprout 25	sprout 26	sprout 27	sprout 28	sprout 29	sprout 30	sprout 31	sprout 32	sprout 33	sprout 34	sprout 35	sprout 36	sprout 37	sprout 38	sprout 39	sprout 40	sprout 41	sprout 42	sprout 43	sprout 44	sprout 45	sprout 46	sprout 47	sprout 48	sprout 49
10	0	0	0	0	0	0	0	0	0	0	0	0	0	0	0	0	0	0	0	0	0	0	0	0	0	0	0	0	0	0	0	0	0	0	0	0	0	0	0	0	0	0	0	0	0	0	0	0	0
20	0	0	0	0	0	0	0	0	0	0	0	0	0	0	0	0	0	0	0	0	0	0	0	0	0	0	0	0	0	0	0	0	0	0	0	0	1	0	0	0	0	0	0	0	0	0	3	0	0
30	0	0	0	0	1	0	0	1	0	0	0	0	0	0	2	0	0	0	0	0	0	0	0	0	0	0	0	0	0	0	0	0	0	0	0	0	0	0	0	0	0	0	0	2	0	0	1	0	0
40	0	0	0	0	0	0	0	0	0	0	0	0	15	0	3	0	0	0	0	0	0	0	0	0	0	1	0	0	0	0	0	0	0	0	0	0	0	0	0	0	0	0	0	0	0	0	8	0	0
50	0	0	10	0	0	0	0	1	0	0	0	0	6	0	0	0	0	0	0	0	0	0	0	0	0	2	0	0	0	0	0	0	0	0	0	0	0	0	0	0	0	0	0	0	0	0	0	1	0
60	0	0	4	0	0	0	0	0	0	0	0	0	0	0	1	0	0	0	0	0	0	0	0	0	6	0	0	0	0	0	0	0	0	0	0	3	0	0	0	0	0	0	0	0	0	0	7	2	0
70	0	0	0	0	0	11	0	0	0	0	6	0	0	0	28	0	0	0	0	0	0	0	0	2	13	6	0	0	2	0	0	0	0	0	0	0	0	0	0	0	0	1	0	0	0	0	0	3	0
80	3	0	0	0	3	24	0	0	0	0	0	0	0	0	9	0	0	1	0	6	0	0	0	0	11	12	0	0	2	0	0	0	0	0	0	1	0	0	0	0	0	0	0	0	0	0	0	0	0
90	0	0	0	0	9	8	0	0	0	0	0	0	2	0	9	0	0	2	0	14	0	0	0	0	15	4	0	0	0	0	0	6	0	0	0	20	0	0	0	0	4	0	0	0	0	0	3	0	0
100	0	1	1	0	2	7	0	0	0	0	0	0	2	0	2	0	0	1	0	1	0	0	0	0	7	3	0	1	0	0	0	0	0	2	0	2	0	0	0	0	4	0	0	0	5	0	11	0	0
110	4	6	1	0	0	45	0	0	5	0	0	0	1	3	14	0	0	0	0	0	0	0	6	0	0	2	0	1	2	0	4	0	0	2	0	6	0	0	0	0	2	0	0	0	8	0	24	4	0
120	3	0	1	0	0	23	0	0	0	0	4	0	0	20	0	0	0	1	0	0	2	16	11	0	0	0	0	22	0	1	0	48	0	0	0	0	0	0	0	0	0	0	0	0	5	0	0	4	0
130	3	0	1	0	0	0	1	0	0	0	0	0	0	23	0	0	0	0	0	0	0	0	2	1	0	0	0	8	0	0	0	5	3	0	0	1	0	0	0	0	0	0	0	0	0	0	8	6	1
140	4	0	2	0	0	1	5	0	0	0	0	1	0	25	0	0	0	10	0	0	7	0	19	0	0	0	0	2	0	0	0	0	0	0	0	7	0	0	0	1	0	0	0	0	0	0	10	3	5
150	11	0	0	0	0	0	2	0	0	0	0	0	0	6	0	0	0	4	0	0	0	2	6	0	0	0	0	0	0	0	0	0	0	0	0	0	0	0	2	2	0	0	8	0	0	0	44	6	0
160	7	0	0	0	2	7	3	0	0	0	0	0	0	0	0	0	0	5	0	0	1	0	0	0	0	0	0	0	0	0	0	0	0	0	0	0	0	0	1	0	0	0	2	0	0	0	24	9	0
170	40	0	0	0	0	6	6	0	0	0	0	0	0	0	0	0	0	17	0	0	0	4	0	6	0	0	0	0	0	0	0	0	8	0	0	0	0	0	2	3	0	0	0	0	0	0	1	5	0
180	13	0	0	0	0	15	8	1	0	2	0	0	0	0	0	0	8	7	0	0	0	2	0	23	0	0	0	0	0	0	0	7	8	0	0	15	0	0	2	6	0	0	0	0	0	0	1	12	0
190	0	0	0	0	0	2	21	2	0	9	6	0	0	0	0	0	9	0	0	0	12	9	0	12	0	0	0	0	0	0	1	1	0	0	0	19	0	0	2	8	0	0	0	0	0	1	2	12	0
200	1	0	4	0	1	0	23	3	0	2	0	0	0	1	0	0	25	0	0	0	38	4	0	21	0	0	0	0	0	0	0	8	0	0	0	7	0	0	22	20	2	0	0	0	1	5	0	4	0
210	0	0	5	0	2	0	5	1	0	0	0	0	0	0	0	0	34	3	0	0	17	0	0	3	0	0	0	0	0	3	0	0	1	0	0	1	0	0	9	4	6	0	0	0	0	2	0	3	0
220	1	0	11	0	0	0	3	0	0	0	0	0	0	0	0	0	21	10	1	0	9	0	1	0	0	0	0	0	3	4	0	0	1	0	0	1	0	0	4	17	4	0	0	0	0	0	0	0	0
230	0	0	0	0	0	0	1	0	0	0	2	0	0	0	0	0	12	0	7	0	0	0	3	0	0	0	0	0	3	1	0	0	0	1	0	0	0	0	0	3	1	0	0	0	1	0	0	0	3
240	2	0	5	0	2	0	0	0	0	0	2	0	0	0	0	0	2	0	12	0	0	0	18	0	0	0	0	0	2	5	0	0	0	1	0	0	0	0	24	0	0	0	0	0	2	0	1	1	1
250	0	0	1	0	0	0	0	0	0	0	3	0	0	0	4	0	0	0	1	0	0	0	21	1	0	0	0	0	0	0	0	0	0	0	0	3	0	0	3	0	0	0	2	0	0	0	1	0	0
260	0	0	26	0	0	0	0	1	0	0	1	0	0	0	1	0	3	0	1	0	0	0	0	29	1	0	0	0	5	0	0	0	0	1	0	0	0	0	12	18	0	0	2	0	1	0	0	0	0
270	0	0	22	0	0	0	0	0	0	1	1	0	0	0	0	0	0	0	0	0	0	0	0	9	0	0	0	0	1	1	0	0	0	4	0	2	0	0	0	37	1	0	2	7	0	3	5	0	0
280	0	0	1	0	0	0	0	0	0	2	0	0	0	0	0	0	0	2	0	0	0	0	0	0	0	0	0	0	0	0	0	0	0	2	0	0	0	0	0	0	1	0	4	0	2	0	1	0	0
290	0	0	0	0	0	0	0	0	0	2	0	0	0	0	0	0	0	0	0	0	1	0	0	0	0	0	0	0	1	0	0	0	0	11	0	0	0	0	0	1	0	0	3	0	0	0	5	0	0
300	0	0	0	0	0	0	0	0	0	1	0	0	0	0	0	0	0	1	0	0	0	0	0	0	3	0	0	0	0	0	0	0	0	17	0	0	0	0	0	0	0	0	0	0	0	0	0	0	1
310	0	0	0	0	0	0	0	0	0	0	0	0	0	0	0	0	0	0	0	1	0	0	0	0	1	0	0	0	0	0	0	0	0	1	0	0	0	0	8	0	0	0	0	0	2	2	8	0	1
320	0	0	0	0	0	3	0	0	0	0	0	0	0	0	0	0	7	0	0	0	0	0	0	4	0	0	0	0	0	0	0	0	0	0	0	2	0	0	0	0	0	0	0	0	1	1	0	0	0
330	0	0	1	0	0	0	0	0	0	0	0	0	0	0	0	0	6	0	3	0	0	0	0	0	0	0	0	0	0	0	0	0	0	0	0	4	0	0	0	0	0	0	0	0	0	2	2	0	0
340	0	0	0	0	0	1	0	0	0	0	4	0	0	0	0	0	3	1	17	0	0	0	0	0	2	0	0	0	0	0	1	0	0	0	0	0	0	0	3	1	0	0	0	0	1	0	8	0	2
350	0	0	0	0	0	0	0	0	0	0	0	0	0	0	0	0	0	0	15	0	0	0	0	0	3	0	0	1	0	0	3	0	0	4	0	0	0	0	3	1	0	0	0	0	0	0	8	0	0
360	1	0	0	0	0	0	0	0	0	0	0	0	0	0	0	0	0	0	0	0	0	0	0	0	21	0	0	0	0	0	0	0	0	0	0	2	0	0	2	0	0	0	0	0	0	1	0	0	0
370	0	0	0	0	0	0	0	0	0	0	0	0	0	0	0	0	0	0	0	0	0	0	0	0	27	0	0	0	0	1	0	0	0	0	0	0	0	0	0	0	0	0	0	0	0	0	0	0	0
380	0	0	0	0	0	0	0	0	0	0	0	0	0	0	0	0	0	0	1	0	0	0	0	0	1	0	0	0	0	3	0	0	0	0	1	0	0	1	0	0	0	0	0	0	1	0	0	0	0
390	0	0	0	0	0	0	0	0	0	0	2	0	0	0	0	0	0	0	1	0	0	0	0	0	0	0	0	0	1	0	0	0	0	0	0	0	0	1	0	0	0	0	0	0	1	0	0	0	0
400	0	0	0	0	0	0	0	0	0	0	14	0	0	0	0	0	1	0	0	0	0	0	0	0	0	0	0	0	0	0	0	0	0	0	0	1	0	0	0	0	0	0	0	0	0	0	0	0	0
410	0	0	0	0	0	0	0	0	0	0	0	0	0	0	0	0	0	1	0	0	0	0	0	0	0	0	0	0	0	0	0	0	0	0	0	0	0	0	0	0	0	0	0	0	0	0	0	0	0
420	0	0	0	0	0	0	0	0	0	0	0	0	0	0	0	0	0	3	0	0	0	0	0	0	0	0	0	0	0	0	0	0	0	0	0	0	0	2	0	0	0	0	0	0	0	0	0	0	0
430	0	0	0	0	0	0	0	0	0	0	2	0	1	0	0	0	0	2	0	0	0	0	0	0	0	0	0	0	0	0	0	0	0	0	0	0	0	0	0	0	0	0	0	0	0	0	0	0	0
440	0	0	0	0	0	0	0	0	0	0	0	0	0	0	0	0	0	0	0	0	0	0	0	0	0	0	0	0	0	0	0	0	0	0	0	0	0	0	0	0	0	0	1	0	0	0	0	0	0
450	0	0	0	0	0	0	0	0	0	0	0	0	0	0	0	0	0	0	0	0	0	0	0	0	0	0	0	0	0	0	0	0	0	0	0	0	0	0	0	0	0	0	0	0	0	0	0	0	0
460	0	0	0	0	0	2	0	0	0	0	0	0	0	0	0	0	0	0	0	0	0	0	0	0	0	0	0	0	0	0	0	0	0	0	0	0	0	0	0	0	0	0	0	0	0	0	0	0	0
470	8	0	0	0	0	0	5	0	0	0	0	0	0	0	0	0	0	0	0	0	0	0	0	0	0	0	0	0	0	0	0	0	0	0	0	0	0	0	0	0	0	0	0	0	0	0	0	0	0
480	15	0	0	0	0	0	0	0	0	0	1	0	0	0	0	0	0	0	0	0	0	0	0	0	0	0	0	0	0	0	0	0	0	0	0	0	0	0	0	0	0	0	0	0	0	1	0	0	0
490	30	0	0	0	0	0	1	0	0	0	0	0	0	0	0	0	0	0	0	0	0	0	0	0	0	0	0	0	0	0	0	0	0	0	0	0	0	0	0	0	0	0	3	0	0	0	0	0	0
500	0	0	0	0	0	0	0	0	0	0	0	0	0	0	0	0	0	0	0	0	0	0	0	0	0	0	0	0	0	0	0	0	0	0	0	0	0	0	0	0	0	0	4	0	0	0	0	0	0
510	0	0	0	0	0	0	0	0	0	0	0	0	0	0	0	0	0	0	0	0	0	0	0	0	0	0	0	0	0	0	0	0	0	0	0	0	0	0	0	0	0	0	0	0	0	0	0	0	0
520	0	0	0	0	0	0	0	0	0	0	0	0	0	0	0	0	0	0	0	0	0	0	0	0	0	0	0	0	0	0	0	0	0	0	0	0	0	0	0	0	0	0	0	0	0	0	0	0	0
530	0	0	0	0	0	0	0	0	0	0	0	0	0	0	0	0	0	0	0	0	1	0	0	0	0	0	0	0	0	0	0	0	0	0	0	0	0	0	0	0	0	0	0	0	0	0	0	0	0
540	0	0	0	0	0	0	0	0	0	0	0	0	0	0	0	0	0	0	0	0	0	0	0	0	0	0	0	0	0	0	0	0	0	0	0	0	0	0	0	0	0	0	0	0	0	0	0	0	0
550	0	0	0	0	0	0	1	0	0	0	0	0	0	0	0	0	0	0	0	0	0	0	0	0	0	0	0	0	0	0	0	0	0	0	0	0	0	0	0	0	0	0	0	0	0	0	0	0	0
560	0	0	0	0	0	0	0	0	0	0	0	0	0	0	0	0	0	0	0	0	0	0	0	0	0	0	0	0	0	0	0	0	0	0	0	0	0	0	0	0	0	0	0	0	0	0	0	0	0
570	0	0	0	0	0	0	0	0	0	0	0	0	0	0	0	0	0	0	0	0	0	0	0	0	0	0	0	0	0	0	0	0	0	0	0	0	0	0	0	0	0	0	0	0	0	0	0	0	0
580	0	0	0	0	0	0	0	0	0	0	0	0	0	0	0	0	0	0	0	0	0	0	0	0	0	0	0	0	0	0	0	0	0	0	0	0	0	0	0	0	0	0	0	0	0	0	0	0	0
590	0	0	0	0	0	0	0	0	0	0	0	0	0	0	0	0	0	0	0	0	0	0	0	0	0	0	0	0	0	0	0	0	0	0	0	0	0	0	0	0	0	0	0	0	0	0	0	0	0
600	0	0	0	0	0	0	0	0	0	0	0	0	0	0	0	0	0	0	0	0	0	0	0	0	0	0	0	0	0	0	0	0	0	0	0	0	0	0	0	0	0	0	0	0	0	0	0	0	0
610	0	0	0	0	0	0	0	0	0	0	0	0	0	0	0	0	0	0	0	0	0	0	0	0	0	0	0	0	0	0	0	0	0	0	0	0	0	0	0	0	0	0	0	0	0	0	0	0	0
620	0	0	0	0	0	0	0	0	0	0	0	0	0	0	0	0	0	0	0	0	0	0	0	0	0	0	0	0	0	0	0	0	0	0	0	0	0	0	0	0	0	0	0	0	0	0	0	0	0
630	0	0	0	0	0	0	0	0	0	0	0	0	0	0	0	0	0	0	0	0	0	0	0	0	0	0	0	0	0	0	0	0	0	0	0	0	0	0	0	0	0	0	0	0	0	0	0	0	0
640	0	0	0	0	0	0	0	0	0	0	0	0	0	0	0	0	0	0	0	0	0	0	0	0	0	0	0	0	0	0	0	0	0	0	0	0	0	0	0	0	0	0	0	0	0	0	0	0	0
650	0	0	0	0	0	0	0	0	0	0	0	0	0	0	0	0	0	0	0	0	0	0	0	0	0	0	0	0	0	0	0	0	0	0	0	0	0	0	0	0	0	0	0	0	0	0	0	0	0
660	0	0	0	0	0	0	0	0	0	0	0	0	0	0	0	0	0	0	0	0	0	0	0	0	0	0	0	0	0	0	0	0	0	0	0	0	0	0	0	0	0	0	0	0	0	0	0	0	0
670	0	0	0	0	0	0	0	0	0	0	0	0	0	0	0	0	0	0	0	0	0	0	0	0	0	0	0	0	0	0	0	0	0	0	0	0	0	0	0	0	0	0	0	0	0	0	0	0	0
680	0	0	0	0	0	0	0	0	0	0	0	0	0	0	0	0	0	0	0	0	0	0	0	0	0	0	0	0	0	0	0	0	0	0	0	0	0	0	0	0	0	0	0	0	0	0	0	0	0
690	0	0	0	0	0	0	0	0	0	0	0	0	0	0	0	0	0	0	0	0	0	0	0	0	0	0	0	0	0	0	0	0	0	0	0	0	0	0	0	0	0	0	0	0	0	0	0	0	0
700	0	0	0	0	0	0	0	0	0	0	0	0	0	0	0	0	0	0	0	0	0	0	0	0	0	0	0	0	0	0	0	0	0	0	0	0	0	0	0	0	0	0	0	0	0	0	0	0	0
Chloroquine 2 μM
	Number of anti-LC3 puncta pixcel
Distance from sprout endpoint (um)	sprout 1	sprout 2	sprout 3	sprout 4	sprout 5	sprout 6	sprout 7	sprout 8	sprout 9	sprout 10	sprout 11	sprout 12	sprout 13	sprout 14	sprout 15	sprout 16	sprout 17	sprout 18	sprout 19	sprout 20	sprout 21	sprout 22	sprout 23	sprout 24	sprout 25	sprout 26	sprout 27	sprout 28	sprout 29	sprout 30	sprout 31	sprout 32	sprout 33	sprout 34	sprout 35	sprout 36	sprout 37	sprout 38	sprout 39	sprout 40	sprout 41	sprout 42	sprout 43	sprout 44	sprout 45	sprout 46	sprout 47	sprout 48	sprout 49
10	0	0	0	0	0	0	0	0	0	0	0	0	0	0	0	0	0	0	0	0	0	0	0	0	0	0	0	0	0	0	0	0	0	0	0	0	0	0	0	0	0	0	0	0	0	0	0	0	0
20	0	0	0	0	0	0	0	0	0	0	0	0	0	0	0	0	0	0	0	0	0	0	0	0	0	0	0	0	0	0	0	0	0	0	0	0	0	0	0	0	1	0	0	0	0	0	0	0	0
30	0	0	0	0	0	0	0	0	0	0	0	0	0	0	0	0	0	0	0	0	0	0	0	0	0	0	0	0	0	0	0	0	0	0	0	0	0	0	0	0	6	0	0	0	0	0	0	0	0
40	0	0	0	0	0	0	0	0	0	0	0	0	0	0	0	0	0	0	0	0	0	0	0	0	0	0	0	0	0	0	0	0	0	0	0	0	0	0	0	0	10	0	0	0	0	0	0	0	0
50	0	0	0	0	0	0	0	0	0	0	0	0	0	0	0	0	0	0	0	0	0	0	0	0	0	0	0	0	0	0	0	0	1	0	0	0	0	0	0	0	5	0	0	0	0	0	0	0	0
60	0	0	0	0	0	0	0	0	0	0	0	0	0	0	0	0	0	0	0	0	0	0	0	0	0	0	0	0	0	0	0	0	5	0	0	0	0	0	0	0	4	0	0	0	0	0	0	0	0
70	0	0	0	0	0	0	0	0	0	0	0	0	0	0	0	0	0	0	0	0	0	0	0	0	0	0	0	0	0	0	0	0	11	0	0	0	0	0	0	0	0	0	0	0	0	0	0	0	0
80	0	0	0	0	0	0	0	0	0	0	0	0	0	0	0	0	0	0	0	0	0	0	0	0	0	0	0	0	0	0	7	0	0	1	0	0	0	0	14	0	0	0	0	0	0	0	0	0	0
90	0	0	0	0	0	0	0	0	0	0	0	0	0	0	0	0	0	0	0	0	0	0	0	0	0	0	0	0	0	0	14	0	0	6	0	0	0	0	44	0	0	0	0	0	0	0	0	0	0
100	0	0	0	0	0	0	0	0	0	0	0	0	0	0	0	0	0	0	0	0	0	0	0	0	0	0	0	0	0	0	2	0	0	12	0	0	0	0	3	0	0	0	0	0	0	0	0	0	5
110	0	0	0	0	0	0	0	0	0	0	0	0	0	0	0	0	0	0	0	0	0	0	0	0	0	0	0	0	0	0	2	0	1	1	0	0	0	0	0	0	0	0	0	0	0	0	0	0	28
120	0	0	0	0	0	0	0	0	0	0	0	0	0	0	0	0	0	0	0	0	0	0	0	0	0	0	0	0	0	0	0	0	2	3	0	0	0	0	0	0	1	0	0	0	0	0	0	0	4
130	0	0	0	0	0	0	0	0	0	0	0	0	0	0	9	0	0	0	0	0	0	0	0	0	0	0	0	0	0	0	0	1	1	5	0	0	0	0	0	0	0	0	0	0	0	0	0	0	0
140	0	0	0	0	0	0	0	0	0	0	0	0	0	0	10	0	0	0	0	0	0	0	0	0	0	0	0	0	0	0	0	3	0	1	0	0	0	0	0	0	0	0	0	0	0	0	0	0	0
150	0	0	0	0	0	0	0	0	0	0	0	0	0	0	18	0	0	0	0	0	0	0	0	0	0	0	0	0	21	0	0	0	0	2	0	0	0	0	0	0	0	0	0	0	0	0	0	0	0
160	0	0	0	0	0	0	0	0	0	0	0	0	0	0	25	0	0	0	0	0	0	0	0	0	0	0	0	0	42	0	0	0	0	2	0	0	0	0	0	0	0	0	0	0	0	0	0	0	0
170	0	0	0	0	0	0	0	0	0	0	0	0	0	0	10	0	0	0	0	0	0	0	0	0	0	0	0	0	0	0	1	0	1	0	0	0	0	0	0	0	1	0	0	0	0	0	0	0	0
180	0	0	0	0	0	0	0	0	0	0	0	0	0	0	3	0	0	0	0	0	0	0	0	0	0	0	0	0	0	0	1	0	1	0	0	0	1	0	0	0	0	0	0	0	0	0	0	0	0
190	0	0	0	0	0	0	0	0	0	0	0	0	0	0	0	0	0	0	0	0	0	0	0	0	0	0	0	0	0	1	0	0	4	0	0	0	1	0	0	0	0	0	0	0	0	0	0	0	0
200	0	0	0	0	0	0	0	0	0	0	0	0	0	0	1	0	0	0	0	0	0	0	0	0	0	0	0	0	0	1	0	0	0	0	0	0	14	0	0	0	0	0	0	0	0	0	0	1	0
210	0	0	0	0	0	0	0	0	0	0	0	0	0	0	0	0	0	0	0	0	0	0	0	0	0	0	0	0	0	0	0	0	0	0	0	0	50	4	0	0	0	0	0	0	0	0	0	32	4
220	0	0	0	0	0	0	0	0	0	0	0	0	0	0	0	0	0	0	0	0	0	0	0	0	0	0	0	0	0	0	0	0	0	0	0	0	1	1	0	0	0	0	0	0	0	0	0	16	0
230	0	0	0	0	0	0	0	0	0	0	0	0	0	0	0	0	0	0	0	0	0	0	0	0	0	0	0	0	0	0	0	1	0	0	0	0	0	0	0	0	5	0	0	0	0	0	0	2	0
240	0	0	0	0	0	0	0	0	0	0	0	0	0	0	0	0	0	0	0	0	0	0	0	0	0	0	0	0	0	0	0	1	0	0	0	0	0	0	0	0	0	0	0	0	0	0	0	0	0
250	0	0	0	0	0	0	0	0	0	0	0	0	0	0	0	0	0	0	0	0	0	0	0	0	0	0	0	0	0	0	1	0	0	0	0	0	0	0	0	0	0	0	0	0	0	0	0	0	2
260	0	0	0	0	0	0	0	0	0	0	0	0	0	0	0	0	0	0	0	0	0	0	0	0	0	0	0	0	0	13	0	0	0	0	0	0	0	5	0	0	0	0	0	0	0	0	0	0	0
270	0	0	0	0	0	0	0	0	0	0	0	0	0	0	0	0	0	0	0	0	0	0	0	0	0	0	0	0	0	12	0	0	0	0	0	0	0	0	0	0	0	0	0	0	0	0	0	2	3
280	0	0	0	0	0	0	0	0	0	0	0	0	0	0	0	0	0	0	0	0	0	0	0	0	0	0	0	0	0	0	0	0	3	0	0	0	0	0	0	0	0	0	0	0	0	0	0	1	3
290	0	0	0	0	0	0	0	0	0	0	0	0	0	0	0	0	0	0	0	0	0	0	0	0	0	0	0	0	0	0	0	0	0	3	0	0	0	0	0	0	0	0	0	0	0	0	0	1	0
300	0	0	0	0	0	0	0	0	0	0	0	0	0	0	0	0	0	0	0	0	0	0	0	0	0	0	0	0	0	0	0	0	0	0	0	0	0	0	0	0	0	0	0	0	0	0	0	5	0
310	0	0	0	0	0	0	0	0	0	0	0	0	0	0	0	0	0	0	0	0	0	0	0	0	0	0	0	0	0	0	0	0	0	0	0	0	0	0	0	0	0	0	0	0	0	0	0	55	0
320	0	0	0	0	0	0	0	0	0	0	0	0	0	0	0	0	0	0	0	0	0	0	0	0	0	0	0	0	0	0	0	0	0	0	0	0	0	0	0	0	0	0	0	0	0	0	0	24	0
330	0	0	0	0	0	0	0	0	0	0	0	0	0	0	0	0	0	0	0	0	0	0	0	0	0	0	0	0	0	0	0	0	0	0	0	0	0	0	0	0	0	0	0	0	0	0	0	3	0
340	0	0	0	0	0	0	0	0	0	0	0	0	0	0	0	0	0	0	0	0	0	0	0	0	0	0	0	0	0	0	0	0	0	0	0	0	0	0	0	0	1	0	0	0	0	0	0	0	0
350	0	0	0	0	0	0	0	0	0	0	0	0	0	0	0	0	0	0	0	0	0	0	0	0	0	0	0	0	0	0	0	0	0	0	0	0	0	0	0	0	0	0	0	0	0	0	0	0	0
360	0	0	0	0	0	0	0	0	0	0	0	0	0	0	0	0	0	0	0	0	0	0	0	0	0	0	0	0	0	0	0	0	0	0	0	0	0	0	0	0	1	0	0	0	0	0	0	1	0
370	0	0	0	0	0	0	0	0	0	0	0	0	0	0	0	0	0	0	0	0	0	0	0	0	0	0	0	0	0	0	0	0	0	0	0	0	2	0	0	0	0	0	0	0	0	0	0	1	0
380	0	0	0	0	0	0	0	0	0	0	0	0	0	0	0	0	0	0	0	0	0	0	0	0	0	0	0	0	0	0	0	0	0	0	0	0	0	0	0	0	0	0	0	0	0	0	0	7	0
390	0	0	0	0	0	0	0	0	0	0	0	0	0	0	0	0	0	0	0	0	0	0	0	0	0	0	0	0	0	0	0	0	0	0	0	0	0	0	0	0	0	0	0	0	0	0	0	12	0
400	0	0	0	0	0	0	0	0	0	0	0	0	0	0	0	0	0	0	0	0	0	0	0	0	0	0	0	0	0	0	0	0	0	0	0	0	0	0	0	1	0	0	0	0	0	0	0	33	0
410	0	0	0	0	0	0	0	0	0	0	0	0	0	0	0	0	0	0	0	0	0	0	0	0	0	0	0	0	0	0	0	0	0	0	0	0	0	0	0	0	0	0	0	0	0	0	0	3	0
420	0	0	0	0	0	0	0	0	0	0	0	0	0	0	0	0	0	0	0	0	0	0	0	0	0	0	0	0	0	0	0	0	0	0	0	0	0	0	0	0	0	0	0	0	0	0	0	2	0
430	0	0	0	0	0	0	0	0	0	0	0	0	0	0	0	0	0	0	0	0	0	0	0	0	0	0	0	0	0	0	0	0	0	0	0	0	0	0	0	0	0	0	0	0	0	0	0	1	0
440	0	0	0	0	0	0	0	0	0	0	0	0	0	0	0	0	0	0	0	0	0	0	0	0	0	0	0	0	0	0	0	0	0	0	0	0	0	0	0	0	0	0	0	0	0	0	0	1	0
450	0	0	0	0	0	0	0	0	0	0	0	0	0	0	0	0	0	0	0	0	0	0	0	0	0	0	0	0	0	0	0	0	0	0	0	0	0	0	0	0	0	0	0	0	0	0	0	0	0
460	0	0	0	0	0	0	0	0	0	0	0	0	0	0	0	0	0	0	0	0	0	0	0	0	0	0	0	0	0	0	0	0	0	0	0	0	0	0	0	0	0	0	0	0	0	0	0	0	0
470	0	0	0	0	0	0	0	0	0	0	0	0	0	0	0	0	0	0	0	0	0	0	0	0	0	0	0	0	0	0	0	0	0	0	0	0	0	0	0	0	0	0	0	0	0	0	0	0	0
480	0	0	0	0	0	0	0	0	0	0	0	0	0	0	0	0	0	0	0	0	0	0	0	0	0	0	0	0	0	0	0	0	0	0	0	0	0	0	0	0	0	0	0	0	0	0	0	0	0
490	0	0	0	0	0	0	0	0	0	0	0	0	0	0	0	0	0	0	0	0	0	0	0	0	0	0	0	0	0	0	0	0	0	0	0	0	0	0	0	0	0	0	0	0	0	0	0	0	0
500	0	0	0	0	0	0	0	0	0	0	0	0	0	0	0	0	0	0	0	0	0	0	0	0	0	0	0	0	0	0	0	0	0	0	0	0	0	0	0	0	0	0	0	0	0	0	0	0	0
510	0	0	0	0	0	0	0	0	0	0	0	0	0	0	0	0	0	0	0	0	0	0	0	0	0	0	0	0	0	0	0	0	0	0	0	0	0	0	0	0	0	0	0	0	0	0	0	0	0
520	0	0	0	0	0	0	0	0	0	0	0	0	0	0	0	0	0	0	0	0	0	0	0	0	0	0	0	0	0	0	0	0	0	0	0	0	0	0	0	0	0	0	0	0	0	0	0	0	0
530	0	0	0	0	0	0	0	0	0	0	0	0	0	0	0	0	0	0	0	0	0	0	0	0	0	0	0	0	0	0	0	0	0	0	0	0	0	0	0	0	0	0	0	0	0	0	0	0	0
540	0	0	0	0	0	0	0	0	0	0	0	0	0	0	0	0	0	0	0	0	0	0	0	0	0	0	0	0	0	0	0	0	0	0	0	0	0	0	0	0	0	0	0	0	0	0	0	0	0
550	0	0	0	0	0	0	0	0	0	0	0	0	0	0	0	0	0	0	0	0	0	0	0	0	0	0	0	0	0	0	0	0	0	0	0	0	0	0	0	0	0	0	0	0	0	0	0	0	0
560	0	0	0	0	0	0	0	0	0	0	0	0	0	0	0	0	0	0	0	0	0	0	0	0	0	0	0	0	0	0	0	0	0	0	0	0	0	0	0	0	0	0	0	0	0	0	0	0	0
570	0	0	0	0	0	0	0	0	0	0	0	0	0	0	0	0	0	0	0	0	0	0	0	0	0	0	0	0	0	0	0	0	0	0	0	0	0	0	0	0	0	0	0	0	0	0	0	0	0
580	0	0	0	0	0	0	0	0	0	0	0	0	0	0	0	0	0	0	0	0	0	0	0	0	0	0	0	0	0	0	0	0	0	0	0	0	0	0	0	0	0	0	0	0	0	0	0	0	0
590	0	0	0	0	0	0	0	0	0	0	0	0	0	0	0	0	0	0	0	0	0	0	0	0	0	0	0	0	0	0	0	0	0	0	0	0	0	0	0	0	0	0	0	0	0	0	0	0	0
600	0	0	0	0	0	0	0	0	0	0	0	0	0	0	0	0	0	0	0	0	0	0	0	0	0	0	0	0	0	0	0	0	0	0	0	0	0	0	0	0	0	0	0	0	0	0	0	0	0
610	0	0	0	0	0	0	0	0	0	0	0	0	0	0	0	0	0	0	0	0	0	0	0	0	0	0	0	0	0	0	0	0	0	0	0	0	0	0	0	0	0	0	0	0	0	0	0	0	0
620	0	0	0	0	0	0	0	0	0	0	0	0	0	0	0	0	0	0	0	0	0	0	0	0	0	0	0	0	0	0	0	0	0	0	0	0	0	0	0	0	0	0	0	0	0	0	0	0	0
630	0	0	0	0	0	0	0	0	0	0	0	0	0	0	0	0	0	0	0	0	0	0	0	0	0	0	0	0	0	0	0	0	0	0	0	0	0	0	0	0	0	0	0	0	0	0	0	0	0
640	0	0	0	0	0	0	0	0	0	0	0	0	0	0	0	0	0	0	0	0	0	0	0	0	0	0	0	0	0	0	0	0	0	0	0	0	0	0	0	0	0	0	0	0	0	0	0	0	0
650	0	0	0	0	0	0	0	0	0	0	0	0	0	0	0	0	0	0	0	0	0	0	0	0	0	0	0	0	0	0	0	0	0	0	0	0	0	0	0	0	0	0	0	0	0	0	0	0	0
660	0	0	0	0	0	0	0	0	0	0	0	0	0	0	0	0	0	0	0	0	0	0	0	0	0	0	0	0	0	0	0	0	0	0	0	0	0	0	0	0	0	0	0	0	0	0	0	0	0
670	0	0	0	0	0	0	0	0	0	0	0	0	0	0	0	0	0	0	0	0	0	0	0	0	0	0	0	0	0	0	0	0	0	0	0	0	0	0	0	0	0	0	0	0	0	0	0	0	0
680	0	0	0	0	0	0	0	0	0	0	0	0	0	0	0	0	0	0	0	0	0	0	0	0	0	0	0	0	0	0	0	0	0	0	0	0	0	0	0	0	0	0	0	0	0	0	0	0	0
690	0	0	0	0	0	0	0	0	0	0	0	0	0	0	0	0	0	0	0	0	0	0	0	0	0	0	0	0	0	0	0	0	0	0	0	0	0	0	0	0	0	0	0	0	0	0	0	0	0
700	0	0	0	0	0	0	0	0	0	0	0	0	0	0	0	0	0	0	0	0	0	0	0	0	0	0	0	0	0	0	0	0	0	0	0	0	0	0	0	0	0	0	0	0	0	0	0	0	0
[truncated: 132 more columns]

## Sheet: Figure 2I
Figure 2I
Avg. Sprout Length Coefficient (siControl = 1)
	siControl	siATG5	siATG7
1	0.931448	1.19007	0.603807
2	1.01907	0.629668	0.556469
3	1.12229	1.10428	0.497175
4	0.799775	1.08393	0.488649
5	1.29583	1.08135	0.69324
6	1.33522	0.68887	0.478154
7	1.28075	1.17127	0.534803
8	1.3422	0.912727	0.308144
9	1.22242	0.730704	0.773142
10	1.29745	0.773
11	1.16862	0.770906
12	1.24658	0.785398
13	0.701135
14	0.884281
15	0.749655
16	0.75175
17	0.973624
18	0.774682
19	0.585023
20	0.825479
21	0.801228
22	0.891497
p value		0.4751	<0.0001
Avg. Sprout Width Coefficient (siControl = 1)
	siControl	siATG5	siATG7
1	0.792881	0.867461	0.716554
2	0.939547	0.800345	0.737352
3	1.06277	1.16104	0.726693
4	0.954146	0.945177	0.718072
5	1.04171	0.9475	0.758052
6	1.07015	0.981569	0.691211
7	1.11719	1.09212	0.743812
8	1.19784	0.888607	0.788507
9	1.05512	0.890329	0.860688
10	1.09193	0.907382
11	1.12429	0.864632
12	1.14486	0.73915
13	0.861594
14	1.0294
15	0.997928
16	0.907327
17	1.03787
18	1.02121
19	0.85936
20	0.862538
21	0.893457
22	0.936886
p value		0.1043	<0.0001
Total Endpoint # (siControl = 1)
	siControl	siATG5	siATG7
1	0.883448	0.43095	0.150833
2	0.818805	0.366308	0.43095
3	1.09892	0.215475	0.25857
4	1.05583	0.301665	0.25857
5	0.94809	0.667973	0.280118
6	0.840353	0.991185	0.25857
7	0.926543	0.797258	0.409403
8	0.77571	0.581783	0.43095
9	0.904995	1.05583	0.754163
10	0.818805	0.409403
11	0.8619	1.16357
12	0.624878	0.301665
13	1.07738
14	0.926543
15	0.969638
16	1.01273
17	1.07738
18	1.42214
19	1.3144
20	0.883448
21	1.37904
22	1.37904
p value		0.0002	<0.0001
Total Branch Point # (siControl = 1)
	Control	siATG5	siATG7
1	0.754083	0.404877	0.0607315
2	0.804693	0.131585	0.146768
3	1.35634	0.131585	0.0860363
4	0.769266	0.323902	0.0860363
5	1.31585	0.566828	0.141707
6	1.19439	0.571889	0.0759144
7	1.2703	0.794571	0.131585
8	0.986888	0.384633	0.0607315
9	1.09317	0.657925	0.536462
10	1.16908	0.344145
11	1.02231	0.78951
12	0.662986	0.21256
13	0.652864
14	0.84012
15	0.713596
16	0.835059
17	1.16908
18	1.22981
19	0.829998
20	0.814815
21	1.19945
22	1.31585
p value		<0.0001	<0.0001

## Sheet: Figure 3B
Figure 3B
	UMAP1	UMAP2	clusters
w-AAACGAAGTAGATCGG-1	5.24755	0.758232	C0
w-AAACGAAGTCCGAAAG-1	5.05719	-0.475295	C0
w-AAAGGGCCACTTTATC-1	3.6821	-1.01385	C1
w-AAAGGGCGTGCCTAAT-1	-4.26143	-2.14287	C5
w-AAAGGGCGTGTTACAC-1	3.6212	-1.5306	C1
w-AAAGGGCTCAGCATTG-1	3.05962	2.08554	C0
w-AAAGGTACAGAGTTGG-1	-5.80549	0.0403892	C2
w-AAAGTCCAGAATTCAG-1	0.634711	1.1071	C3
w-AAAGTCCCAGTTGTTG-1	3.0972	-0.498305	C0
w-AAAGTGAAGTGATAGT-1	1.26049	-0.0742857	C0
w-AAAGTGACAGCCCACA-1	-5.24375	0.105931	C2
w-AACAAAGAGTGCAAAT-1	-0.408759	-3.13199	C1
w-AACAACCGTTACCCTC-1	4.83399	1.70581	C0
w-AACAACCTCAAACGAA-1	-3.39444	-1.3806	C2
w-AACAAGAAGCACTCGC-1	-3.49933	3.20539	C6
w-AACAAGATCCATACAG-1	-0.314031	-1.50822	C3
w-AACAAGATCGCGTCGA-1	4.1578	0.090809	C0
w-AACACACTCGTGCTCT-1	2.29469	-3.18635	C1
w-AACAGGGAGTGAGGCT-1	4.53292	0.737665	C0
w-AACAGGGCACCCTGAG-1	3.32554	-1.93597	C1
w-AACAGGGCAGCAGATG-1	1.19916	-3.01508	C1
w-AACCAACAGGGACTGT-1	-5.16225	0.969375	C4
w-AACCAACAGTACCATC-1	-5.51479	1.93594	C4
w-AACCACAAGCTCATAC-1	5.74356	1.80161	C0
w-AACCACAAGTAAACAC-1	1.14905	0.317293	C3
w-AACCATGCACAACCGC-1	-2.5261	1.79281	C6
w-AACCATGCACGACGCT-1	-4.80069	-0.308459	C2
w-AACCATGGTAGAGACC-1	-4.6672	1.41505	C4
w-AACCCAACACTCACTC-1	0.0033742	-2.74863	C1
w-AACCTGAAGCGAAACC-1	0.50113	-1.09134	C3
w-AACCTGAAGGCCATAG-1	3.5177	1.17038	C0
w-AACCTGACAGCCGTCA-1	1.64653	-0.914535	C3
w-AACCTGAGTCATAACC-1	-3.25982	1.38778	C6
w-AACCTGATCCCTCGTA-1	0.358714	0.0996659	C3
w-AACCTTTAGTAGCCAG-1	1.87264	1.76694	C3
w-AACCTTTCAGGAACCA-1	-4.83953	-0.0530072	C2
w-AACCTTTTCGACGATT-1	0.981137	0.763214	C3
w-AACGGGACATATACCG-1	0.470695	-3.0453	C1
w-AACGTCACAACAGCCC-1	1.20976	1.54792	C3
w-AACGTCACAAGGGCAT-1	4.30245	1.94206	C0
w-AACGTCACAGACACAG-1	4.82831	1.83386	C0
w-AACGTCATCGAAACAA-1	-3.22084	-0.773555	C2
w-AACGTCATCGGTAACT-1	-3.02227	-1.96127	C2
w-AACTTCTTCTATACTC-1	0.0179858	-3.31765	C1
w-AAGAACACATTGCTTT-1	-4.23898	3.18269	C4
w-AAGACAAAGCGCTGAA-1	-2.23489	-1.19803	C5
w-AAGACAAAGTTCATCG-1	-1.39855	0.654323	C6
w-AAGACAATCAAGAGTA-1	1.7306	2.06088	C3
w-AAGACTCAGTATCTGC-1	2.05568	-0.502179	C3
w-AAGACTCCATGGCTGC-1	-1.58483	-0.082693	C6
w-AAGACTCGTGGAGGTT-1	-5.03401	0.834195	C4
w-AAGACTCTCACTTATC-1	1.85731	1.94408	C3
w-AAGACTCTCGTGTTCC-1	-2.23736	-0.358829	C5
w-AAGATAGAGGAGAGTA-1	-4.7235	-1.53839	C2
w-AAGATAGGTTACGGAG-1	-4.44045	-0.961748	C2
w-AAGCATCAGCGACTGA-1	3.29473	1.56371	C0
w-AAGCATCTCCCAGCGA-1	4.57605	1.56351	C0
w-AAGCATCTCTGATTCT-1	0.088904	1.31726	C5
w-AAGCCATCAGGTCAGA-1	-5.44627	0.201309	C6
w-AAGCCATGTTGTGGAG-1	-2.00014	-0.610952	C5
w-AAGCGTTAGTTCCATG-1	-2.45764	1.16087	C6
w-AAGCGTTCAGGAATCG-1	-2.43779	1.1318	C6
w-AAGCGTTGTCAACGCC-1	0.205047	0.267639	C3
w-AAGCGTTGTCGGAACA-1	3.97693	2.08668	C7
w-AAGCGTTTCACAAGGG-1	-5.67564	1.44951	C2
w-AAGGTAAAGACGCCAA-1	-3.44128	-2.23438	C2
w-AAGGTAAGTGCATGAG-1	-1.90255	-2.80569	C2
w-AAGTACCCAGGCCCTA-1	3.45404	0.59315	C0
w-AAGTACCTCGCCTCTA-1	3.84077	2.40331	C7
w-AAGTCGTAGAGATGCC-1	1.59942	-0.596393	C0
w-AAGTCGTAGATGTTCC-1	-3.08616	3.33709	C6
w-AAGTCGTCAGCAGTGA-1	-1.84996	-0.087855	C3
w-AAGTCGTCAGCTCGGT-1	-4.1681	-1.56552	C2
w-AAGTCGTGTACTCGCG-1	1.00032	-3.7193	C1
w-AAGTCGTTCATGCGGC-1	-5.19072	2.91453	C4
w-AAGTGAATCCGCTGTT-1	-1.15985	-0.831251	C5
w-AAGTTCGCACGTGAGA-1	3.57967	1.85612	C7
w-AAGTTCGGTTGCGTAT-1	-3.80381	0.219531	C2
w-AAGTTCGTCACGGGAA-1	3.75709	0.818099	C0
w-AATAGAGAGACTTCCA-1	3.93822	0.175632	C0
w-AATAGAGCACTACGGC-1	2.53514	-1.33851	C3
w-AATAGAGTCCGTTTCG-1	2.874	0.935909	C0
w-AATCACGAGTGGACTG-1	0.0818586	1.98202	C0
w-AATCACGTCTGCTTAT-1	-1.00664	-0.735202	C3
w-AATCGACTCCTTATCA-1	4.81297	1.16417	C0
w-AATCGTGCATGGGTCC-1	4.55053	-1.42804	C0
w-AATCGTGGTAGGCAAC-1	-0.735049	-3.42033	C5
w-AATGAAGAGTGGTTGG-1	5.06672	0.682682	C0
w-AATGAAGCACGGAAGT-1	5.11477	0.287791	C0
w-AATGAAGCATGGCGCT-1	-2.59023	0.147482	C6
w-AATGAAGTCCAGTTCC-1	3.66312	-1.47925	C1
w-AATGAAGTCCGATGCG-1	0.541564	-3.36139	C1
w-AATGACCCACTCGATA-1	-3.57992	2.12472	C6
w-AATGACCGTAGGAGTC-1	1.09013	2.00561	C3
w-AATGACCGTGCCCGTA-1	2.46874	-3.14747	C1
w-AATGACCTCAACACCA-1	2.12025	1.8882	C3
w-AATGACCTCCTACAAG-1	-5.01561	0.0590199	C4
w-AATGCCAGTGACTCTA-1	-0.0209909	-3.31089	C1
w-AATGCCAGTTCTCCTG-1	0.0897825	0.372701	C3
w-AATGGAAAGGTTCCGC-1	3.9854	-1.19826	C0
w-AATGGAAGTCGGTGTC-1	-4.98205	3.24749	C4
w-AATGGAAGTTCTCCTG-1	-3.93463	3.47515	C0
w-AATGGCTAGCTGTACT-1	4.4211	1.84109	C0
w-AATGGCTAGTAGCAAT-1	-2.33523	-1.47452	C5
w-AATGGCTGTCATCAGT-1	-5.59865	0.417427	C2
w-AATGGCTGTGAATTGA-1	4.12704	1.66091	C0
w-AATGGCTTCACTACGA-1	4.44038	1.07756	C0
w-AATGGCTTCGGAAACG-1	2.47988	-3.16425	C1
w-AATTCCTCAGGTCCCA-1	2.93432	1.03322	C0
w-AATTCCTGTCCAGGTC-1	3.0101	-2.1748	C1
w-AATTTCCCAGATTAAG-1	2.17652	-1.19494	C5
w-AATTTCCGTCCGGACT-1	5.29184	1.16899	C0
w-AATTTCCGTCTCTCCA-1	2.52921	-2.53872	C1
w-ACAAAGAAGCCTGAGA-1	-5.18022	1.48764	C4
w-ACAAAGAAGGTTAAAC-1	1.89317	-3.61977	C5
w-ACAAAGAGTAGTCCTA-1	-4.63669	-1.88764	C2
w-ACAACCAAGCGCTGCT-1	0.320164	-0.127312	C3
w-ACAACCACATAGCTGT-1	-5.82824	0.806376	C2
w-ACAACCATCCTACACC-1	-4.42986	3.06999	C0
w-ACAAGCTAGAGAACCC-1	-3.80959	-0.636579	C5
w-ACAAGCTAGTGCACCC-1	2.1587	1.79927	C3
w-ACAAGCTGTACTGGGA-1	5.53696	0.202234	C0
w-ACAAGCTTCGCAGATT-1	3.32435	-2.27322	C1
w-ACACAGTCAGAGAATT-1	2.93512	1.45963	C0
w-ACACAGTCAGTGACCC-1	-4.25343	3.56931	C0
w-ACACAGTGTATGGGAC-1	1.01475	1.38273	C3
w-ACACCAAAGGGTAATT-1	-3.15166	-1.96063	C2
w-ACACCAAGTTAGCTAC-1	-0.95493	1.70474	C0
w-ACACGCGCAGTTGTCA-1	0.986654	-2.44692	C5
w-ACACGCGGTGCAACAG-1	0.843248	0.923857	C3
w-ACACTGAGTTTGTTCT-1	-0.219752	-2.34927	C5
w-ACAGAAACACTCCGGA-1	5.31594	-0.308168	C0
w-ACAGAAACAGCTTTCC-1	4.05676	2.37356	C0
w-ACAGAAAGTAACAAGT-1	5.60434	1.09302	C0
w-ACAGCCGGTTGATCGT-1	2.45233	1.77049	C3
w-ACAGGGAAGGCATCGA-1	5.63889	0.88441	C0
w-ACAGGGAGTTTGTTCT-1	5.47084	0.0760871	C0
w-ACAGGGATCATCACCC-1	-3.15337	3.48816	C6
w-ACATCCCTCATGGAGG-1	2.00076	1.42645	C3
w-ACATCGAGTACAAGTA-1	1.00297	-3.83971	C1
w-ACATCGAGTCCCACGA-1	-5.73109	0.547399	C2
w-ACATCGAGTTCTGAGT-1	1.54838	-2.80759	C1
w-ACATGCACAGCTGTTA-1	1.05123	1.94935	C3
w-ACATGCAGTTAGGACG-1	-2.64299	-2.18071	C2
w-ACATGCATCCATTTGT-1	3.94762	1.37538	C0
w-ACATGCATCGAAGTGG-1	0.882488	0.0124579	C3
w-ACATTTCGTAGGTCAG-1	-3.53265	3.06874	C6
w-ACCAAACCATATTCGG-1	-2.30911	-2.33706	C2
w-ACCAAACGTAAGCTCT-1	4.45629	2.3105	C0
w-ACCAAACGTGGGCTCT-1	4.0875	2.04727	C7
w-ACCAACACACGACGCT-1	5.12991	1.64843	C0
w-ACCAACATCCACGTAA-1	-3.77547	2.00051	C4
w-ACCAACATCGTGGGAA-1	0.649229	0.0355198	C3
w-ACCACAAAGTATGAGT-1	2.96248	2.20434	C0
w-ACCATTTCAGTAACGG-1	-0.130763	-2.77766	C1
w-ACCCAAAAGGTACTGG-1	-2.33506	1.02921	C6
w-ACCCAAAAGGTCCCGT-1	-3.04677	3.32575	C6
w-ACCCTCAGTAGCTGCC-1	2.05076	1.28074	C3
w-ACCCTTGGTAGACGTG-1	-4.18152	2.7821	C6
w-ACCCTTGGTGTAACGG-1	-5.39553	-0.52319	C2
w-ACCCTTGGTTAAGCAA-1	-0.491638	2.27132	C3
w-ACCCTTGTCTTAAGGC-1	2.12823	-2.37897	C1
w-ACCCTTGTCTTTCCAA-1	-3.01156	-1.54874	C2
w-ACCGTTCTCATTCGTT-1	-3.84087	3.10779	C4
w-ACCTACCGTCATAAAG-1	2.65593	1.91243	C0
w-ACCTGAAAGAAGCCAC-1	-2.22821	-0.714219	C5
w-ACCTGAATCTTCTGTA-1	3.09476	-1.87697	C1
w-ACCTGTCAGCTCCACG-1	4.49603	2.58337	C0
w-ACCTGTCGTGAGGCAT-1	0.74729	0.0714189	C3
w-ACCTGTCGTGTCCACG-1	-3.98586	-1.2248	C2
w-ACGATCACACGAGGTA-1	4.39241	1.0221	C0
w-ACGATCATCGAAGAAT-1	1.31425	-3.76579	C1
w-ACGCACGAGGATTCCT-1	-2.99493	2.79508	C4
w-ACGGAAGGTGATTGGG-1	-2.34565	-2.39548	C2
w-ACGGAAGTCGTCGACG-1	3.99774	-0.737313	C0
w-ACGGAAGTCTAAGGAA-1	-0.669766	1.47309	C0
w-ACGGGTCCAATAGTAG-1	1.45394	-2.85586	C5
w-ACGGGTCCAGCACAGA-1	-3.06997	1.89314	C6
w-ACGGTTAAGTACCCTA-1	4.63898	1.7001	C0
w-ACGGTTAGTACCTAGT-1	-2.44142	1.12365	C6
w-ACGGTTATCGCGTTTC-1	-5.59548	-0.0570751	C2
w-ACGTAACAGTGGGAAA-1	5.10804	0.0938539	C0
w-ACGTAACGTGTAAATG-1	1.13323	-3.48362	C1
w-ACGTACAAGCCTCTGG-1	3.5054	0.31937	C0
w-ACGTACACAATGCAGG-1	0.649379	1.19141	C3
w-ACGTAGTTCTTCTGGC-1	0.825209	1.00959	C3
w-ACGTCCTAGGATACAT-1	-5.40101	-0.719289	C2
w-ACGTCCTCACGGGCTT-1	3.00223	-1.20415	C1
w-ACGTCCTTCACTCCGT-1	-2.02712	-0.0973039	C6
w-ACGTTCCTCAAGAATG-1	-5.60049	2.77489	C4
w-ACTACGACACCAATTG-1	2.01279	-0.360002	C3
w-ACTACGAGTTTCGCTC-1	2.66185	-1.71538	C1
w-ACTATCTAGAATCGTA-1	2.51069	0.339307	C3
w-ACTATCTTCGCCAGAC-1	5.16549	1.18474	C0
w-ACTATCTTCGGCTTGG-1	4.64331	0.63845	C0
w-ACTATGGAGTCTGCAT-1	-3.01512	-1.17198	C2
w-ACTATTCAGCTTCATG-1	4.65707	-0.927574	C0
w-ACTATTCGTTGTTGAC-1	-5.63248	0.0351467	C2
w-ACTCCCACAAGATCCT-1	-4.73833	2.45646	C4
w-ACTCCCAGTGGGAGAG-1	0.24758	1.77662	C0
w-ACTCCCATCGGTCGAC-1	-2.3056	0.871885	C6
w-ACTCTCGCAAGCGAAC-1	2.99907	1.13592	C0
w-ACTCTCGGTAATGCTC-1	-1.5497	0.0515833	C6
w-ACTGATGCAACCCGCA-1	2.78829	1.89924	C0
w-ACTGATGCACAAATAG-1	2.68611	1.93285	C0
w-ACTGATGCACGCAAAG-1	-1.20824	-0.756678	C4
w-ACTGATGCATCCGGCA-1	-4.91775	-0.765198	C2
w-ACTGATGGTCTGTGTA-1	-5.65754	2.23072	C2
w-ACTGATGTCACGGGCT-1	3.28287	-2.62082	C1
w-ACTGCAAAGTGACACG-1	4.18944	-0.454121	C0
w-ACTGCAAAGTGGTCAG-1	4.52104	-1.09073	C0
w-ACTGCAAGTCTGCCTT-1	-2.56712	1.0078	C6
w-ACTGCAATCAAAGAAC-1	3.95941	-1.12253	C0
w-ACTGTCCAGTGGACGT-1	2.18218	1.5607	C3
w-ACTGTCCCAGTATGAA-1	0.847892	1.27425	C3
w-ACTGTCCTCGTTTACT-1	5.18518	1.06729	C0
w-ACTGTGAGTTAGAAAC-1	3.09002	-0.806456	C0
w-ACTGTGAGTTGCTTGA-1	4.80517	1.39729	C0
w-ACTTAGGGTCATCCGG-1	1.29671	1.54604	C3
w-ACTTAGGTCATGACAC-1	3.71177	1.0163	C0
w-ACTTCCGAGCGTTCAT-1	-2.18539	0.0137219	C6
w-ACTTCGCCAACCCTCT-1	-2.61868	1.14624	C6
w-ACTTCGCCAAGAGATT-1	-3.26988	3.52469	C6
w-ACTTCGCCAAGTCCAT-1	2.14755	0.26715	C3
w-ACTTCGCTCTACCCAC-1	4.01147	2.33937	C0
w-ACTTTCACAGTCGGAA-1	-2.63102	-2.10147	C2
w-ACTTTCAGTGGGAGAG-1	-2.53727	1.03719	C6
w-ACTTTCATCCGATCGG-1	1.22472	0.090412	C3
w-ACTTTCATCTTACCGC-1	-0.625783	2.19566	C4
w-ACTTTGTGTTGCCAAT-1	2.30288	-2.38375	C1
w-AGAAATGCACGGCCAT-1	1.27989	-2.49417	C1
w-AGAAATGGTAGGGAGG-1	-5.05267	0.422936	C2
w-AGAAATGGTCTTCCGT-1	0.294596	1.77816	C0
w-AGAAATGTCTACTATC-1	4.73459	2.91235	C0
w-AGAACCTCAAACTAAG-1	2.15962	1.80554	C3
w-AGAACCTCAATAGTGA-1	4.57938	-0.709948	C1
w-AGAACCTTCCTGGGAC-1	4.81521	2.60549	C0
w-AGAAGCGAGCGTATGG-1	-4.91054	-0.307162	C2
w-AGAAGCGCACCTGATA-1	3.99767	0.13975	C0
w-AGAAGCGCAGCAGTGA-1	0.658287	-3.15464	C1
w-AGAAGCGCAGTTTCAG-1	-0.603092	-0.335758	C3
w-AGAAGTAAGACGGAAA-1	0.203203	-3.75756	C5
w-AGAAGTAAGTGCCGAA-1	5.42059	1.45051	C0
w-AGAAGTACAAGTCGTT-1	1.61926	-1.25361	C3
w-AGAAGTACAGGCATTT-1	3.72841	0.141651	C0
w-AGAAGTATCTACGGGC-1	1.85635	-1.661	C5
w-AGACAAAAGTCTGGTT-1	2.42263	-3.30992	C1
w-AGACAAACAACCAGAG-1	-0.614625	2.10719	C0
w-AGACAAACACAAGCTT-1	-2.30409	0.0635815	C6
w-AGACAAAGTAATCAGA-1	3.27173	-1.14091	C0
w-AGACAAAGTGGAATGC-1	4.38051	0.220165	C0
w-AGACACTAGGGTACAC-1	0.126744	-1.06786	C3
w-AGACACTAGTTTCTTC-1	1.426	-3.45634	C1
w-AGACAGGAGCGCCTCA-1	1.21183	1.37252	C5
w-AGACAGGGTGTGTTTG-1	3.42463	-2.32256	C1
w-AGACCATAGCAGCCCT-1	3.36876	-1.56573	C1
w-AGACCATCAACAGCCC-1	1.65214	-1.333	C3
w-AGACCATTCAAACGTC-1	-4.77364	2.24972	C4
w-AGACCATTCCACAGGC-1	2.01112	0.518441	C0
w-AGACCCGAGTCTCTGA-1	1.88314	1.93016	C3
w-AGACCCGGTCACTAGT-1	5.18359	1.57559	C0
w-AGACCCGTCCGCAGTG-1	5.0687	0.763171	C0
w-AGACTCAAGCGTTAGG-1	0.128746	-3.41043	C1
w-AGACTCACACGAGAAC-1	-5.64043	-0.0751978	C2
w-AGACTCATCTCCACTG-1	3.05375	0.698243	C0
w-AGAGAATAGAAGCCTG-1	-0.127778	-0.877431	C3
w-AGAGAATCACGACCTG-1	1.99275	0.55487	C3
w-AGAGAATCAGCACCCA-1	-4.21055	-2.23881	C2
w-AGAGAATGTCTTGTCC-1	2.11745	-2.65343	C1
w-AGAGAGCGTACCTTCC-1	-3.25145	-0.637607	C2
w-AGAGCAGCAGGTGAGT-1	0.242644	-1.34826	C5
w-AGAGCAGCATTCATCT-1	2.64021	-2.81684	C1
w-AGAGCCCGTAGTGATA-1	3.33819	-1.41345	C0
w-AGAGCCCGTGTGAGCA-1	3.13529	-1.77588	C1
w-AGAGCCCTCCAGTGCG-1	-1.61914	-1.78222	C2
w-AGATAGAAGGGATCAC-1	-1.13254	-3.07786	C2
w-AGATAGAGTCCCTCAT-1	-2.45897	-2.13617	C2
w-AGATCCAGTATGTCTG-1	-0.0210307	1.73459	C0
w-AGATCGTAGAGTGTGC-1	1.53124	-1.76936	C1
w-AGATCGTAGCACTAAA-1	5.20102	2.05433	C0
w-AGATCGTGTTAGGGTG-1	4.45344	1.57926	C0
w-AGATCGTTCGTGTTCC-1	2.53975	2.13088	C3
w-AGATGAAAGTAGGAAG-1	0.596775	-3.26417	C1
w-AGATGAACAACAGTGG-1	-5.78917	-0.612864	C2
w-AGATGAACACGTACTA-1	-2.48424	0.445031	C6
w-AGATGAAGTAACATAG-1	5.60558	0.230547	C0
w-AGATGAAGTCGTCATA-1	-5.3209	-1.06317	C2
w-AGATGAATCATTGTGG-1	3.56434	-1.03779	C1
w-AGATGAATCGAGAACG-1	-1.48287	-0.10688	C6
w-AGATGCTTCACCGCTT-1	2.49691	2.00339	C3
w-AGATGCTTCAGACCCG-1	3.10595	1.82185	C0
w-AGATGCTTCCTCTCGA-1	1.71995	0.228945	C3
w-AGCATCATCCAGTGCG-1	0.465559	1.50894	C4
w-AGCATCATCTGGCTGG-1	-2.23404	-1.85824	C5
w-AGCCAATAGTGCAGGT-1	-2.48032	-1.27227	C5
w-AGCCAATGTCAAAGCG-1	2.61843	-0.510124	C3
w-AGCCACGTCTCATTGT-1	0.99508	1.95142	C3
w-AGCCACGTCTGGTCAA-1	0.339931	2.17675	C6
w-AGCCAGCTCCCTAGGG-1	3.2157	-0.485878	C0
w-AGCGATTCATCGGAAG-1	4.02099	0.338359	C0
w-AGCGATTGTCACGACC-1	4.59315	1.70912	C0
w-AGCGCCAAGGGCTAAC-1	-4.99409	0.311169	C2
w-AGCGCCACACCAATTG-1	-3.25674	-0.93793	C2
w-AGCGCCACACTATCGA-1	3.63394	-1.4847	C1
w-AGCGCCATCGCAATGT-1	3.22292	2.31898	C0
w-AGCGCCATCGGACGTC-1	4.34261	-1.92275	C1
w-AGCGCTGAGCTTTCCC-1	2.26497	2.18484	C7
w-AGCGCTGGTGGAACAC-1	2.80415	-1.25871	C5
w-AGCGTATCACATGACT-1	3.60778	-1.3665	C1
w-AGCGTATGTCATGACT-1	0.847699	-1.72641	C1
w-AGCGTATGTGCCTAAT-1	0.224062	-3.43185	C1
w-AGCGTATGTTAGGGTG-1	-5.42297	0.109315	C5
w-AGCGTCGAGGCCCGTT-1	1.12388	-3.29508	C1
w-AGCTCAACAGTCGAGA-1	-4.66227	2.91276	C4
w-AGCTCAATCCGAACGC-1	0.940657	0.41558	C3
w-AGCTTCCTCCATCAGA-1	-4.84726	1.70282	C4
w-AGCTTCCTCCTAGCCT-1	5.63621	2.24305	C0
w-AGCTTCCTCTGCATGA-1	-5.09589	1.56725	C4
w-AGGAAATCAAGGTCTT-1	0.25534	0.209773	C3
w-AGGAAATGTAGTGTGG-1	1.295	0.915962	C3
w-AGGAAATGTCTGATCA-1	-2.33388	-0.189864	C6
w-AGGAAATGTGTGGACA-1	1.65874	-3.72798	C1
w-AGGAAATTCGATAACC-1	-0.125332	-2.82145	C1
w-AGGACGAAGTCGCCCA-1	1.9594	-2.5405	C1
w-AGGACGACAATAGGAT-1	2.00542	-0.704523	C3
w-AGGACGATCCACACAA-1	-4.67422	1.74688	C4
w-AGGACTTAGACGGATC-1	1.265	-1.29431	C3
w-AGGACTTAGGAGGCAG-1	2.17328	-2.79771	C1
w-AGGACTTAGGGCAGTT-1	-0.296384	2.11433	C0
w-AGGACTTCAAGATTGA-1	-3.54035	-1.78768	C2
w-AGGACTTTCTGGAAGG-1	-4.49456	2.54255	C4
w-AGGATAACACAGACGA-1	0.991074	0.00825958	C3
w-AGGATCTAGACTTGTC-1	5.33053	1.51575	C0
w-AGGATCTAGTAGAGTT-1	0.939778	-3.65338	C1
w-AGGATCTGTCACGTGC-1	2.02796	1.36757	C3
w-AGGCATTCAATCTCTT-1	5.16366	1.46405	C0
w-AGGCATTGTCTTCTAT-1	5.38548	1.71668	C0
w-AGGCCACCAAGAGTGC-1	4.43739	-0.509412	C0
w-AGGCCACGTTCTGAGT-1	-5.23235	1.69236	C4
w-AGGCTGCAGGGAGGAC-1	4.63415	1.53294	C0
w-AGGCTGCAGGTGATCG-1	-3.10479	-0.0397682	C6
w-AGGCTGCCATGGGAAC-1	1.23105	1.8566	C3
w-AGGGAGTTCTAGATCG-1	1.93566	-2.65964	C1
w-AGGGCCTAGCAACTCT-1	0.53095	0.974419	C3
w-AGGGCCTCAGTTGGTT-1	-3.62589	0.743979	C6
w-AGGGCCTGTGATGTAA-1	-1.97807	-2.34631	C2
w-AGGGCCTGTGCCCTTT-1	-4.83622	-1.28359	C2
w-AGGGCCTGTTCAATCG-1	-5.01366	-1.15489	C2
w-AGGGCTCGTATCCTCC-1	-0.243719	-1.71125	C1
w-AGGGCTCGTCCATAGT-1	-3.38207	-0.0676019	C2
w-AGGGCTCGTCGCATGC-1	-4.62913	-0.858788	C2
w-AGGGCTCTCTTAGCAG-1	1.65621	1.75985	C3
w-AGGGTCCTCATGAGAA-1	4.3794	0.539427	C0
w-AGGGTGACATCCTTCG-1	4.64948	0.466193	C0
w-AGGGTGATCCCTTCCC-1	3.25579	2.26271	C0
w-AGGGTTTAGCATCAAA-1	1.88898	-1.54109	C4
w-AGGGTTTAGCTGTCCG-1	0.7376	-3.50034	C1
w-AGGGTTTAGGACAACC-1	-0.800074	1.65867	C0
w-AGGGTTTAGGGACACT-1	1.85109	-3.00668	C1
w-AGGGTTTGTCCCGTGA-1	4.90131	2.48925	C0
w-AGGTAGGAGTGGGAAA-1	3.83041	1.83364	C7
w-AGGTAGGGTACCGCGT-1	1.93696	-2.02571	C1
w-AGGTAGGGTGGCTACC-1	3.00358	0.618202	C0
w-AGGTAGGTCACCCTGT-1	-4.63613	-1.04447	C2
w-AGGTAGGTCATCAGTG-1	2.5436	0.655922	C0
w-AGGTAGGTCTCTCCGA-1	1.10299	1.55192	C3
w-AGGTCATCAGCTTTGA-1	1.43067	-3.79225	C1
w-AGGTCATGTGCGCTCA-1	-3.06777	-0.408697	C5
w-AGGTCATTCGACGCGT-1	1.48017	-3.40057	C1
w-AGGTCTAAGAAACTGT-1	2.65806	-0.435229	C3
w-AGGTCTAGTAACGTTC-1	3.57162	1.1858	C0
w-AGGTGTTAGACGCCAA-1	-1.24296	-1.56819	C3
w-AGGTGTTAGATCGACG-1	-3.13213	2.55562	C4
w-AGGTGTTGTGTCGATT-1	2.59785	0.0921142	C3
w-AGGTGTTTCTGGGATT-1	1.90788	-0.0652616	C3
w-AGGTTACGTCGAACAG-1	-5.87003	0.430744	C2
w-AGTAACCCAAGCCCAC-1	-4.17326	-1.39319	C2
w-AGTAACCGTCCGATCG-1	-1.70725	-2.8862	C1
w-AGTAACCTCGCTTGAA-1	3.11435	2.14364	C0
w-AGTACCAAGTAGCTCT-1	0.669254	-0.490231	C3
w-AGTACTGGTCGTTCAA-1	4.61003	2.69463	C0
w-AGTACTGTCGGCCTTT-1	-2.73947	-1.82413	C2
w-AGTACTGTCTCGCAGG-1	2.95305	-2.68457	C1
w-AGTAGCTCAACATCGT-1	-0.483114	-1.70094	C5
w-AGTAGCTGTACCGGCT-1	2.47267	-2.39595	C5
w-AGTAGTCAGATGCTAA-1	0.261286	0.655015	C3
w-AGTAGTCGTGAATGTA-1	-5.70645	1.24003	C4
w-AGTAGTCTCTCCGTGT-1	0.819178	-2.80702	C1
w-AGTCAACCAAATCGTC-1	-5.92384	0.404335	C2
w-AGTCAACCATAGAGGC-1	3.12507	0.791448	C0
w-AGTCACAAGTACGTCT-1	-2.5717	-0.927122	C6
w-AGTCACACACGGTCTG-1	1.84057	1.75807	C3
w-AGTCACACAGACGCTC-1	1.59888	0.434925	C3
w-AGTCACAGTAGCGTAG-1	4.42057	1.84411	C7
w-AGTCACATCGGAACTT-1	-0.739693	2.22066	C0
w-AGTCACATCGGCCTTT-1	1.75797	1.77441	C3
w-AGTCATGCACATTCTT-1	2.90927	1.50627	C3
w-AGTCATGGTACCAATC-1	5.00542	-0.285191	C0
w-AGTCTCCGTCTCAAGT-1	0.847878	-2.65859	C1
w-AGTCTCCTCCGCGATG-1	-0.210525	-3.21175	C1
w-AGTGACTCAAATTGCC-1	3.6769	-1.32009	C1
w-AGTGACTTCAGTGATC-1	-0.332575	-2.74843	C1
w-AGTGATCAGTGGTCAG-1	3.29699	2.1778	C0
w-AGTGATCCACCCTAAA-1	-2.48619	-1.89736	C2
w-AGTGATCCAGAAATCA-1	0.197346	-2.83539	C1
w-AGTGCCGAGAGTACCG-1	0.9112	-3.28082	C1
w-AGTGCCGGTCGCGTCA-1	1.74683	-1.87118	C1
w-AGTGCCGTCTATGTGG-1	-5.14667	-0.678774	C2
w-AGTGTTGAGCTCCCTT-1	3.85151	-1.16039	C0
w-AGTGTTGGTTCTCCCA-1	4.37774	2.01767	C3
w-AGTGTTGGTTCTCGCT-1	2.98242	-1.48131	C1
w-AGTTAGCAGAAACTCA-1	4.52521	-0.0815222	C0
w-AGTTAGCCACCGTACG-1	4.88542	2.64856	C0
w-AGTTAGCGTGGGTATG-1	0.133548	-0.29727	C3
w-AGTTCCCCAAATAGCA-1	-4.05356	3.12386	C4
w-AGTTCCCGTGAGTAGC-1	-0.293991	-1.88165	C1
w-AGTTCCCTCTTACCGC-1	3.15461	-0.93844	C1
w-AGTTCGAAGTCGAAGC-1	3.99277	2.0561	C7
w-ATACCGAGTACGGCAA-1	-5.43841	-1.06709	C2
w-ATACCTTGTAGTGATA-1	-2.53155	-1.2587	C6
w-ATACCTTTCACGGGAA-1	-0.259121	-3.12196	C1
w-ATACCTTTCCACTTTA-1	-4.76671	2.31025	C4
w-ATAGACCGTGGAAATT-1	-1.18253	-1.1615	C3
w-ATAGACCTCCGTGGTG-1	4.82901	1.78315	C7
w-ATAGAGATCCATTCAT-1	-5.80668	1.00605	C2
w-ATAGAGATCCCAATAG-1	-5.07128	2.61069	C4
w-ATAGAGATCCTTGGAA-1	-3.06618	-0.841317	C2
w-ATAGAGATCTCTGACC-1	-0.403218	-3.38333	C1
w-ATAGGCTTCAATGCAC-1	-4.17601	3.0297	C4
w-ATATCCTAGGGAGGCA-1	-3.30942	-1.79002	C2
w-ATATCCTGTATACAGA-1	1.43401	0.0173167	C3
w-ATATCCTTCAATCTCT-1	1.70776	-2.67128	C1
w-ATCACAGCAGATTTCG-1	0.922225	1.65142	C3
w-ATCACAGGTTAGAGAT-1	2.11609	-3.25302	C1
w-ATCACGACAGTAGTTC-1	3.91783	0.169279	C0
w-ATCACGACATCCGCGA-1	0.537761	-3.57829	C1
w-ATCACGAGTATGGAGC-1	4.28187	-1.95262	C0
w-ATCACGATCTCATGCC-1	-4.95884	-0.548238	C2
w-ATCACTTCAAGAATGT-1	-2.60501	-0.269856	C5
w-ATCACTTCAGTAGTTC-1	-4.17477	2.66924	C4
w-ATCAGGTTCTATCGCC-1	3.49602	-0.0793589	C0
w-ATCATTCAGGCTCACC-1	-5.70294	1.5049	C4
w-ATCATTCCACACGCCA-1	-2.09347	-0.658727	C5
w-ATCATTCCAGTATACC-1	-5.3334	2.57462	C4
w-ATCATTCGTAAGTTGA-1	-3.7497	-1.41414	C2
w-ATCATTCGTCCCTGAG-1	5.15063	2.67866	C0
w-ATCATTCGTCTGTCAA-1	-2.03529	-2.27326	C2
w-ATCATTCTCTCGGTCT-1	-2.3703	1.09349	C6
w-ATCATTCTCTGCGGCA-1	-2.30468	0.573591	C6
w-ATCCACCCACGCGTCA-1	0.483184	-0.769222	C3
w-ATCCATTCATACAGAA-1	1.5301	-0.00598225	C3
w-ATCCGTCAGTTACGAA-1	1.08062	-3.41244	C1
w-ATCCGTCCAGCAGTCC-1	3.81139	0.691516	C0
w-ATCCTATAGCGACTTT-1	-3.6049	3.04324	C4
w-ATCCTATCACGGTGCT-1	3.50214	-0.826484	C0
w-ATCCTATCAGCTTCGG-1	3.29577	0.513194	C0
w-ATCGATGAGGAGGCAG-1	1.73258	0.215119	C3
w-ATCGATGTCCCTCGTA-1	-4.2322	-0.868843	C2
w-ATCGATGTCCTTCTAA-1	-3.22375	-1.80039	C2
w-ATCGCCTTCTATACTC-1	-2.87139	-0.261811	C6
w-ATCGCCTTCTCGGGAC-1	-2.91683	1.47971	C6
w-ATCGGATCAGTGGCTC-1	-2.52105	-0.359759	C6
w-ATCGGCGGTTGCCGCA-1	-5.38412	1.79296	C4
w-ATCGGCGTCATTGCGA-1	-2.10405	-2.71549	C5
w-ATCGGCGTCATTTCCA-1	-4.62055	1.55744	C4
w-ATCGGCGTCCTCGCAT-1	0.349447	-1.40947	C3
w-ATCGTAGCATGGTGGA-1	-4.2028	-1.42092	C2
w-ATCGTAGGTGAGTTGG-1	-4.88391	1.25283	C4
w-ATCGTAGGTTGGGATG-1	-0.650297	-2.1375	C1
w-ATCGTAGTCAACCTCC-1	4.90766	0.790678	C0
w-ATCGTAGTCCACTTCG-1	5.08703	2.01149	C0
w-ATCGTCCAGCTGCGAA-1	0.556035	-2.93302	C1
w-ATCGTCCAGTTAGTAG-1	1.24491	-1.00693	C3
w-ATCGTCCCATGAAGCG-1	1.18516	-3.46822	C1
w-ATCGTCCCATTCGGGC-1	-3.23822	1.6452	C6
w-ATCGTCCTCATAGACC-1	2.31669	1.68817	C3
w-ATCGTGAAGCCATTTG-1	-0.640328	1.64135	C0
w-ATCGTGAAGCCGAACA-1	-3.79539	3.55771	C0
w-ATCGTGACAGTGAGCA-1	-1.24591	0.113443	C6
w-ATCTCTAAGTGCAGGT-1	5.28983	0.451204	C0
w-ATCTCTACAGTAACGG-1	-4.68884	-0.725172	C2
w-ATCTCTAGTGCATGTT-1	2.27921	-3.17491	C1
w-ATCTCTATCTGAGAGG-1	2.9504	0.22102	C0
w-ATCTTCAGTACGCTTA-1	-4.96251	0.651582	C4
w-ATCTTCAGTCGTCTCT-1	-5.40856	3.00102	C4
w-ATCTTCATCGTGGTAT-1	1.83333	-2.77751	C1
w-ATCTTCATCTTAGTTC-1	5.77565	1.17623	C0
w-ATGAAAGCAGTATACC-1	3.68683	-1.27655	C0
w-ATGAAAGCATCGAGCC-1	3.2071	0.786973	C0
w-ATGAAAGGTGCACATT-1	0.0025656	-1.01094	C3
w-ATGAAAGTCGAGATGG-1	-1.04719	-2.64942	C1
w-ATGACCAGTCGCAACC-1	1.76635	-0.0874941	C3
w-ATGACCAGTCTAGGTT-1	-2.49654	-0.197447	C6
w-ATGACCATCTCGCTTG-1	-5.55947	0.50049	C2
w-ATGAGGGAGCAGAAAG-1	-3.89265	0.351772	C2
w-ATGAGGGAGTGAGGTC-1	0.0363196	0.365445	C3
w-ATGAGGGTCGGAACTT-1	1.50435	-3.05823	C1
w-ATGAGGGTCTGTCCGT-1	-5.16561	-1.02662	C2
w-ATGAGTCAGTTTCGAC-1	1.98359	-2.9787	C1
w-ATGAGTCCAGAGTCAG-1	1.41914	-3.62586	C1
w-ATGAGTCGTACCAGAG-1	3.57249	-1.22683	C0
w-ATGATCGAGAAACTCA-1	3.05282	-0.548006	C0
w-ATGATCGCACGTAGAG-1	-0.239598	-1.29018	C3
w-ATGATCGGTTCAGCGC-1	1.21605	-2.46438	C1
w-ATGCATGAGGAAGAAC-1	-2.41014	1.15803	C6
w-ATGCATGAGTCACGAG-1	-5.46144	0.739538	C4
w-ATGCATGCAATAGGAT-1	0.895935	0.959469	C3
w-ATGCATGCACAGCTGC-1	2.84941	1.69054	C3
w-ATGCATGTCTATGCCC-1	-0.0791849	-1.703	C3
w-ATGCATGTCTGTCGCT-1	0.981612	-2.41243	C5
w-ATGCCTCGTGTTTGCA-1	4.81804	2.8385	C0
w-ATGCGATCATGACTAC-1	3.57235	-1.47545	C1
w-ATGCGATCATGTTCAG-1	-1.60267	-1.63621	C5
w-ATGCGATGTTACCTTT-1	-5.00221	-0.283494	C2
w-ATGCGATTCGATTGAC-1	2.47711	1.41762	C0
w-ATGCGATTCGTCAAAC-1	0.687636	-1.86067	C1
w-ATGCGATTCGTGTCAA-1	-0.405531	-0.739668	C3
w-ATGGAGGTCACATACG-1	-0.897419	-0.583293	C3
w-ATGGAGGTCTTGGAAC-1	-5.3932	-0.932491	C5
w-ATGGATCTCCCTGTTG-1	2.00883	-1.58759	C0
w-ATGGGAGCACACAGAG-1	1.02623	-3.8432	C1
w-ATGGGAGCATCCCGTT-1	3.82987	0.378904	C0
w-ATGGGTTCAGACCAAG-1	5.8504	1.2373	C0
w-ATGGGTTGTGACCGAA-1	-2.73551	-2.46625	C2
w-ATGGTTGCACATACTG-1	0.0152098	1.92513	C0
w-ATGGTTGGTGGGCTCT-1	2.2001	1.6107	C3
w-ATGGTTGGTTAGTTCG-1	4.2225	-0.393816	C0
w-ATGTCCCTCAACTGGT-1	5.01892	2.26327	C0
w-ATGTCTTGTACACTCA-1	3.00298	0.416731	C0
w-ATGTCTTGTCTCTCAC-1	3.91584	2.34287	C5
w-ATTCACTAGGACGGAG-1	5.16117	-0.396672	C0
w-ATTCACTTCCTGTAAG-1	3.87609	-1.07826	C0
w-ATTCACTTCGGACAAG-1	-3.57469	-1.85227	C2
w-ATTCAGGGTATCGCAT-1	-0.454149	-3.16108	C1
w-ATTCAGGTCATTACGG-1	1.65375	-3.11767	C1
w-ATTCAGGTCGCTAAAC-1	5.6351	1.16395	C0
w-ATTCAGGTCGTGTTCC-1	-2.38749	-1.75466	C5
w-ATTCATCGTTAGCGGA-1	-5.69496	1.40514	C2
w-ATTCATCTCCAACCAA-1	-1.58008	0.0909648	C6
w-ATTCATCTCCGGCAAC-1	-3.59044	2.10628	C6
w-ATTCCATTCCTGTACC-1	0.728511	-3.12245	C1
w-ATTCCCGCAAAGGCTG-1	-0.357042	-2.3143	C1
w-ATTCCCGGTTCTCCAC-1	3.98863	2.05932	C7
w-ATTCCTAGTCAGATTC-1	2.54092	-1.52407	C5
w-ATTCGTTCAGTACTAC-1	-5.32098	1.95322	C4
w-ATTCTACGTACAAACA-1	-4.19268	2.57681	C4
w-ATTCTACTCGTCTAAG-1	5.73062	1.3832	C0
w-ATTCTTGCATTCCTCG-1	4.09281	0.0918948	C0
w-ATTCTTGGTCGACTGC-1	4.70829	0.340659	C0
w-ATTCTTGTCTCATGGA-1	-2.73044	2.30115	C6
w-ATTGGGTAGACTCAAA-1	1.7177	-3.16065	C1
w-ATTGGGTCACGAGGAT-1	-3.03221	3.40145	C6
w-ATTGGGTTCATTGTTC-1	1.48396	-3.01378	C1
w-ATTGTTCCAGCTGTGC-1	4.92877	-0.547434	C0
w-ATTGTTCTCCACGAAT-1	1.51918	-3.06358	C1
w-ATTTCACAGGGACAGG-1	2.00589	-1.80156	C1
w-ATTTCACAGTTACGGG-1	2.84793	2.23862	C0
w-ATTTCACCACACACTA-1	1.91106	1.73514	C3
w-ATTTCACTCCCGAGGT-1	-5.11802	1.09859	C4
w-ATTTCTGTCGTCTAAG-1	-5.49966	-0.28527	C2
w-CAACAACTCCAAGCAT-1	-3.20312	-1.26883	C2
w-CAACAACTCGGCTGAC-1	4.16875	-1.68558	C0
w-CAACAGTAGCTTTCCC-1	4.72312	1.90267	C0
w-CAACAGTGTCTGTCAA-1	-3.97243	-1.09043	C5
w-CAACCAACACTAACCA-1	2.83521	2.31298	C3
w-CAACCTCAGGCGACAT-1	5.23532	1.00376	C0
w-CAACGATGTTCGTAAC-1	5.20623	2.12799	C0
w-CAACGATGTTGTTGAC-1	0.533951	-3.53182	C5
w-CAACGGCAGAGTAACT-1	-4.36899	-1.40553	C2
w-CAACGGCCAAACCACT-1	-2.5815	2.12941	C6
w-CAACGGCCAAGGCGTA-1	-3.20717	-0.084134	C2
w-CAACGGCCACACCGAC-1	-0.431104	-0.925592	C3
w-CAACGGCCACCGCTGA-1	4.69548	2.66569	C0
w-CAAGACTCAGACTCTA-1	0.336609	0.526413	C5
w-CAAGACTGTCTACTGA-1	4.7589	-0.455016	C0
w-CAAGACTGTGCCTTCT-1	-2.58679	1.63217	C6
w-CAAGACTTCTGCTCTG-1	4.06914	1.91407	C7
w-CAAGAGGAGTGTAGAT-1	3.67637	-2.72911	C5
w-CAAGAGGTCAAGAGTA-1	2.03348	-1.88557	C1
w-CAAGCTATCTTCGCTG-1	2.13155	0.954244	C0
w-CAAGGGAAGCAACCAG-1	-3.69883	1.56311	C6
w-CAAGGGATCCTTCTGG-1	-4.49381	0.511183	C2
w-CAATACGAGAACCGCA-1	-2.90778	1.32061	C6
w-CAATACGGTCCGAAAG-1	-4.81864	3.25026	C4
w-CAATACGTCTGAACGT-1	5.16068	0.860692	C0
w-CAATCGAAGGCTAACG-1	1.75896	-1.14736	C5
w-CAATCGACAGAAGTTA-1	0.350244	-3.65589	C8
w-CAATGACCAACTAGAA-1	4.82147	2.27452	C0
w-CAATGACGTCATCTAG-1	-2.50964	1.04501	C6
w-CAATGACTCCTCACGT-1	-5.60218	1.29043	C6
w-CAATGACTCGGAACTT-1	3.66087	-1.4909	C1
w-CAATTTCGTGAATAAC-1	-3.68356	-1.29711	C2
w-CACAACAAGATGCTTC-1	-2.57297	1.17116	C6
w-CACAACAAGGGAGGTG-1	5.22399	1.66449	C0
w-CACAACACAAGTAGTA-1	-4.87399	-0.978286	C2
w-CACAACAGTATATGGA-1	1.5139	-3.40425	C1
w-CACAACATCACCTGTC-1	3.29524	2.40763	C0
w-CACACAAGTCCTATAG-1	3.75652	1.16892	C0
w-CACAGATCACCTCAGG-1	-1.70341	2.16666	C4
w-CACAGATCATGGGTTT-1	2.71635	-2.30778	C1
w-CACAGATTCTAGCCAA-1	-4.38624	2.70204	C6
w-CACAGGCAGTTGCCCG-1	4.73265	-0.518057	C0
w-CACAGGCCAAACCATC-1	-5.38602	0.516654	C2
w-CACAGGCTCGAGCTGC-1	4.35645	2.86807	C5
w-CACAGGCTCTCTCAAT-1	2.17722	-2.05617	C1
w-CACATGAAGCTGTCCG-1	3.5781	0.988241	C3
w-CACCAAAGTAGGTACG-1	4.76967	2.63438	C0
w-CACCAAAGTGCGAGTA-1	-0.0512228	-1.77852	C3
w-CACCAAATCATGAAAG-1	3.20087	2.05131	C0
w-CACCGTTAGTCTGGAG-1	0.0745829	-3.22472	C1
w-CACCGTTGTGAACGGT-1	2.36397	-0.385617	C3
w-CACCGTTTCGAAGGAC-1	1.82595	1.88202	C0
w-CACGAATCACGCTTAA-1	3.98932	0.55713	C0
w-CACGAATCAGGCTATT-1	-0.688842	2.21683	C0
w-CACGAATCATGCACTA-1	5.36598	0.485596	C0
w-CACGAATGTGTTCCAA-1	5.10353	-0.016038	C0
w-CACGAATTCCTCACCA-1	0.926285	1.53876	C3
w-CACGGGTAGCAATTCC-1	-1.06658	-1.45866	C3
w-CACGGGTCAACTACGT-1	2.10749	-2.0898	C1
w-CACGTGGGTTAGAGTA-1	-2.4661	1.71999	C6
w-CACGTGGTCAGTCTTT-1	4.81239	2.5393	C0
w-CACGTTCGTTAAGTCC-1	-4.59908	3.04248	C4
w-CACGTTCTCCGAGCTG-1	2.79036	-2.15709	C1
w-CACTAAGCAAACTCGT-1	-5.46385	1.73695	C4
w-CACTAAGTCCGTGGCA-1	4.74404	0.510221	C0
w-CACTGGGAGGAGTATT-1	1.18352	-1.50842	C1
w-CACTGGGCATCTTCGC-1	-4.99456	3.19318	C4
w-CACTGGGTCTAGTACG-1	1.20246	0.297506	C5
w-CACTGTCAGACTTAAG-1	3.29293	-2.14087	C1
w-CACTGTCAGTTCAACC-1	4.89354	1.79112	C0
w-CACTGTCGTGTGGACA-1	-5.57627	0.180197	C2
w-CACTGTCTCTCCTGAC-1	4.15475	2.03561	C7
w-CACTTCGTCTTCGTAT-1	4.39724	0.185742	C0
w-CAGAGCCAGTTAGTGA-1	2.18706	-2.35981	C1
w-CAGAGCCGTCGAGCAA-1	-2.42969	1.10125	C6
w-CAGATACAGAAGTCCG-1	-4.85169	2.9562	C4
w-CAGATACAGTGATAAC-1	2.92545	1.56318	C0
w-CAGATACGTACCCGAC-1	1.35264	-0.190059	C0
w-CAGATCACACCCATAA-1	5.21579	1.64119	C0
w-CAGATCAGTCAAAGCG-1	4.85891	2.82997	C0
w-CAGATCATCTCAGAAC-1	0.412191	-1.48742	C3
w-CAGATTGAGGATAATC-1	-5.66529	0.663034	C2
w-CAGATTGTCGCTCCTA-1	0.906183	0.481099	C3
w-CAGCAATGTCACGTGC-1	-0.0767989	-1.32402	C5
w-CAGCACGAGCGACTTT-1	-2.42525	0.018589	C6
w-CAGCACGAGTGGCGAT-1	-4.68753	0.149861	C2
w-CAGCACGTCGAGCACC-1	4.66383	0.14435	C0
w-CAGCAGCAGACAGCGT-1	1.01201	0.535347	C3
w-CAGCAGCAGTGGAAGA-1	-2.69424	-0.140765	C6
w-CAGCCAGTCCTGGCTT-1	3.1308	-0.696102	C0
w-CAGCCAGTCGTTCCTG-1	2.42811	-2.89893	C1
w-CAGCCAGTCTGTCCCA-1	1.16934	-1.22592	C3
w-CAGCGTGCAACGCATT-1	1.02318	-3.40636	C1
w-CAGCGTGCAGTAGAAT-1	-5.43422	0.108783	C6
w-CAGGCCAGTATGCTAC-1	4.84603	-0.759249	C0
w-CAGGGCTAGGCCTAAG-1	0.704562	0.2963	C3
w-CAGGGCTAGGTGTGAC-1	-4.1748	-1.69636	C2
w-CAGTTAGCAGACATCT-1	0.619822	-1.34298	C3
w-CAGTTAGTCGTTCTCG-1	0.630615	-0.483102	C3
w-CAGTTCCAGGATAATC-1	-5.68318	1.88076	C4
w-CAGTTCCAGGCTATCT-1	1.29393	-3.53434	C1
w-CAGTTCCAGTGTAGAT-1	-2.94699	-1.98134	C2
w-CAGTTCCCAGCATGCC-1	5.22552	0.584965	C0
w-CAGTTCCCATATTCGG-1	0.720316	-3.60035	C1
w-CATAAGCAGACCCTTA-1	2.40374	-2.7213	C5
w-CATAAGCAGCATATGA-1	3.05706	-0.687069	C0
w-CATAAGCCAAGTCCAT-1	3.24756	-1.54605	C1
w-CATAAGCGTATCCTCC-1	-2.44116	2.87934	C0
w-CATAAGCGTTGGGCCT-1	0.187707	1.80905	C0
w-CATAAGCTCCTGTTAT-1	4.69798	-0.326213	C0
w-CATACAGCATGGGCAA-1	1.95821	1.34124	C3
w-CATACCCAGGGCAAGG-1	0.265822	-0.126484	C3
w-CATACCCTCACCGACG-1	3.09182	-2.03253	C1
w-CATACTTCATCTGCGG-1	4.24461	0.568778	C0
w-CATACTTTCTGACGCG-1	1.20045	0.0115657	C0
w-CATAGACAGCGCCTTG-1	3.633	1.63681	C0
w-CATAGACTCCTCTAAT-1	-3.10265	1.67535	C6
w-CATCAAGCAAATAAGC-1	-3.66697	2.82832	C6
w-CATCAAGGTATCGGTT-1	0.354654	-0.522941	C3
w-CATCAAGGTCTTACAG-1	2.0159	-2.77486	C1
w-CATCAAGTCACACCCT-1	-1.2725	-0.791724	C3
w-CATCAAGTCGCAAGAG-1	0.875296	-2.98978	C1
w-CATCAAGTCGTGGACC-1	-2.02423	-1.3057	C5
w-CATCAAGTCTACCTTA-1	2.54815	-2.86269	C1
w-CATCCACAGCTCACTA-1	2.1765	-0.622307	C1
w-CATCCACAGTAACCTC-1	2.1982	-2.66164	C1
w-CATCCACGTTGCGGAA-1	-2.07223	-1.33251	C5
w-CATCCGTTCGTCGATA-1	3.19663	-1.07827	C0
w-CATCCGTTCTGAGGCC-1	-3.34182	2.24252	C4
w-CATCGCTAGACTCTTG-1	-5.66177	1.33842	C6
w-CATCGCTAGCGAGAAA-1	0.955221	-1.40333	C1
w-CATCGCTCACCAGTTA-1	0.280508	1.96512	C0
w-CATCGCTGTGGTCCCA-1	-0.11877	-3.35703	C1
w-CATCGCTGTTCTGAGT-1	-2.3439	-0.314965	C6
w-CATCGCTTCATGCAGT-1	-3.42672	2.04628	C6
w-CATCGCTTCTGGACCG-1	5.44378	1.69509	C0
w-CATCGGGAGAGCCTGA-1	3.2168	0.282787	C0
w-CATCGGGCATTCCTCG-1	5.26381	0.184257	C0
w-CATCGGGGTAAGTTAG-1	-2.07224	-2.63167	C5
w-CATCGGGGTCCGATCG-1	-4.70508	1.41657	C4
w-CATCGGGGTTATGACC-1	-2.67067	1.99579	C6
w-CATCGGGTCCACACAA-1	-2.30221	-1.31324	C6
w-CATCGGGTCTCTCTAA-1	0.915382	0.988868	C3
w-CATCGTCGTCGTTGCG-1	3.77695	-1.78248	C0
w-CATGAGTGTACTGCCG-1	0.418896	-3.13743	C1
w-CATGCAACAGCGACCT-1	-3.1392	3.37486	C6
w-CATGCCTAGTCCCAGC-1	-5.79686	-0.111666	C2
w-CATGCCTCACAACCGC-1	5.18447	0.903177	C0
w-CATGCGGAGCTGAGTG-1	-2.36537	3.05396	C7
w-CATGCGGAGTGAATAC-1	-2.48252	-0.206566	C6
w-CATGCGGCATAACGGG-1	3.5237	-1.26632	C1
w-CATGCTCGTCGTTATG-1	3.45075	1.80117	C7
w-CATGGATAGATGATTG-1	3.66457	-1.45301	C1
w-CATGGATAGTCATACC-1	-5.05407	0.853585	C4
w-CATGGATCATGCTGCG-1	-3.30016	2.87468	C4
w-CATGGTAAGTGCGTCC-1	1.83051	1.8214	C3
w-CATGGTATCGAGAATA-1	0.775552	1.14242	C3
w-CATTCATAGCACACCC-1	-5.62414	0.436461	C2
w-CATTCATTCGCAGTTA-1	-3.27678	-1.42079	C2
w-CATTCTAAGTCACTCA-1	2.35907	-3.08115	C1
w-CATTCTAGTGCCTATA-1	2.09009	-0.589543	C3
w-CATTGAGAGCCGCTTG-1	0.372986	-0.184815	C3
w-CATTGCCAGGGTGGGA-1	0.168329	-2.54631	C1
w-CATTGCCAGTCTCTGA-1	4.94306	1.5283	C0
w-CATTGTTCAATGAGCG-1	2.91174	-1.88944	C0
w-CATTGTTGTCAAGTTC-1	2.59346	1.77232	C3
w-CATTTCAAGTACCGGA-1	2.60212	1.39026	C3
w-CATTTCAAGTAGGAAG-1	0.997337	-3.78249	C1
w-CCAAGCGGTCCTCAGG-1	1.5101	-1.54791	C1
w-CCAAGCGTCAAGAGTA-1	2.57546	-2.7101	C1
w-CCAATGAGTTCAGGTT-1	-0.441688	-1.36532	C3
w-CCAATTTCATTCTCTA-1	1.94641	0.643463	C3
w-CCAATTTGTCACTAGT-1	5.63783	0.69415	C0
w-CCAATTTTCTAGGAAA-1	4.60426	1.84818	C0
w-CCACAAAAGAATCGCG-1	0.156744	1.76591	C0
w-CCACAAAAGACTTGTC-1	-4.96379	2.55451	C4
w-CCACCATTCTTGGTGA-1	-3.58031	2.97873	C4
w-CCACGAGAGACATAGT-1	5.2173	1.22455	C0
w-CCACGTTCAGTCTGGC-1	5.2858	1.04485	C0
w-CCACGTTTCACGGTCG-1	-3.16559	1.47895	C6
w-CCACGTTTCGATGCTA-1	2.00673	-1.25424	C1
w-CCATCACAGCCAGTAG-1	0.807519	-2.75619	C1
w-CCATCACCAACCCGCA-1	2.97153	-0.0563983	C3
w-CCCAACTAGGCACTAG-1	3.29611	0.818029	C0
w-CCCAACTGTTTACTGG-1	5.46731	1.22873	C0
w-CCCATTGAGGTCATAA-1	-0.397379	-1.46849	C5
w-CCCATTGTCTATACGG-1	-3.77126	-1.27998	C2
w-CCCGAAGTCGCTATTT-1	-0.404063	-3.4774	C1
w-CCCGGAAAGGACCCAA-1	2.42814	-1.99952	C5
w-CCCGGAACAGGAATCG-1	4.6412	1.41246	C0
w-CCCGGAATCTTTGCGC-1	0.0263552	-3.90732	C5
w-CCCTCAACAACAAAGT-1	-5.42562	2.03922	C4
w-CCCTCAAGTAGCACAG-1	3.91326	1.10424	C0
w-CCCTCAAGTATGGAAT-1	2.88768	0.132855	C3
w-CCCTCTCAGCGTGTCC-1	-3.39571	1.94035	C4
w-CCCTCTCAGTTGTAAG-1	1.75132	-3.75366	C1
w-CCCTGATAGACCAAAT-1	5.35366	1.08121	C0
w-CCCTGATAGTGGAATT-1	-5.35728	0.147143	C6
w-CCCTGATAGTTAACGA-1	0.499773	-1.3911	C1
w-CCCTGATCAGGAACCA-1	5.16573	0.608992	C0
w-CCCTTAGAGAGAGTGA-1	0.983091	0.984364	C3
w-CCCTTAGAGGGATGTC-1	4.09547	0.452025	C0
w-CCCTTAGCACATTGTG-1	3.36253	2.31754	C0
w-CCCTTAGGTGGTCCGT-1	4.78268	2.80154	C0
w-CCCTTAGTCTTACTGT-1	4.46789	-0.51829	C0
w-CCGAACGGTTGTGCCG-1	3.05411	-2.57463	C1
w-CCGATCTCAATTGGTC-1	1.23905	1.25025	C3
w-CCGATGGGTTGTCTAG-1	1.51778	-3.37713	C1
w-CCGCAAGAGACTTCCA-1	3.4103	-2.02216	C1
w-CCGCAAGAGGGCGAGA-1	3.88432	-0.460744	C0
w-CCGCAAGTCCAATGCA-1	-3.78909	3.67586	C0
w-CCGCAAGTCCTCGATC-1	-5.11268	1.8719	C4
w-CCGGGTATCGAGTCTA-1	1.12409	2.08356	C3
w-CCGGTAGGTATCCCAA-1	-3.29254	-1.1893	C2
w-CCGGTAGTCGTCAACA-1	2.77509	-2.92981	C1
w-CCGGTGAAGGATAATC-1	0.0959247	-3.80161	C8
w-CCGGTGAGTGGAACAC-1	4.48443	2.44427	C0
w-CCGGTGATCATACGGT-1	5.6368	1.36587	C0
w-CCGGTGATCCCAATAG-1	2.83901	-2.19056	C1
w-CCGTAGGAGGAGACCT-1	-5.17477	0.645168	C2
w-CCGTAGGCAGCATACT-1	-4.60266	-1.61747	C2
w-CCGTAGGCATGCCGCA-1	1.27829	1.77968	C3
w-CCGTAGGGTGACTCTA-1	3.2387	1.99605	C5
w-CCGTAGGTCTGCGATA-1	-3.42999	-0.122436	C2
w-CCGTGAGAGACTTGTC-1	-5.16646	-0.19859	C2
w-CCGTGAGGTGGCCTCA-1	-0.559877	-3.51826	C8
w-CCGTGAGGTTGCATAC-1	-3.97011	2.2865	C6
w-CCTAACCAGAGCATCG-1	-5.11617	-0.295476	C2
w-CCTAACCAGCGATGGT-1	-3.77181	2.38798	C4
w-CCTAACCAGGTTACCT-1	2.57131	2.18047	C5
w-CCTAAGAGTACACGCC-1	-2.3232	-0.00735128	C6
w-CCTAAGATCTCTCTTC-1	-3.97234	3.05247	C4
w-CCTAAGATCTTCGACC-1	-0.555477	2.18605	C0
w-CCTACGTAGTTGGCTT-1	-5.54682	-1.19909	C2
w-CCTACGTGTCGGCACT-1	2.44684	-3.2062	C1
w-CCTATCGCAACTGCTA-1	4.40512	-0.916571	C0
w-CCTCAACAGACTACCT-1	4.63787	-0.288596	C0
w-CCTCAACCAAGTATAG-1	3.4391	2.17061	C0
w-CCTCAACGTCACAGTT-1	3.4068	-0.0752664	C0
w-CCTCAACGTTACCTTT-1	2.07133	-0.991572	C1
w-CCTCACAAGCTCATAC-1	-4.0668	3.1999	C4
w-CCTCACAAGTGTTCCA-1	0.695125	-2.36853	C1
w-CCTCACACACAGTACT-1	-5.71214	2.195	C4
w-CCTCACACACGGCCAT-1	4.75222	1.04037	C0
w-CCTCACACATTATGCG-1	0.578353	-3.1954	C1
w-CCTCACATCGCCGAAC-1	5.20968	-0.457584	C0
w-CCTCAGTAGGGTACAC-1	4.58766	1.23569	C0
w-CCTCAGTAGTGGTTAA-1	-4.84623	1.91032	C4
w-CCTCAGTAGTTGCTGT-1	-1.86463	-0.948877	C5
w-CCTCAGTTCACATTGG-1	4.53479	-0.246558	C0
w-CCTCATGAGACTCATC-1	-3.46071	3.46275	C6
w-CCTCATGCAACACTAC-1	5.40879	2.35062	C0
w-CCTCCAACAGCATGCC-1	4.88478	1.04703	C0
w-CCTCCTCAGACCTGGA-1	-3.17023	-1.49618	C2
w-CCTCCTCGTCGTAATC-1	0.941643	1.74367	C3
w-CCTCTAGAGTCAGGGT-1	-1.74916	0.184642	C6
w-CCTCTAGGTTTGTTCT-1	5.2166	2.77186	C6
w-CCTCTAGTCAGGACGA-1	-0.417528	0.163864	C6
w-CCTCTCCCAATTGAGA-1	1.31529	-2.38519	C1
w-CCTCTCCCACTGGATT-1	2.57342	1.695	C3
w-CCTCTCCGTGTGACCC-1	4.22247	0.327848	C0
w-CCTGCATAGCCGTAAG-1	5.3414	2.08287	C0
w-CCTGCATAGGGTTAGC-1	4.79624	0.0777921	C0
w-CCTGCATCAAGCAATA-1	-2.0706	-0.106159	C6
w-CCTGCATTCCAAGCTA-1	4.12971	2.6115	C0
w-CCTGCATTCGCTAATG-1	2.22434	-2.76861	C1
w-CCTGTTGCACATTACG-1	0.885828	-1.44436	C1
w-CCTTCAGAGTACAACA-1	4.36234	1.87499	C7
w-CCTTCAGCAGTAGAGC-1	3.36013	-1.5673	C1
w-CCTTGTGAGAGCAGTC-1	5.86285	1.05245	C0
w-CCTTGTGCAAACTCTG-1	0.858862	-3.54064	C1
w-CCTTGTGCAGCGGTTC-1	4.16058	1.87483	C7
w-CCTTGTGGTCGAGTGA-1	4.71718	0.281395	C0
w-CCTTGTGGTTTGGGAG-1	-0.637954	1.62909	C0
w-CCTTGTGTCAGATTGC-1	-3.65265	0.35803	C6
w-CCTTTGGCAATTCACG-1	-3.05853	1.42658	C6
w-CCTTTGGCACAATTCG-1	3.07487	2.00055	C0
w-CCTTTGGCATGCCGCA-1	5.25185	0.718091	C0
w-CCTTTGGGTCACTCGG-1	-3.67107	-2.00052	C2
w-CCTTTGGGTTAGGGTG-1	1.6473	-0.805363	C3
w-CCTTTGGTCGACGATT-1	5.7473	0.916629	C0
w-CGAAGGATCACTGTTT-1	2.85076	-2.71834	C1
w-CGAAGGATCGACCTAA-1	3.73568	0.684547	C0
w-CGAAGTTGTCATTGCA-1	-3.33902	3.4577	C6
w-CGAATTGAGCACAAAT-1	4.86678	0.663142	C0
w-CGAATTGTCAGAATAG-1	-3.48157	-1.84106	C2
w-CGAATTGTCTGTCGCT-1	0.206178	0.0216724	C3
w-CGACAGCAGAATCGCG-1	0.630908	-1.9945	C1
w-CGACAGCCACACAGAG-1	4.48236	-0.099862	C0
w-CGACAGCCAGCTGAAG-1	1.51138	-3.71709	C1
w-CGAGAAGAGATCCCAT-1	-4.26039	-1.52528	C2
w-CGAGAAGAGCGCCCAT-1	-2.14487	-0.319684	C5
w-CGAGAAGAGGGTGGGA-1	1.649	0.98197	C3
w-CGAGAAGAGTACCATC-1	-0.432721	-2.03764	C1
w-CGAGAAGAGTGCACTT-1	3.5696	-1.25272	C1
w-CGAGAAGCATTGCCGG-1	-3.18285	-1.55611	C2
w-CGAGAAGTCAAGTCTG-1	-2.07408	-1.14196	C5
w-CGAGAAGTCATGGATC-1	-4.0774	2.22416	C4
w-CGAGAAGTCGTACACA-1	-5.11765	1.47282	C4
w-CGAGGAAAGCTGAGCA-1	-4.71864	-1.09796	C5
w-CGAGGAAAGGAAAGGT-1	2.06515	-1.30325	C1
w-CGAGGCTAGGATCATA-1	-3.34056	-2.13658	C2
w-CGAGGCTAGTCTAGAA-1	0.979927	1.04788	C3
w-CGAGGCTGTCCACTCT-1	2.94352	1.98764	C3
w-CGAGGCTTCCTCTAGC-1	2.66132	0.540525	C0
w-CGAGTGCAGGGACAGG-1	2.28355	-1.81501	C1
w-CGAGTGCCAACAGATA-1	0.00323448	-1.42986	C5
w-CGAGTGCCACAAGCCC-1	0.141294	0.406858	C3
w-CGAGTGCGTTGGCTAT-1	1.58371	-3.74037	C1
w-CGAGTGCTCGTGGCTG-1	3.63452	2.62232	C0
w-CGAGTTAAGCTGTACT-1	3.36415	-0.297524	C0
w-CGAGTTACAGAGGTAC-1	-1.50928	-1.84967	C5
w-CGATCGGAGCGGACAT-1	3.92545	0.873528	C0
w-CGATCGGAGTATGAAC-1	4.29582	1.19283	C0
w-CGATCGGGTTAGCTAC-1	3.74964	-2.70722	C1
w-CGATGCGAGTTGCGAG-1	4.37079	-1.06734	C0
w-CGATGCGCAGCGAACA-1	4.42516	0.416381	C0
w-CGATGCGCAGCTACTA-1	1.3467	-3.74791	C1
w-CGATGCGGTCCACGCA-1	4.47792	-0.850831	C0
w-CGATGGCTCACCCTTG-1	-3.65451	-2.26761	C2
w-CGCAGGTAGCGGACAT-1	-0.909891	-1.2088	C3
w-CGCAGGTAGCTGGCTC-1	4.5278	0.434605	C0
w-CGCAGGTGTACGGGAT-1	0.148194	-3.33604	C1
w-CGCAGGTGTTGTTGCA-1	-3.46145	1.49744	C6
w-CGCATAAAGACGGAAA-1	-3.38153	-2.11412	C2
w-CGCATAAGTGTGTGGA-1	-3.77432	-1.35033	C2
w-CGCATAATCGCCGATG-1	2.55665	-1.87734	C1
w-CGCATGGAGGCCGCTT-1	-0.0255377	-1.34586	C5
w-CGCATGGAGTCAATCC-1	5.05699	2.3891	C0
w-CGCATGGCAACAAGTA-1	-5.07198	0.68421	C2
w-CGCATGGTCCGCGAGT-1	1.01062	0.880185	C3
w-CGCCAGACAGACTCTA-1	3.88238	2.00298	C7
w-CGCCAGAGTAAGTTAG-1	-3.88667	0.755947	C2
w-CGCCAGATCCCATTTA-1	2.74369	1.89753	C0
w-CGCCATTCACAATCTG-1	2.70838	1.41372	C0
w-CGCGTGAAGACGACTG-1	-1.92051	-2.33019	C2
w-CGCGTGAAGCACCCAC-1	-3.66357	2.62278	C4
w-CGCGTGAAGCATTGTC-1	2.42593	1.51859	C3
w-CGCGTGACACTCACTC-1	4.79099	-0.201058	C0
w-CGCGTGACAGGCAATG-1	3.50688	-1.21982	C5
w-CGGAACCAGGTCTACT-1	1.22341	0.915007	C3
w-CGGAACCCACAGTGTT-1	2.60732	-1.75174	C1
w-CGGAACCCATCATGAC-1	-2.49421	-2.21516	C2
w-CGGAATTAGTATAACG-1	-5.5011	-0.18106	C2
w-CGGAATTCAAATTGCC-1	-2.54136	2.11175	C6
w-CGGAATTCAGAACTTC-1	4.88814	0.509897	C0
w-CGGACACAGAACTGAT-1	0.653581	-3.72589	C1
w-CGGACACCACTCATAG-1	2.85642	1.67263	C3
w-CGGACACGTTCCAAAC-1	5.24091	-0.682943	C0
w-CGGAGAAAGAGAACCC-1	-3.82974	2.3928	C4
w-CGGAGAATCTCGACGG-1	-5.50972	0.179176	C2
w-CGGCAGTAGCAAGTCG-1	4.23779	-0.967088	C1
w-CGGCAGTCACCAAAGG-1	-3.28055	-1.35316	C2
w-CGGCAGTGTGACACAG-1	-2.3334	0.0610569	C6
w-CGGCAGTGTTTAGACC-1	-5.06254	-0.432043	C2
w-CGGCAGTTCCAAGCAT-1	-2.45439	-0.132591	C6
w-CGGGACTAGCTGTCCG-1	-2.68842	1.73769	C6
w-CGGGACTGTAGTATAG-1	3.00153	0.465731	C0
w-CGGGACTGTCAAATCC-1	4.43929	1.03059	C0
w-CGGGACTTCCGTGCGA-1	-3.68104	-1.43365	C2
w-CGGGCATCAAAGTATG-1	-1.33891	-2.99554	C1
w-CGGGCATGTAGTCCTA-1	3.57359	1.48374	C0
w-CGGGTCACACTCACTC-1	4.44753	1.8907	C7
w-CGGGTGTGTCACTCGG-1	-4.61237	2.70486	C4
w-CGGGTGTGTTCGGCCA-1	3.08686	-1.34258	C1
w-CGGTCAGCACGCGCAT-1	4.73456	-1.12125	C0
w-CGGTCAGGTCTTCAAG-1	-4.35051	-2.09271	C2
w-CGGTCAGTCTACTTCA-1	4.40622	0.769843	C0
w-CGTAAGTGTGAGACGT-1	2.05887	-3.55282	C1
w-CGTAAGTGTTGGCTAT-1	0.0465691	0.149598	C3
w-CGTAAGTTCATTTCCA-1	4.31235	0.0871859	C0
w-CGTAATGGTACCTGTA-1	-2.57495	2.55188	C4
w-CGTAGTAGTAGGCAGT-1	1.86548	0.891567	C3
w-CGTAGTATCTGCAGCG-1	-4.82908	-1.58171	C2
w-CGTCAAAAGCCAAGTG-1	1.11195	-2.45265	C1
w-CGTCAAATCAGGAAAT-1	-0.546442	-2.29261	C1
w-CGTCAAATCCAACACA-1	4.36096	-0.460275	C0
w-CGTCCATAGACCAACG-1	-0.558692	-3.55482	C8
w-CGTCCATCAAGCTGTT-1	-0.0347156	-1.71151	C5
w-CGTCCATGTCGTTTCC-1	1.05239	-2.89897	C1
w-CGTCCATGTTCAAACC-1	-4.61156	3.15805	C4
w-CGTGAATAGGGCAATC-1	-3.48804	1.74749	C4
w-CGTGATACAAGCGATG-1	-4.98515	-0.315979	C2
w-CGTGATACACAAATAG-1	3.13266	0.626864	C0
w-CGTGATAGTTATAGAG-1	0.405811	-3.32677	C1
w-CGTGCTTAGCTCGCAC-1	-2.60036	1.79882	C6
w-CGTGCTTCAATCTCTT-1	-4.36131	2.18735	C4
w-CGTGCTTCAGAAGTTA-1	0.929277	-3.83523	C1
w-CGTGCTTCAGCGGTCT-1	3.61971	0.382072	C0
w-CGTGCTTGTAGACAAT-1	-4.7273	1.62102	C4
w-CGTGCTTGTATCGCTA-1	-5.04727	-0.88713	C2
w-CGTGCTTGTTATCCAG-1	-3.51636	0.00730147	C6
w-CGTGTCTAGTAGAATC-1	-0.0099977	-4.16357	C8
w-CGTGTCTTCACTCGAA-1	1.11875	-2.92812	C1
w-CGTTCTGGTCGTGATT-1	1.74092	-2.62712	C1
w-CGTTGGGAGCCATCCG-1	-3.86503	0.36854	C6
w-CGTTGGGCACTGCATA-1	1.34568	-2.60011	C1
w-CGTTGGGCAGCGTTGC-1	-3.25481	1.99456	C6
w-CGTTGGGGTTTGGCTA-1	1.36589	1.25422	C3
w-CGTTGGGTCCTACAAG-1	1.28891	-2.63525	C1
w-CGTTGGGTCGAGAGCA-1	-2.3042	0.0366207	C6
w-CTAACCCCATGCGGTC-1	1.55082	1.36574	C3
w-CTAACCCGTATGAGGC-1	-3.28843	3.43701	C6
w-CTAACCCGTTAGGACG-1	-1.82076	-2.72646	C2
w-CTAACCCTCAGTCATG-1	5.41609	1.57945	C0
w-CTAACCCTCGAGGCAA-1	2.98214	1.44978	C0
w-CTAACTTTCAGTGTCA-1	-5.05045	2.77954	C4
w-CTAACTTTCCAATCCC-1	2.72072	-2.18712	C1
w-CTAAGTGCAGGACTAG-1	-5.14527	1.36094	C4
w-CTAAGTGTCAAGGCTT-1	4.83478	-0.490041	C0
w-CTAAGTGTCATGTCAG-1	1.08031	-3.8311	C1
w-CTAAGTGTCCACAGGC-1	4.19652	1.05567	C0
w-CTAAGTGTCGCATGAT-1	-3.70111	3.18731	C0
w-CTAAGTGTCGCGTTTC-1	-0.210286	-2.65443	C1
w-CTACAGATCCTACCGT-1	1.58223	-0.596147	C0
w-CTACCCAGTTAGCGGA-1	3.22127	2.49981	C0
w-CTACCTGAGATTGATG-1	-3.12845	3.40868	C6
w-CTACCTGAGTAGATCA-1	5.05909	1.13223	C0
w-CTACCTGAGTTCCGGC-1	-4.78772	2.80696	C4
w-CTACCTGTCGACATAC-1	5.54542	1.08973	C0
w-CTACCTGTCGACGACC-1	-2.31722	-2.03772	C2
w-CTACGGGCATCGCTCT-1	0.951732	-3.13389	C1
w-CTACGGGTCATCGCAA-1	0.683679	0.410629	C3
w-CTACTATAGAAGTGTT-1	0.491639	-3.53824	C1
w-CTACTATAGGAGTATT-1	-3.37164	0.0487148	C2
w-CTACTATCAGGTGAGT-1	2.2792	-0.376404	C3
w-CTACTATGTATACCCA-1	1.40727	-0.278142	C3
w-CTACTATGTCGGTAAG-1	5.05463	1.50097	C0
w-CTACTATGTTTAAGGA-1	2.46208	0.98299	C3
w-CTAGACAAGAAAGCGA-1	-4.31775	3.41321	C4
w-CTAGACAGTGTACGCC-1	-1.36594	-0.602153	C6
w-CTAGACATCAGACCCG-1	4.87049	2.66213	C0
w-CTAGGTATCCTCGATC-1	4.63476	1.44299	C0
w-CTATAGGAGAATTGTG-1	3.13771	0.150158	C0
w-CTATAGGCATCCTAAG-1	1.8442	-1.91062	C1
w-CTATAGGCATTGTGCA-1	-3.16257	3.53529	C6
w-CTATAGGGTAGCTTGT-1	0.640812	0.680286	C3
w-CTATAGGTCGTAGTCA-1	1.58453	-2.81675	C1
w-CTATAGGTCTATCACT-1	0.86354	2.10104	C3
w-CTATCCGAGTCGAAGC-1	4.62987	2.89242	C0
w-CTATCCGCAGACACAG-1	-5.06362	0.544157	C2
w-CTATCCGCATTGCTGA-1	5.32673	-0.015993	C0
w-CTATCCGTCCATGATG-1	0.31116	-3.2881	C1
w-CTATCCGTCGAGATAA-1	5.55001	2.47219	C0
w-CTATCCGTCGTTTACT-1	1.21975	-1.96128	C1
w-CTATCTAAGGTCTACT-1	4.50382	-0.674193	C0
w-CTATCTACACACAGCC-1	5.79699	1.47619	C0
w-CTATCTAGTGTAAATG-1	-3.45112	-1.48512	C2
w-CTATCTATCCAACACA-1	-4.73586	0.124921	C2
w-CTATCTATCTTCGACC-1	-0.446805	1.49828	C0
w-CTATCTATCTTGAACG-1	-2.9058	2.93462	C6
w-CTCAACCGTTTACCTT-1	-4.18504	3.143	C4
w-CTCAACCTCGCCAGTG-1	4.33836	0.283641	C0
w-CTCAAGAAGGTTCTTG-1	-3.06457	3.16751	C6
w-CTCAATTCAATGTTGC-1	-4.55243	2.96414	C4
w-CTCAATTGTCCAAAGG-1	3.5911	-2.83977	C1
w-CTCACTGGTCAAATCC-1	-3.57549	3.11556	C0
w-CTCACTGGTTGGTACT-1	5.32761	-0.152156	C0
w-CTCACTGGTTTGCAGT-1	-3.19376	1.15857	C6
w-CTCACTGTCCAAACCA-1	-4.63067	0.284321	C2
w-CTCAGAAAGGTTCCAT-1	-4.81699	-1.10377	C2
w-CTCAGGGAGACCACGA-1	-3.33567	1.9614	C6
w-CTCAGGGAGCATTTGC-1	4.64739	1.48983	C0
w-CTCAGGGAGTAGGATT-1	-5.03271	0.175632	C2
w-CTCAGGGGTCATAGTC-1	3.80192	-2.71968	C5
w-CTCAGTCCAATGCAAA-1	-0.597761	-0.248926	C3
w-CTCATCGCAAAGCACG-1	0.60142	-3.38392	C5
w-CTCATCGCACTTCAGA-1	3.57668	2.60387	C0
w-CTCATCGGTGGCTAGA-1	-2.78223	-0.191521	C6
w-CTCATCGGTGTCTTAG-1	0.157169	0.726854	C3
w-CTCATCGGTTTGGAAA-1	3.65623	-1.50121	C1
w-CTCATGCAGCTCCATA-1	1.7835	-3.24306	C1
w-CTCATGCGTATCACCA-1	4.71122	2.65619	C0
w-CTCATGCGTGGCCACT-1	5.66802	0.529623	C0
w-CTCCAACTCTCGCGTT-1	-0.384744	-4.19936	C2
w-CTCCACAAGCAGTACG-1	1.92608	-1.57663	C0
w-CTCCACAAGGACGCTA-1	-0.711111	2.1915	C0
w-CTCCATGGTCGAGCAA-1	-4.25985	-2.09172	C2
w-CTCCATGTCCAGCACG-1	4.57373	-0.998093	C1
w-CTCCCAAAGCGAGTCA-1	-1.42804	-1.48598	C3
w-CTCCCAACAGGCCTGT-1	4.87755	0.959774	C0
w-CTCCCAACAGTGGCTC-1	-3.55343	3.42375	C6
w-CTCCCAACATTAAGCC-1	5.28978	1.17412	C0
w-CTCCCAAGTGTTTGCA-1	0.582838	-0.14714	C3
w-CTCCCAAGTTCGTGCG-1	-1.10044	-0.842844	C5
w-CTCCCTCCAGGTCCGT-1	3.21247	1.52338	C0
w-CTCCCTCCATCCTATT-1	-4.44854	-1.46142	C2
w-CTCCGATCATCTGGGC-1	-4.83073	1.81822	C4
w-CTCCGATGTTTCCATT-1	-3.5518	1.4865	C4
w-CTCCGATTCTAGAACC-1	-0.586173	-3.54447	C8
w-CTCCTCCTCTCGCCTA-1	2.49628	1.57099	C3
w-CTCCTTTAGCACTGGA-1	5.17119	0.843355	C0
w-CTCCTTTCAAGTGTCT-1	1.26439	0.784185	C3
w-CTCCTTTGTCTTACAG-1	4.36885	-1.45726	C1
w-CTCCTTTGTTGCGGCT-1	-4.4396	0.408528	C2
w-CTCGAGGAGACCTGGA-1	5.7138	0.914909	C0
w-CTCGAGGAGCGACAGT-1	-0.636103	-1.57988	C3
w-CTCGAGGAGTCATACC-1	-3.42099	1.37855	C4
w-CTCGAGGCAAGTTCCA-1	1.02122	-2.71563	C1
w-CTCGAGGCATGGCACC-1	4.69175	2.82876	C0
w-CTCGAGGTCGTTCATT-1	0.510479	-3.6094	C1
w-CTCTCAGAGGCACGAT-1	4.26132	0.9585	C0
w-CTCTCGAAGTATGGAT-1	1.71518	0.308522	C3
w-CTCTGGTCACTGGCCA-1	-1.99848	-1.89693	C2
w-CTCTGGTCAGGCCCTA-1	-4.66822	2.94774	C4
w-CTCTGGTTCTGAGGCC-1	-1.03962	-0.684572	C5
w-CTGAATGTCGCTTGCT-1	2.70232	2.31409	C3
w-CTGAATGTCGTGCAGC-1	3.17968	-2.0261	C1
w-CTGAGCGCATACCAGT-1	4.94138	-1.12454	C0
w-CTGAGGCAGAACTCCT-1	1.42455	-3.65093	C1
w-CTGAGGCAGAGTTGAT-1	0.776576	0.586499	C3
w-CTGAGGCGTGAGCAGT-1	-2.57115	-1.06422	C2
w-CTGAGGCTCAGCACCG-1	0.989874	1.74814	C3
w-CTGAGGCTCTGGCCAG-1	-4.03226	-0.801296	C2
w-CTGAGGCTCTGTCCGT-1	1.64377	-1.01589	C3
w-CTGAGGCTCTTAGCTT-1	5.14323	1.20389	C0
w-CTGATCCCATCTAACG-1	2.72063	1.54314	C0
w-CTGATCCGTAATACCC-1	5.12217	0.336078	C0
w-CTGATCCTCAAGCGTT-1	-2.57232	1.29986	C6
w-CTGCAGGAGATTGACA-1	0.890623	-2.60449	C1
w-CTGCAGGGTCATCCCT-1	1.03567	1.50572	C3
w-CTGCATCAGAAACACT-1	2.28791	-3.39369	C1
w-CTGCATCAGTGAACAT-1	-0.999067	-1.03059	C3
w-CTGCATCCAGTCCGTG-1	2.09775	-1.28459	C0
w-CTGCATCCATCGTTCC-1	-2.26468	0.416078	C6
w-CTGCCATAGCAAGCCA-1	-3.44058	2.06907	C6
w-CTGCCATGTCAGTTTG-1	1.16399	1.03072	C3
w-CTGCCATTCCGACAGC-1	1.22071	-3.64482	C1
w-CTGCCTATCAAGGACG-1	-5.18099	1.9862	C4
w-CTGCCTATCCAACCGG-1	-5.46937	1.49767	C4
w-CTGCCTATCGACTCCT-1	5.22582	-0.793617	C0
w-CTGCGAGGTAGAATAC-1	1.37092	2.05354	C3
w-CTGCGAGTCTGAGGTT-1	-4.50841	1.65194	C4
w-CTGCTCAAGTCGCCCA-1	-5.10568	-1.24199	C6
w-CTGCTCACATTACGGT-1	-4.28938	-2.13806	C2
w-CTGGACGAGAAACTAC-1	-5.48973	-1.24248	C2
w-CTGGACGGTCACCTTC-1	-1.58602	-2.89169	C5
w-CTGGCAGAGGCATGCA-1	4.05052	2.04248	C7
w-CTGGCAGTCTACTGCC-1	3.90134	1.5176	C0
w-CTGGTCTAGGCTCACC-1	-5.71543	1.18972	C4
w-CTGTACCCACTTGAGT-1	4.27466	-1.77934	C0
w-CTGTAGACACCATTCC-1	-5.82776	0.30216	C2
w-CTGTGAAAGATGTTCC-1	4.90046	1.32644	C0
w-CTGTGAACAACACTAC-1	5.23118	-0.0099629	C0
w-CTGTGAAGTCCGATCG-1	5.31937	1.74221	C0
w-CTGTGAATCACGTCCT-1	1.67561	-0.362678	C3
w-CTGTGAATCGCTAGCG-1	-4.39013	-0.853549	C2
w-CTGTGAATCGGAAACG-1	4.69504	0.86735	C0
w-CTGTGGGCACCATTCC-1	-4.89936	-1.52117	C2
w-CTGTGGGCAGGAACCA-1	4.55732	1.73712	C0
w-CTGTGGGTCCGTGACG-1	-4.67276	-1.53704	C2
w-CTTACCGAGAAGATCT-1	-5.74795	0.450721	C2
w-CTTACCGGTCTACATG-1	-0.571143	-2.10051	C5
w-CTTACCGGTTAATCGC-1	-4.83384	1.79017	C4
w-CTTACCGTCGAGTTGT-1	1.88794	0.919488	C3
w-CTTAGGAAGCCGAACA-1	1.70064	0.714324	C3
w-CTTAGGACAGTAGAAT-1	-5.04729	1.66131	C4
w-CTTAGGACAGTGCGCT-1	-4.28551	3.02493	C4
w-CTTAGGAGTCTTTCTA-1	1.08403	0.728938	C3
w-CTTCAATAGTCTGGAG-1	3.77128	1.88222	C3
w-CTTCAATCACTTGGCG-1	-3.21432	1.42288	C6
w-CTTCAATCATTGGATC-1	3.74467	0.859031	C0
w-CTTCAATGTATCGAGG-1	-5.34159	0.22705	C6
w-CTTCAATTCTCGGGAC-1	5.3276	0.349781	C0
w-CTTCCGAAGGAAAGTG-1	-3.35401	1.98616	C6
w-CTTCCGATCCCGAGTG-1	1.22737	-2.52953	C1
w-CTTCCTTAGGAACTAT-1	2.93542	2.21043	C0
w-CTTCGGTAGCGGGTTA-1	-4.25231	-2.00196	C5
w-CTTCTAACACGGTCTG-1	0.939066	1.41252	C3
w-CTTCTAACAGACAAAT-1	5.49944	0.433108	C0
w-CTTCTCTAGACATAGT-1	5.17955	0.840405	C0
w-CTTCTCTTCATTTGCT-1	4.85019	2.12583	C7
w-CTTCTCTTCTATCCAT-1	-4.74382	2.88447	C4
w-CTTGAGATCATTCACT-1	-5.62003	1.1303	C6
w-CTTGATTCATCGAACT-1	1.22371	-0.348778	C3
w-CTTGATTTCCGTAGTA-1	3.83415	0.689828	C0
w-CTTGATTTCGTTACCC-1	-0.512103	1.58559	C0
w-CTTTCGGAGATGAACT-1	-2.37243	-1.44191	C2
w-CTTTCGGGTACTGGGA-1	-1.2939	2.26898	C0
w-GAAACCTAGAACTGAT-1	-5.3968	-1.26199	C2
w-GAAACCTCACAAGGTG-1	4.67646	1.39109	C0
w-GAAACCTGTAACTGCT-1	0.643408	-2.41486	C1
w-GAAACCTGTATATGGA-1	1.17941	-3.7749	C1
w-GAAACCTGTTACAGCT-1	0.190129	-3.84121	C8
w-GAAACCTTCTACAGGT-1	-4.61515	-1.69002	C2
w-GAAATGAAGAAATTCG-1	2.36892	-2.66357	C1
w-GAAATGACAATCGCAT-1	4.16619	1.40215	C0
w-GAACACTAGAAATTGC-1	1.25195	0.447782	C3
w-GAACTGTTCTTCCCAG-1	-2.52756	-0.275711	C6
w-GAAGAATAGGCAGGTT-1	2.3323	-2.45933	C1
w-GAAGAATGTCTAACTG-1	1.63741	-3.81398	C1
w-GAAGCCCAGCACTCTA-1	3.67397	-2.04006	C1
w-GAAGCCCTCCAAAGGG-1	2.1766	-0.528544	C3
w-GAAGCCCTCCTCACGT-1	2.67522	2.0446	C3
w-GAAGCGAGTCGTTGCG-1	3.32056	-1.52913	C1
w-GAAGCGAGTTCCAGGC-1	1.40436	-2.02118	C1
w-GAAGGACAGGAGATAG-1	-2.82622	3.39469	C7
w-GAAGGGTAGGCTGTAG-1	3.37284	1.29855	C3
w-GAAGGGTGTGAGGATC-1	1.87296	-3.61207	C1
w-GAAGGGTGTGCATGTT-1	3.73008	-1.21882	C1
w-GAAGTAACAGCACGAA-1	1.58037	-0.940654	C3
w-GAATAGAAGAAATGGG-1	4.19241	-0.254385	C0
w-GAATAGAAGAATCCCT-1	4.70891	0.375985	C0
w-GAATAGAAGCCTCTCT-1	-3.29261	1.94552	C6
w-GAATAGACACACGGTC-1	2.98903	1.43369	C0
w-GAATAGAGTACTCAAC-1	1.72864	0.620781	C3
w-GAATAGAGTGGACCTC-1	3.10992	-0.943442	C1
w-GAATCACTCACGATAC-1	2.07599	-2.81979	C1
w-GAATCACTCGCTGATA-1	-2.51667	1.82986	C6
w-GAATCACTCTGGGCCA-1	-1.12155	-0.841425	C3
w-GAATCGTCACATGACT-1	-5.28852	2.78727	C4
w-GAATCGTCAGGTAGTG-1	-4.76929	-1.54634	C2
w-GACACGCCATCGCTGG-1	-4.64108	1.59258	C4
w-GACAGCCAGTCGCCAC-1	2.62249	-2.847	C1
w-GACAGCCGTCGTACTA-1	4.58478	0.584438	C0
w-GACAGCCGTTCGATTG-1	2.89264	-0.990447	C0
w-GACATCACATACAGGG-1	-2.69277	-2.16976	C2
w-GACCAATGTCCTTTGC-1	5.11456	0.487673	C0
w-GACCCAGAGCGTCTGC-1	1.75537	-2.57785	C1
w-GACCCAGAGGAACTAT-1	2.93216	2.02737	C0
w-GACCCAGGTACAAACA-1	-5.44683	-0.457063	C2
w-GACCCAGGTGAAAGTT-1	0.342338	0.733122	C3
w-GACCCAGGTTAAGGGC-1	0.671369	-2.69211	C5
w-GACCCTTGTGAATATG-1	-4.57953	2.27079	C4
w-GACCCTTTCCTAGCCT-1	0.454143	-0.380599	C3
w-GACCCTTTCTTACTGT-1	-3.59194	3.02674	C4
w-GACCGTGAGAAATGGG-1	2.05761	-2.50632	C1
w-GACCGTGAGCATACTC-1	4.75684	0.501789	C0
w-GACCGTGGTGCGGATA-1	1.8207	-3.26393	C1
w-GACGCTGAGAGTGTGC-1	-2.05369	-2.09883	C2
w-GACGCTGGTCGCGTCA-1	-3.48982	-1.5261	C2
w-GACGCTGTCGACCCAG-1	0.946287	1.61643	C3
w-GACGCTGTCTTACTGT-1	-3.4438	2.9729	C6
w-GACGTTAAGAGGGTAA-1	-2.0319	-1.13874	C5
w-GACGTTACAAATCGGG-1	3.50816	-2.1992	C1
w-GACTATGTCCAGTGCG-1	-2.60449	1.77931	C6
w-GACTCAAAGAGTGAAG-1	-3.53345	0.290967	C3
w-GACTCAACAAGAATGT-1	-2.53901	-2.22334	C2
w-GACTCAAGTAACTTCG-1	4.72982	-1.28516	C1
w-GACTCAATCAAATGAG-1	2.57511	1.82021	C3
w-GACTCAATCTACCCAC-1	-4.06186	-2.09319	C2
w-GACTCTCCACCGGTCA-1	2.80624	-2.61517	C1
w-GACTCTCCATAATCGC-1	2.72597	-0.752778	C0
w-GACTCTCTCAGACATC-1	-5.6387	1.31341	C4
w-GACTCTCTCCGCACGA-1	2.76516	2.26347	C3
w-GACTGATAGCACTCCG-1	2.67803	1.9275	C0
w-GACTGATAGGACAGCT-1	0.0725723	-3.3187	C1
w-GACTGATAGGTTTACC-1	0.786546	0.727816	C3
w-GACTGATCAATTCGTG-1	-5.61172	1.13175	C2
w-GACTGATTCCAGCACG-1	4.61541	1.35114	C0
w-GACTTCCAGACTCCGC-1	0.710233	0.954999	C3
w-GACTTCCAGAGTTCGG-1	1.23679	-2.52036	C1
w-GACTTCCAGGAAGTGA-1	1.78754	-3.7658	C1
w-GAGACCCAGAACGTGC-1	-3.93481	-1.40749	C2
w-GAGACCCAGACGGAAA-1	2.40846	0.365687	C3
w-GAGACCCTCCTATTGT-1	0.308361	-2.85394	C1
w-GAGACTTCAAGTGACG-1	3.74291	-0.392204	C0
w-GAGACTTCATCAACCA-1	2.80699	2.37577	C3
w-GAGACTTGTTAGCGGA-1	0.171038	-3.78876	C1
w-GAGACTTTCGGTAAGG-1	1.66444	1.35768	C3
w-GAGAGGTTCCGTATAG-1	3.69482	-2.06101	C1
w-GAGAGGTTCGTAGAGG-1	-4.45596	1.41081	C4
w-GAGATGGAGAATCGAT-1	-0.891473	-1.66519	C5
w-GAGATGGAGCGCTTCG-1	2.49462	-3.17629	C1
w-GAGATGGCATTCTCTA-1	0.981879	1.07394	C3
w-GAGATGGGTGGAACAC-1	-0.204454	-0.996902	C3
w-GAGATGGTCCGCAGTG-1	-4.29244	-2.12356	C2
w-GAGATGGTCCGTTGAA-1	-5.14751	-0.997991	C2
w-GAGATGGTCGTTCAGA-1	0.0417137	-3.22974	C1
w-GAGCCTGAGCCGCACT-1	3.58743	1.11571	C0
w-GAGCCTGAGGTAGATT-1	2.83974	-2.23763	C1
w-GAGCCTGGTAAGGTCG-1	1.33112	-2.42486	C1
w-GAGCTGCAGGGAGAAT-1	-3.58255	0.69546	C6
w-GAGCTGCAGTTTCAGC-1	-2.74877	-1.90094	C5
w-GAGCTGCGTCTCTCCA-1	-0.222429	-3.19125	C1
w-GAGCTGCTCGGATACT-1	-1.31839	-2.98202	C2
w-GAGCTGCTCTTACCAT-1	3.99932	2.04396	C7
w-GAGGCAATCACCCTTG-1	0.366575	1.27265	C3
w-GAGGCAATCGTCCATC-1	-2.57276	1.36694	C6
w-GAGGCCTAGCGTGAGT-1	-4.15836	0.483125	C2
w-GAGGCCTAGCTCTATG-1	-3.40582	2.00685	C4
w-GAGGCCTGTCACCTTC-1	-3.71175	3.02986	C4
w-GAGGCCTTCCGAGGCT-1	1.23059	-3.35995	C1
w-GAGGGATAGCGTGTCC-1	2.26921	-2.90009	C1
w-GAGGGATTCCGTGTGG-1	3.34175	1.19005	C0
w-GAGGGTAGTTGCTCGG-1	4.80022	0.370373	C0
w-GAGTCTAAGATAACGT-1	0.260045	-0.0452209	C3
w-GAGTCTACATGTGCCG-1	2.58866	-2.73262	C1
w-GAGTGAGAGCTATCCA-1	0.423472	-0.103743	C3
w-GAGTGAGAGTACAGAT-1	0.668446	-3.22424	C1
w-GAGTGAGGTTGCGTAT-1	-2.31889	-1.44252	C5
w-GAGTGAGTCCGTATAG-1	-3.02694	-1.86971	C2
w-GAGTGTTAGATTGATG-1	4.68565	-0.463158	C0
w-GAGTGTTGTCGTCATA-1	5.49735	1.75706	C0
w-GAGTGTTTCACGAGGA-1	5.56989	1.58128	C0
w-GAGTTACCAGACGGAT-1	0.931412	0.153695	C3
w-GAGTTACGTGGATGAC-1	-2.25321	-0.644903	C5
w-GAGTTACTCAGGACGA-1	-2.64177	-1.10537	C2
w-GAGTTACTCCACTGAA-1	3.6268	1.73772	C7
w-GAGTTGTCACTACAGT-1	-5.76279	0.271852	C2
w-GAGTTGTCAGTCGTTA-1	4.04971	-0.97138	C0
w-GAGTTGTCATCGGCCA-1	4.26244	2.53788	C0
w-GAGTTGTGTAAGATAC-1	0.694939	-3.75734	C1
w-GAGTTTGCAAACACGG-1	0.0374176	1.89012	C0
w-GAGTTTGGTCGATTTG-1	-1.33498	-2.97035	C1
w-GAGTTTGGTTTAGAGA-1	5.45729	-0.0558958	C0
w-GAGTTTGTCCCAGCGA-1	-0.713004	1.59195	C0
w-GAGTTTGTCTTGGTGA-1	4.92785	-0.835913	C0
w-GATAGAACAACTAGAA-1	1.87177	2.0514	C3
w-GATAGAACAGGATCTT-1	-3.85444	-0.527798	C2
w-GATAGCTTCGACCAAT-1	-3.50439	-1.59036	C2
w-GATCACAAGGTCGTGA-1	0.32818	-0.325826	C3
w-GATCACATCCCAATAG-1	-4.56321	2.94078	C4
w-GATCAGTCAACTGTGT-1	-1.82485	1.92733	C6
w-GATCAGTCAGAATTCC-1	4.22369	0.964097	C0
w-GATCAGTTCTCGTCAC-1	3.09208	0.435915	C0
w-GATCATGAGGCATTTC-1	2.92744	-1.94957	C1
w-GATCATGAGTGCTACT-1	2.80134	1.72083	C0
w-GATCATGGTCTTCGAA-1	4.51851	0.346638	C0
w-GATCCCTAGAAGAACG-1	1.82442	0.745265	C3
w-GATCCCTGTCAAACGG-1	4.24669	-1.98682	C0
w-GATCGTACATGTCAGT-1	-1.46477	0.292842	C6
w-GATCGTACATTCACCC-1	-5.57945	1.31205	C4
w-GATCGTATCTCTAAGG-1	5.44563	2.25887	C0
w-GATGACTCAATTTCGG-1	-4.94238	0.4088	C4
w-GATGACTGTCTAATCG-1	0.181258	-3.34782	C1
w-GATGAGGCAAGGGTCA-1	2.11102	-2.63978	C1
w-GATGAGGCAGAGTCTT-1	-0.669797	-2.43928	C1
w-GATGAGGCATCGGAAG-1	3.71162	1.88457	C0
w-GATGAGGGTAAGTAGT-1	0.413361	-0.86498	C3
w-GATGAGGGTCCCTGTT-1	-5.36556	-0.36014	C2
w-GATGAGGGTTAGGCTT-1	4.1762	2.10598	C7
w-GATGATCGTAGTCGGA-1	0.800561	-2.50262	C1
w-GATGATCGTGAATAAC-1	4.8704	0.338164	C0
w-GATGCTATCATTACGG-1	3.76745	-0.722378	C0
w-GATGCTATCGCTAGCG-1	-4.19163	1.68292	C6
w-GATGGAGCAACTGCTA-1	-5.25739	-1.07971	C2
w-GATGGAGTCAGCAGAG-1	-3.68393	-1.92102	C2
w-GATGGAGTCGCTAGCG-1	1.4033	-3.73962	C1
w-GATGGAGTCTGAGGCC-1	2.99246	-2.54493	C1
w-GATGTTGCACAGAAGC-1	2.14027	-0.78727	C3
w-GATTCGAAGTTCCATG-1	-5.10985	1.20524	C4
w-GATTCGAGTTGTCATG-1	1.54963	-3.32873	C1
w-GATTCTTCAGGTTCAT-1	0.334465	0.935239	C3
w-GATTCTTCATCTTAGG-1	-0.782355	-2.03326	C5
w-GATTCTTGTGGTCCCA-1	-2.69817	-0.24071	C5
w-GATTCTTGTTGGCTAT-1	-3.44673	3.51748	C6
w-GATTGGTAGTCGGGAT-1	4.46723	1.09167	C0
w-GATTGGTCACCCGTAG-1	-0.339744	0.0618721	C3
w-GATTGGTTCCATGAGT-1	1.65631	-3.34585	C1
w-GATTGGTTCTCCTGTG-1	-3.75949	1.51599	C5
w-GATTTCTAGACGCAGT-1	3.5525	0.819195	C0
w-GATTTCTTCCCATTTA-1	4.76653	0.470582	C0
w-GCAACATGTAACTTCG-1	3.90038	-0.543965	C0
w-GCAACATTCTGGTGCG-1	4.99752	-0.792322	C0
w-GCAACCGAGCCACAAG-1	3.68054	-0.206692	C0
w-GCAACCGTCATTACGG-1	1.16615	-2.00261	C1
w-GCACATACAGCTACTA-1	5.57358	1.5916	C0
w-GCACGGTAGAAGAACG-1	2.73771	2.34537	C3
w-GCACGGTAGTGATTCC-1	-1.50654	-0.590677	C5
w-GCACGGTCAGACCAAG-1	3.12883	-0.451539	C0
w-GCACGGTGTCGGTGTC-1	-0.118308	-1.67513	C1
w-GCACGGTGTGATTAGA-1	-5.63773	0.00602985	C2
w-GCACGGTTCCAGCACG-1	2.17116	0.999454	C3
w-GCACGTGCAATACCCA-1	0.361525	-1.26516	C3
w-GCACGTGCAGTTCTAG-1	3.6639	2.64848	C0
w-GCACTAACATAGTCAC-1	3.82285	-1.26757	C1
w-GCACTAAGTAATGCGG-1	-3.15497	-0.904595	C2
w-GCAGCCACAAGAGATT-1	-4.6597	-1.008	C2
w-GCAGCTGCACTCCCTA-1	2.19605	2.04483	C3
w-GCAGGCTAGGACTATA-1	3.95455	-1.74053	C1
w-GCAGGCTTCACTTATC-1	2.07961	2.1163	C3
w-GCAGGCTTCCATTCAT-1	5.62027	0.361803	C0
w-GCAGGCTTCCGATAGT-1	0.303976	0.218468	C3
w-GCAGTTAAGATGGGCT-1	-0.302974	-0.927665	C3
w-GCAGTTAAGTAGATCA-1	5.75238	1.42139	C0
w-GCAGTTATCACTCCGT-1	-0.621354	1.66019	C0
w-GCAGTTATCTTCTGGC-1	1.86726	-1.7953	C1
w-GCATCGGCATCTGCGG-1	3.48373	-2.38975	C1
w-GCATCGGGTCCACTCT-1	3.2066	0.704592	C0
w-GCATCGGTCCACTAGA-1	4.53958	0.380051	C0
w-GCATCTCGTCGTATGT-1	-3.35195	-2.22054	C2
w-GCATGATCATCTGCGG-1	3.96815	-2.47539	C0
w-GCATTAGCAATGAACA-1	-5.16954	2.83353	C4
w-GCATTAGCACCCAAGC-1	-4.68796	-0.772857	C2
w-GCATTAGCATGACGGA-1	-0.421012	-2.68865	C1
w-GCATTAGGTACACGCC-1	-2.89721	1.40008	C6
w-GCCAACGAGAGTGTTA-1	4.44504	-0.515909	C0
w-GCCAACGTCCTTATCA-1	-3.61099	2.0977	C4
w-GCCAGCATCGCAGAGA-1	1.23436	-1.55638	C1
w-GCCAGGTGTTAAGGAT-1	-2.03722	-1.19924	C5
w-GCCAGGTGTTCCACGG-1	4.86832	2.72833	C0
w-GCCAGTGAGATGCGAC-1	1.65541	1.14177	C3
w-GCCAGTGCACATTCGA-1	-2.2517	2.55725	C4
w-GCCAGTGCATATGAAG-1	0.950483	-2.9648	C1
w-GCCATGGAGTCCCTAA-1	2.80461	1.86424	C3
w-GCCATGGTCTTCTAAC-1	-2.77324	-2.58508	C2
w-GCCATTCCAATTTCGG-1	-5.67561	2.12665	C4
w-GCCATTCGTAGAGCTG-1	-5.50904	0.724257	C2
w-GCCATTCGTATGTCCA-1	1.64205	-0.870037	C3
w-GCCATTCTCACACGAT-1	3.79876	-2.16817	C1
w-GCCCAGACAGAACTCT-1	-3.96146	0.334874	C2
w-GCCCAGAGTATGAAGT-1	4.72859	1.39923	C0
w-GCCCAGAGTGTCACAT-1	-0.202098	-1.62261	C5
w-GCCCGAAAGGATACGC-1	-0.37013	-3.66139	C8
w-GCCCGAACACTGTCCT-1	-4.70028	0.0139482	C2
w-GCCCGAATCATTGTTC-1	-2.87342	-1.9074	C2
w-GCCGATGGTGTTGATC-1	0.816532	1.56782	C3
w-GCCGTGACACTCCCTA-1	2.4559	0.159392	C0
w-GCCGTGACAGCCATTA-1	-0.0265611	-3.31165	C1
w-GCCTGTTCACTACACA-1	-3.83826	-2.13643	C2
w-GCGAGAAAGAAGCTCG-1	-4.1758	-2.01826	C2
w-GCGAGAAAGCCTCCAG-1	5.7697	1.3452	C0
w-GCGAGAACACTACCCT-1	-3.38824	3.54019	C6
w-GCGAGAATCGTCACCT-1	-1.38799	2.35069	C4
w-GCGAGAATCTGGAGAG-1	-0.365559	-0.984451	C3
w-GCGATCGAGCGATGAC-1	-4.95072	-1.03853	C2
w-GCGATCGCATCCTTGC-1	0.854948	0.353416	C3
w-GCGGAAAAGCATTGTC-1	-2.60778	0.579966	C6
w-GCGGAAACAGTTGGTT-1	1.3162	-0.939439	C0
w-GCGGATCAGTGGTGAC-1	-4.69018	0.897208	C4
w-GCGGATCGTTTACTTC-1	2.31519	-3.38038	C1
w-GCGGATCTCCGTGCGA-1	-5.89306	0.941067	C4
w-GCGGATCTCGCCTCTA-1	0.236483	0.366704	C3
w-GCGTGCAAGGAACTCG-1	4.6151	2.37547	C0
w-GCGTTTCAGATTGAGT-1	-5.32661	0.0228804	C2
w-GCGTTTCAGTCGAATA-1	0.143064	-2.96252	C1
w-GCTACAAAGCTTCTAG-1	-2.538	1.0665	C6
w-GCTACAACATGCGTGC-1	-0.276733	-0.648583	C3
w-GCTACAATCTCTCTTC-1	3.77329	-2.72	C5
w-GCTACCTAGGGCTTCC-1	3.66247	2.24766	C0
w-GCTACCTGTGTCCAAT-1	-1.40667	-2.56743	C2
w-GCTACCTTCGATCCCT-1	2.13674	-0.57475	C3
w-GCTACCTTCTAAGGAA-1	0.00832567	0.304425	C3
w-GCTCAAAGTACTCGCG-1	0.64916	-3.26768	C1
w-GCTGAATAGAGCTGCA-1	4.33882	-0.505855	C0
w-GCTGAATCACTTGAGT-1	5.39711	0.856089	C0
w-GCTGCAGCACTAGAGG-1	-3.73486	0.462483	C6
w-GCTGCAGGTGTCCGTG-1	-5.44653	0.126555	C6
w-GCTGCAGTCAGGAACG-1	3.50377	-0.446575	C0
w-GCTGCAGTCCAAGCCG-1	-4.87973	2.86946	C4
w-GCTGCAGTCTACGCAA-1	-4.94395	0.697871	C2
w-GCTGCAGTCTGTGTGA-1	-5.05869	3.04054	C4
w-GCTGGGTAGTAACCTC-1	1.3627	-1.8395	C1
w-GCTGGGTGTTCCTAGA-1	-2.2813	-0.629124	C5
w-GCTTCACCAGAGTTGG-1	3.44623	1.78801	C0
w-GCTTGGGAGCAAGGAA-1	2.47269	-1.85166	C0
w-GCTTGGGAGTTTCTTC-1	4.26116	2.69894	C0
w-GCTTGGGCAATTGGTC-1	-0.166488	-3.26683	C1
w-GCTTGGGGTTATTCTC-1	4.54172	1.47945	C0
w-GCTTGGGTCACCTACC-1	3.75619	-0.0608063	C0
w-GCTTTCGCACATGACT-1	0.364769	-0.558264	C3
w-GCTTTCGCATACTGAC-1	2.45375	-2.53635	C1
w-GCTTTCGTCTTGAGCA-1	0.74231	0.861642	C3
w-GGAACCCCAAGCTCTA-1	2.67171	-1.86511	C1
w-GGAACCCGTTCTTGCC-1	4.75956	2.79901	C0
w-GGAAGTGCAGCCTATA-1	0.378072	-3.04358	C1
w-GGAAGTGTCCCTAGGG-1	0.915756	0.839361	C3
w-GGAATCTGTTAAGCAA-1	2.82754	-1.29226	C1
w-GGAATCTTCAAACCCA-1	2.67672	1.75217	C3
w-GGAATCTTCCGTGTGG-1	2.76709	1.88675	C5
w-GGACGTCGTTGCGGAA-1	2.49531	-1.00259	C3
w-GGACGTCTCTGGGCCA-1	0.191584	1.95462	C0
w-GGAGAACTCAGCAATC-1	2.98054	-1.14227	C1
w-GGAGATGGTAGGCAAC-1	4.39953	0.00153867	C0
w-GGAGCAAAGGCATCTT-1	-2.70248	1.97491	C6
w-GGAGCAAGTAGTCACT-1	-1.11356	-1.03999	C5
w-GGAGGATCAGAGAATT-1	-5.12684	2.93308	C4
w-GGAGGTAAGGTGGCTA-1	0.907519	-2.78234	C1
w-GGATCTAGTCGTGTTA-1	-2.38972	-1.28077	C2
w-GGATGTTAGCGGTATG-1	-2.70612	3.81066	C4
w-GGATGTTGTGGTAATA-1	-4.99834	-1.17541	C2
w-GGATGTTGTTAGTCGT-1	-0.214636	1.28173	C3
w-GGATGTTTCTTCTTCC-1	5.15859	2.44341	C0
w-GGCACGTTCTCACCCA-1	-2.74355	2.60276	C4
w-GGCAGTCTCTACACTT-1	3.06964	-2.58517	C1
w-GGCGTCACAGCGACCT-1	0.116428	-3.1027	C1
w-GGCGTCAGTCTGCCTT-1	-5.58865	1.35133	C2
w-GGCGTCATCAAGTAAG-1	1.33839	-1.82771	C1
w-GGCGTCATCCCGAGTG-1	3.60833	0.776145	C0
w-GGCTGTGTCATATGGC-1	3.01128	0.362433	C0
w-GGCTTGGAGCAATAGT-1	-3.96405	-1.17487	C5
w-GGCTTGGTCAACTGAC-1	-4.76914	0.113956	C2
w-GGCTTTCAGCAACCAG-1	-4.8093	2.12325	C4
w-GGCTTTCAGCTCAGAG-1	2.31261	-0.572377	C3
w-GGCTTTCGTGGCTACC-1	-2.44469	0.530105	C6
w-GGCTTTCTCACGGTCG-1	1.8483	-3.37835	C1
w-GGGAAGTCAGGACGAT-1	-0.0194969	-0.921759	C3
w-GGGACAAAGAACAAGG-1	-0.574323	-2.15444	C5
w-GGGACAAAGACATGCG-1	4.2535	-0.0313859	C0
w-GGGACAAAGAGTCCGA-1	-4.86007	2.18887	C4
w-GGGACAACAATTGCCA-1	5.14812	1.51767	C0
w-GGGACAATCACAACCA-1	-0.210077	-1.4547	C5
w-GGGACCTGTCTCTCCA-1	2.98304	2.10944	C0
w-GGGACCTTCAGATTGC-1	1.59513	-0.32689	C3
w-GGGACTCCAGGCTACC-1	1.31821	-3.71545	C1
w-GGGACTCCATAATGAG-1	0.668356	1.99349	C3
w-GGGAGATGTTGGGTTT-1	-2.51441	1.32111	C6
w-GGGAGATTCTGTACAG-1	1.5364	0.875184	C7
w-GGGAGTACAGAAGCTG-1	0.903172	-3.01286	C1
w-GGGAGTAGTTCCTAGA-1	3.57276	2.20232	C0
w-GGGAGTATCATTTGCT-1	-2.89192	-1.92897	C2
w-GGGATCCGTCGGTGTC-1	0.827211	-2.06975	C1
w-GGGATCCGTGGACTGA-1	3.94112	2.03554	C0
w-GGGATGAAGTCCTACA-1	-1.40805	-1.80914	C3
w-GGGATGACATCGCTAA-1	-0.476926	-0.214805	C3
w-GGGATGAGTGCATCTA-1	-0.464831	-3.05284	C1
w-GGGATGATCCCGTGTT-1	4.01329	1.37008	C0
w-GGGCCATAGAGTTCGG-1	3.88728	-1.29164	C1
w-GGGCCATCATCTAACG-1	-5.73991	0.429043	C2
w-GGGCCATGTACGATGG-1	-3.52052	0.00389857	C6
w-GGGCGTTCATCCGCGA-1	-1.90094	2.69986	C4
w-GGGCGTTGTATATGGA-1	2.00007	-1.8646	C1
w-GGGCTACCAAGTGATA-1	1.86187	0.379435	C3
w-GGGCTCACACACTTAG-1	4.8586	2.51277	C0
w-GGGCTCAGTCTCTCCA-1	2.16414	-2.37936	C1
w-GGGCTCATCTTCGTGC-1	0.220935	1.11023	C3
w-GGGTAGACAGCATTGT-1	1.30547	-2.52847	C1
w-GGGTAGAGTGTTACAC-1	4.08572	-1.78684	C0
w-GGGTAGATCCGATGCG-1	-2.48261	0.399614	C6
w-GGGTATTCACAGAAGC-1	2.04087	-0.117086	C3
w-GGGTCACGTCAACGCC-1	1.75778	-2.00297	C1
w-GGGTCACTCAGATTGC-1	-3.60643	0.370228	C5
w-GGGTCTGCACTGAATC-1	0.922746	-2.05047	C1
w-GGGTCTGCAGTGTGGA-1	-5.08642	-1.25168	C2
w-GGGTCTGGTTGGCTAT-1	3.44418	-1.5364	C1
w-GGGTGAAAGTATAGGT-1	3.48185	-1.27279	C1
w-GGGTGAACAACACAAA-1	2.28651	-2.96532	C1
w-GGGTGAATCCGCAGTG-1	1.03382	2.0335	C3
w-GGGTGTCCAATGGGTG-1	2.60238	2.0439	C0
w-GGGTGTCCAGCCGTCA-1	3.45622	-1.77548	C5
w-GGGTTATGTAACCCTA-1	-5.01598	2.54045	C4
w-GGGTTATGTCACAGTT-1	-5.2618	-0.395601	C2
w-GGGTTATTCATGTCAG-1	-0.141235	-1.57061	C3
w-GGGTTATTCCTGTAAG-1	-4.89841	-1.62896	C2
w-GGGTTTAAGGCGAACT-1	4.10913	2.03206	C7
w-GGGTTTAGTAATGCTC-1	4.10037	1.87777	C7
w-GGGTTTAGTGCGACAA-1	-4.62849	0.729846	C4
w-GGTAACTAGTGCTAGG-1	-5.06566	-1.26924	C2
w-GGTAATCGTAACTGCT-1	4.4626	-1.2718	C1
w-GGTAATCGTACTGACT-1	-4.29461	3.52238	C0
w-GGTAGAGAGAGGCTGT-1	-3.01505	-0.752891	C5
w-GGTAGAGAGCTGAGCA-1	-0.558577	1.59072	C0
w-GGTAGAGAGGTACTGG-1	-5.42936	2.03599	C4
w-GGTAGAGCAGTAGAAT-1	-4.39039	-1.32093	C2
w-GGTAGAGGTTCTCCAC-1	-3.9275	-1.72766	C5
w-GGTCACGCACATATGC-1	0.631031	-0.379536	C3
w-GGTCACGGTCAACGCC-1	4.1296	1.42672	C0
w-GGTCACGGTCTTGCTC-1	4.30257	0.276175	C0
w-GGTCTGGTCAGCGTCG-1	0.788108	-1.46855	C1
w-GGTCTGGTCATGGTAC-1	2.0278	-0.694672	C3
w-GGTGATTGTGATACTC-1	-2.96157	-0.792757	C2
w-GGTGATTGTGGTAACG-1	-5.7124	1.7625	C4
w-GGTGGCTAGCGTCTCG-1	-3.74004	3.13627	C4
w-GGTGGCTCAGACAAAT-1	-5.43281	-0.170355	C2
w-GGTGTCGAGCAAGTGC-1	5.15789	-0.347412	C0
w-GGTGTTACACAAGCCC-1	-4.33129	1.96519	C4
w-GGTGTTAGTCCCGGTA-1	-2.20973	-0.735687	C5
w-GGTGTTATCTCCAATT-1	-5.43168	0.669791	C6
w-GGTTAACAGTGCTACT-1	-4.28623	-2.03597	C2
w-GGTTCTCAGATAGTCA-1	2.30501	-3.12094	C1
w-GGTTCTCCAGACGGAT-1	-5.68801	0.240499	C2
w-GGTTGTACATTAGGCT-1	4.2141	1.02108	C0
w-GGTTGTATCCTGCCAT-1	1.44999	-2.95131	C1
w-GGTTGTATCTACCCAC-1	-0.563137	1.60389	C0
w-GTAACACAGGAGTATT-1	0.677106	-0.164302	C3
w-GTAACACCAAATCAGA-1	-1.90778	-1.25973	C5
w-GTAACACTCTCTCTTC-1	5.78533	1.51236	C0
w-GTAACCAGTCTCTCTG-1	-2.4461	1.67236	C6
w-GTAACCATCGTGGCTG-1	-5.45337	-0.851878	C2
w-GTAAGTCAGAGTCACG-1	1.10576	-3.61614	C1
w-GTAAGTCAGCAGTAAT-1	1.71206	0.763476	C3
w-GTAAGTCCACGTATAC-1	-4.06554	0.350973	C2
w-GTAAGTCCATAAGATG-1	0.0426651	-2.55084	C1
w-GTAAGTCGTACGATTC-1	-5.05112	1.63257	C4
w-GTAAGTCGTGAATTAG-1	-2.07831	1.53543	C5
w-GTAATCGAGCACTGGA-1	1.28489	0.99952	C3
w-GTAATCGCAAGAGGTC-1	-0.345787	-3.30306	C1
w-GTAATCGGTTTCGTAG-1	3.93497	1.78322	C0
w-GTAATGCCAAACGAGC-1	4.67771	2.3888	C0
w-GTAATGCTCGTTGTGA-1	-2.57145	-2.24338	C2
w-GTACAACAGACGACTG-1	0.905738	-2.49236	C1
w-GTACAACAGTAGACAT-1	2.69669	2.38809	C3
w-GTACAACGTCAATGGG-1	0.550915	0.986784	C3
w-GTACAACGTCACCTTC-1	4.28291	0.271667	C0
w-GTACAACGTCGTTGGC-1	0.442466	0.502965	C3
w-GTAGAAACATAGTCGT-1	0.056312	-3.12162	C1
w-GTAGAAAGTCGCACAC-1	2.85817	-2.20477	C1
w-GTAGAGGGTCCACTTC-1	4.25046	-0.568116	C0
w-GTAGAGGGTCGCTCGA-1	-5.26285	0.288413	C6
w-GTAGAGGTCGGCTGTG-1	0.776392	-2.62407	C1
w-GTAGATCAGTCACGCC-1	-5.15914	-0.725637	C2
w-GTAGATCCACCGTGCA-1	0.392647	-0.55752	C3
w-GTAGATCCAGACATCT-1	4.25272	-0.559388	C0
w-GTAGATCTCTGAGGTT-1	-2.81224	-1.76304	C2
w-GTAGCTAGTTCAAACC-1	-5.34199	-0.146885	C2
w-GTAGCTATCAGAATAG-1	4.24985	2.48138	C0
w-GTAGGAGAGCAACAAT-1	-2.88264	0.169954	C2
w-GTAGGAGAGCTAAGTA-1	0.37854	-1.91322	C1
w-GTAGGTTAGCACTGGA-1	1.41803	-2.87736	C1
w-GTAGGTTAGCTAAACA-1	3.09413	1.05802	C0
w-GTAGGTTAGTTACTCG-1	2.06641	-2.45047	C1
w-GTAGGTTCATCAACCA-1	4.22305	0.369067	C0
w-GTAGGTTGTTCACGAT-1	1.4079	1.65698	C3
w-GTAGGTTTCAGTCCGG-1	1.04382	-3.48263	C1
w-GTAGTACAGAAGCGGG-1	3.5188	-2.28602	C1
w-GTAGTACGTCAGGTGA-1	-3.16999	1.14838	C6
w-GTATTGGCAAGGTCAG-1	1.12258	1.74525	C3
w-GTATTGGTCGCCTTGT-1	1.98394	-1.92405	C1
w-GTATTTCCACCTCGTT-1	2.12634	-2.19684	C1
w-GTATTTCGTCTTACAG-1	5.59547	1.52181	C0
w-GTCAAGTAGCGCACAA-1	-0.709412	2.25735	C0
w-GTCAAGTCAATAGTAG-1	-4.26955	-2.11167	C2
w-GTCAAGTGTACCATAC-1	-3.16204	-2.06874	C2
w-GTCACGGTCCCGAATA-1	3.5328	1.43119	C0
w-GTCACGGTCGACCACG-1	-4.19174	-0.85385	C2
w-GTCACTCAGCTCACTA-1	5.11381	0.782632	C0
w-GTCACTCAGTTCCGTA-1	-4.41181	3.45631	C0
w-GTCACTCGTCCAGCCA-1	0.405925	0.0888766	C3
w-GTCACTCTCAGCGGAA-1	-1.34582	-2.97438	C1
w-GTCAGCGCAGAAACCG-1	4.17368	0.972723	C0
w-GTCAGCGGTGTATCCA-1	-3.3522	1.8031	C6
w-GTCAGCGTCCTCTCTT-1	-0.555202	-0.176356	C3
w-GTCATCCCAGACCCGT-1	4.47046	0.912293	C0
w-GTCATCCCATGAAGGC-1	-0.117113	0.445113	C0
w-GTCATCCCATGGAAGC-1	0.671783	-3.73796	C1
w-GTCATCCGTCACCGCA-1	3.6257	2.39924	C3
w-GTCATGAAGCACCGTC-1	-5.41096	-0.607834	C2
w-GTCATGACATGGTACT-1	0.255112	-3.42502	C1
w-GTCATGACATTCTGTT-1	-3.19393	-1.90987	C2
w-GTCATGAGTGTCCTAA-1	-5.42807	0.156255	C2
w-GTCATGATCGCCATAA-1	0.226777	-2.44994	C1
w-GTCATTTAGCATTTGC-1	-0.554127	-1.95931	C5
w-GTCATTTAGGTCGTGA-1	5.30329	1.2003	C0
w-GTCATTTCACCTCGTT-1	4.03214	-0.14383	C0
w-GTCATTTGTGAGTTGG-1	-3.2337	-1.36955	C2
w-GTCATTTGTTAAGAAC-1	4.09634	-0.545962	C0
w-GTCCACTAGTAGGCCA-1	-4.90216	2.09083	C4
w-GTCCACTCAGTCAGTT-1	-3.23847	-1.55727	C2
w-GTCCCATGTGAGCCAA-1	3.68634	-0.839353	C0
w-GTCCCATTCCGAAATC-1	-1.67609	2.30663	C4
w-GTCCTCAAGAGTTCGG-1	1.64535	-0.217681	C3
w-GTCCTCAAGCAAGTCG-1	-5.00233	1.71449	C4
w-GTCCTCACAGACCTAT-1	-2.64951	0.853301	C6
w-GTCCTCAGTCCTTTGC-1	-4.70392	2.18633	C4
w-GTCGAATAGGTACAGC-1	-2.62756	0.957195	C6
w-GTCGAATCAAGCGAGT-1	3.34665	-1.3249	C1
w-GTCGCGAAGAAGAGCA-1	0.145703	-3.44271	C1
w-GTCGCGAAGACATCAA-1	3.69302	1.5297	C0
w-GTCGCGAAGCAACAGC-1	-2.32396	-1.42622	C5
w-GTCGCGAGTTATAGCC-1	1.52024	-2.72813	C1
w-GTCGCGATCGCGCTGA-1	-5.81141	1.04209	C4
w-GTCGTAACAAATGGAT-1	0.483794	1.40652	C0
w-GTCGTTCTCTACGCGG-1	-3.27168	-0.569973	C2
w-GTCTAGACAGAGAATT-1	4.46203	2.44205	C0
w-GTCTAGATCACTCTTA-1	-4.14101	0.284419	C2
w-GTCTAGATCCAACTGA-1	0.705927	0.599145	C3
w-GTCTCACAGATGGTCG-1	3.23139	-2.45001	C1
w-GTCTGTCGTGCTTCAA-1	1.92789	-1.65933	C0
w-GTCTTTAAGCAGCACA-1	-0.221973	-1.24376	C3
w-GTGACGCGTTCGGTAT-1	-4.88556	2.87056	C4
w-GTGACGCTCGGCAGTC-1	-2.58959	-0.70008	C5
w-GTGACGCTCGGTCATA-1	-0.655676	-1.17668	C3
w-GTGAGGAAGCGCCTTG-1	4.03481	-2.35528	C5
w-GTGAGGAGTGAATAAC-1	0.0267039	-1.59957	C1
w-GTGAGTTAGCGCACAA-1	-0.33249	-2.51663	C1
w-GTGAGTTTCACGAACT-1	3.32619	-0.438333	C0
w-GTGAGTTTCGAGAAAT-1	-3.30196	-2.24186	C2
w-GTGATGTAGGCCTGAA-1	1.79141	0.361357	C3
w-GTGATGTCAGATCATC-1	0.824389	-3.50181	C1
w-GTGATGTGTGTCACAT-1	3.32713	-0.254558	C0
w-GTGATGTGTGTTTCTT-1	-0.760124	-3.38257	C8
w-GTGATGTTCGAAACAA-1	1.53395	0.938086	C3
w-GTGCACGGTGGCCTCA-1	3.74737	-0.821003	C1
w-GTGCGTGGTACCTTCC-1	0.757259	-3.32981	C1
w-GTGCGTGGTCATTCCC-1	-1.31386	-0.57176	C3
w-GTGCGTGGTGGCTTGC-1	-2.73156	-2.11739	C2
w-GTGCGTGTCTGATTCT-1	-3.16944	-0.770671	C2
w-GTGCTGGTCCAAGCAT-1	0.204167	-3.85014	C1
w-GTGCTGGTCCTACACC-1	-5.0778	2.90298	C4
w-GTGCTTCCACAACGAG-1	0.381347	-1.97064	C1
w-GTGCTTCCACGGCACT-1	1.35484	-2.51765	C5
w-GTGCTTCCAGAACATA-1	-4.24647	-2.00656	C2
w-GTGCTTCCAGACCATT-1	-2.54676	0.030872	C5
w-GTGCTTCCAGGAGGTT-1	2.22318	0.817107	C3
w-GTGCTTCGTGCCTGCA-1	-4.38273	-1.66162	C2
w-GTGCTTCTCGAAGTGG-1	-0.223733	1.5689	C0
w-GTGCTTCTCGCCGAGT-1	2.27319	-2.87571	C1
w-GTGCTTCTCTGATTCT-1	-4.42797	0.920314	C4
w-GTGGAAGGTTGTTGCA-1	4.33052	-1.62618	C0
w-GTGGAGAGTTCCTAGA-1	-4.91343	-0.392829	C2
w-GTGGAGATCGAGCCAC-1	-3.46485	2.65486	C4
w-GTGGAGATCTGGGCGT-1	-2.57767	1.59857	C6
w-GTGGCGTCACGCTGCA-1	4.53037	2.22089	C0
w-GTGGCGTCAGCTACAT-1	-3.75305	3.31851	C4
w-GTGGGAACAGAACATA-1	1.29032	-3.40828	C1
w-GTGGGAATCCCAGTGG-1	-2.87944	0.717157	C6
w-GTGGTTAAGGACGCTA-1	-0.274465	1.52938	C0
w-GTGGTTATCGTGCTCT-1	1.35491	1.66423	C3
w-GTGTAACGTTTGGGTT-1	0.245797	0.853141	C3
w-GTGTAACTCCGATGCG-1	1.43886	-3.33362	C1
w-GTGTCCTGTAGCTTAC-1	-2.06416	-2.06217	C2
w-GTGTCCTTCAACTCTT-1	-1.95383	-2.8329	C1
w-GTGTCCTTCTTAGCAG-1	-3.90978	1.43833	C5
w-GTGTGATAGGGATCTG-1	3.74031	-0.480212	C0
w-GTGTGATCATGGAGAC-1	1.05394	-0.583053	C3
w-GTGTGATTCGCAGTGC-1	-0.699563	-2.07634	C5
w-GTGTGATTCTTCGACC-1	2.56337	1.12763	C3
w-GTGTGGCAGTGCTCGC-1	1.30472	0.637567	C3
w-GTGTGGCCACGCTATA-1	-4.81538	-1.20059	C2
w-GTGTGGCCAGCTGTAT-1	-4.81347	2.71342	C4
w-GTGTGGCGTCAACATC-1	-0.733474	-1.27294	C5
w-GTGTTAGAGTTGGCTT-1	1.53753	-3.24763	C1
w-GTGTTAGCACCTCTAC-1	5.45402	0.367363	C0
w-GTGTTCCAGCGCAATG-1	1.11087	-2.35327	C1
w-GTTACAGCATTCATCT-1	-3.20558	2.42878	C6
w-GTTACAGGTCCTTTGC-1	3.11395	-1.0313	C1
w-GTTACAGGTCGGCTAC-1	-2.9619	-1.38199	C5
w-GTTACCCCATAATCGC-1	-2.54042	2.9104	C7
w-GTTACCCGTCCATAGT-1	1.30639	-2.79988	C1
w-GTTACCCGTGAGGCAT-1	-3.5986	-1.54486	C2
w-GTTACCCGTGTTTACG-1	-4.73853	-1.86861	C2
w-GTTACGAAGACCTCAT-1	-0.665369	1.78732	C0
w-GTTAGACCACACAGAG-1	4.55856	0.421383	C0
w-GTTAGACGTACGGATG-1	2.75899	1.94026	C0
w-GTTAGACTCAATCCAG-1	3.8303	1.57676	C0
w-GTTAGACTCCAAGCTA-1	-4.89727	2.00394	C4
w-GTTAGTGAGGAGTACC-1	5.27714	0.366881	C0
w-GTTAGTGCACTATCCC-1	-1.19088	-1.71982	C3
w-GTTAGTGGTTGGGTAG-1	-0.123426	-3.36336	C5
w-GTTAGTGTCGTCGACG-1	2.69138	-1.98406	C1
w-GTTATGGAGGGAGGCA-1	1.48997	0.370476	C3
w-GTTATGGAGTATGCAA-1	1.17455	-3.06933	C1
w-GTTATGGCAGTAGTTC-1	2.91616	-2.20831	C1
w-GTTATGGGTAAGTCAA-1	-3.17307	-1.51686	C5
w-GTTATGGTCTGAGGCC-1	-5.70749	0.70851	C4
w-GTTATGGTCTTCTAAC-1	3.62411	1.01281	C0
w-GTTCATTAGCGAGTAC-1	5.52475	0.903238	C0
w-GTTCATTCATTACTCT-1	2.83177	1.02554	C0
w-GTTCATTGTTGCCGAC-1	2.67678	-0.492493	C0
w-GTTCCGTGTACTTCCC-1	0.191152	0.649523	C3
w-GTTCGCTAGCAAGGAA-1	-3.99109	-1.74909	C2
w-GTTCGCTGTGAGGCAT-1	-2.61984	-1.75101	C5
w-GTTCGCTTCGTGGCGT-1	1.67787	0.160082	C3
w-GTTGAACAGGAAACGA-1	0.216466	-3.34187	C1
w-GTTGAACCAAACCACT-1	2.13605	-0.306278	C3
w-GTTGAACTCGAGTGAG-1	1.7197	1.77819	C3
w-GTTGCGGAGGTCGCCT-1	3.35721	-1.12844	C0
w-GTTGCGGCAAATCGGG-1	-4.81601	0.181899	C6
w-GTTGCGGCAGCACAAG-1	-0.728561	1.6159	C0
w-GTTGCTCAGGTAAACT-1	-2.50805	0.653446	C5
w-GTTGCTCCAATGGCAG-1	-5.49061	0.00946128	C2
w-GTTGCTCCACAGGATG-1	-3.3671	2.06781	C6
w-GTTGCTCGTAGCGATG-1	-5.48282	1.1462	C5
w-GTTGCTCTCCCGAGAC-1	-3.29916	1.93886	C6
w-GTTGCTCTCCGCAAAT-1	3.81233	1.08562	C0
w-GTTGTAGAGGCGTCCT-1	2.01633	-3.63755	C5
w-GTTGTAGGTAGCTGAG-1	5.83035	1.11237	C0
w-GTTGTAGGTCGAACGA-1	1.19475	-3.53572	C1
w-GTTGTAGTCTTAATCC-1	3.06342	-0.960802	C1
w-GTTGTCCTCTGTCGTC-1	-5.72288	0.198996	C5
w-GTTGTGAGTTAGCTAC-1	-4.45561	3.42898	C5
w-GTTTGGACAAGTCGTT-1	-5.53251	1.79229	C4
w-GTTTGGATCCGACATA-1	-4.93355	1.69805	C4
w-GTTTGGATCTCTGCCA-1	4.31958	1.04439	C0
w-TAACACGCAAGTTGGG-1	1.94359	-0.119714	C3
w-TAACACGGTCGTTCAA-1	-4.70481	-1.21475	C2
w-TAACACGGTCTTTCAT-1	3.86772	1.32423	C3
w-TAACACGGTTCGGCCA-1	4.60687	0.548757	C0
w-TAACCAGCACGTGAGA-1	-0.223035	-3.27875	C1
w-TAACGACCACAGACGA-1	1.24346	-2.92273	C1
w-TAACGACCACCGTGCA-1	-4.69014	1.42506	C4
w-TAACGACGTGTTCCAA-1	-3.12781	-1.84738	C2
w-TAACGACTCAACCTCC-1	-4.82951	2.51778	C4
w-TAACTTCCATACTGTG-1	5.1821	0.803259	C0
w-TAACTTCTCACCCTGT-1	1.55115	-3.65166	C1
w-TAACTTCTCCGTGGCA-1	5.3635	1.40981	C0
w-TAAGCACAGTTTGGCT-1	-4.30331	-1.37951	C2
w-TAAGCACCAATAGGGC-1	-5.24309	0.825635	C2
w-TAAGCACGTTAGAAAC-1	-2.75788	-1.86271	C2
w-TAAGCACTCTCTGACC-1	4.93346	-0.431983	C0
w-TAAGCCAGTAGTCCTA-1	4.90483	1.13735	C0
w-TAAGCCAGTCTACTGA-1	5.15216	1.092	C0
w-TAAGCCATCCGCACTT-1	-4.69155	2.27533	C4
w-TAAGCGTAGCGAGTAC-1	1.15626	-3.3309	C1
w-TAAGCGTAGGTCTTTG-1	1.94406	1.03517	C3
w-TAAGCGTGTGCCAAGA-1	0.236484	-3.20998	C1
w-TAATTCCCAACGTTAC-1	3.23716	0.456709	C0
w-TAATTCCCAAGAGTTA-1	2.12818	-2.47925	C5
w-TAATTCCGTACCCACG-1	5.08816	0.154954	C0
w-TACAACGCACCGTGGT-1	-2.227	0.211382	C6
w-TACAACGGTATGGGAC-1	1.3014	-2.63995	C1
w-TACAACGGTGGAATGC-1	3.77262	-0.751816	C0
w-TACAACGGTTCGAACT-1	-1.71175	-0.109795	C6
w-TACAACGTCGACCACG-1	4.52486	-0.508591	C0
w-TACAACGTCTAAGCGT-1	1.53649	1.47724	C3
w-TACACCCCAAACCATC-1	1.9824	-3.5014	C1
w-TACACCCGTGTCTTCC-1	3.96784	2.52541	C0
w-TACAGGTGTACATACC-1	2.65272	-1.7878	C5
w-TACAGGTGTTAGGGTG-1	-3.07506	1.37693	C6
w-TACAGGTTCGCTAAAC-1	3.19733	2.56499	C0
w-TACATTCCAAATGAGT-1	-4.23425	0.804313	C4
w-TACCCACAGAACTTCC-1	5.11415	1.00361	C0
w-TACCCACCAATTCTTC-1	2.77327	1.48724	C3
w-TACCCACCACTGGAAG-1	0.814275	0.510007	C3
w-TACCCACTCTCGTTTA-1	3.01833	-2.45397	C1
w-TACCCGTAGACATACA-1	2.49803	1.81774	C3
w-TACCCGTAGCGATGGT-1	1.27382	-3.22621	C1
w-TACCCGTCAACCTAAC-1	0.694375	-3.08528	C1
w-TACCCGTCAGGCGTTC-1	4.79067	2.87988	C0
w-TACCCGTTCCTTCACG-1	-0.0797152	-2.60856	C1
w-TACCGAATCGCCATAA-1	3.06567	1.26857	C3
w-TACCGGGAGTAACCGG-1	0.817956	0.785143	C3
w-TACCGGGGTCCAGCGT-1	-5.34193	1.82402	C4
w-TACCGGGGTCCGAAAG-1	-1.30144	-0.406508	C6
w-TACCGGGTCCTGCCAT-1	4.96417	2.02536	C0
w-TACCTCGAGAGTGGCT-1	-4.97241	-1.61136	C2
w-TACCTCGAGTAACCGG-1	-0.355822	-3.16015	C1
w-TACCTCGTCCGGCAGT-1	2.50538	-1.84467	C1
w-TACCTCGTCCGTGGGT-1	0.11523	0.200326	C3
w-TACCTCGTCGGTGTAT-1	-3.24919	-1.819	C2
w-TACCTGCAGACTTAAG-1	-0.310296	-0.736047	C3
w-TACCTGCAGATCCCAT-1	1.56604	1.50385	C3
w-TACCTGCTCCTTCTTC-1	-3.55012	-1.08378	C5
w-TACGCTCAGGAACGTC-1	1.43219	0.0841425	C3
w-TACGCTCAGTGGCAGT-1	4.65704	0.457318	C0
w-TACGGGCAGGCCGCTT-1	4.83273	1.41334	C0
w-TACGGGCCAAAGGTTA-1	-3.85076	3.05133	C0
w-TACGGGCGTGAGTAGC-1	0.808634	0.738497	C3
w-TACGGGCGTGTGTTTG-1	1.42116	-3.53905	C1
w-TACGGGCGTTGAGTCT-1	-5.31255	0.938456	C6
w-TACGGGCTCTGCCTGT-1	-5.12166	-0.79359	C2
w-TACGGTACAAGAGGTC-1	2.89476	0.291902	C0
w-TACGGTATCAAGAGTA-1	1.64226	-3.73447	C1
w-TACGGTATCATCGGGC-1	4.58574	0.954977	C0
w-TACGGTATCTAGTACG-1	-0.734999	-2.83242	C1
w-TACGTCCGTTGGAGAC-1	-1.94014	-1.71254	C2
w-TACTGCCAGACTCTTG-1	1.60826	-2.63641	C1
w-TACTGCCTCGTGCACG-1	0.848761	-2.57394	C1
w-TACTTCACATCGATGT-1	4.63219	1.15825	C0
w-TACTTCAGTGCTCTTC-1	3.86734	1.92785	C7
w-TACTTCATCTATCGTT-1	5.33273	2.68722	C6
w-TACTTGTAGAGTCAAT-1	-4.35356	1.51404	C4
w-TACTTGTTCATCGCTC-1	-5.56453	1.49773	C6
w-TAGACCAAGACATCAA-1	5.09124	2.45855	C0
w-TAGACCAGTACAATAG-1	-1.52357	-2.97316	C1
w-TAGACCAGTCCCTGAG-1	5.76013	1.39064	C0
w-TAGACTGAGCTCGAAG-1	5.26221	1.27315	C0
w-TAGACTGCAGTTTCAG-1	4.5905	2.28817	C0
w-TAGAGTCAGACCACGA-1	-3.13318	3.34654	C6
w-TAGAGTCAGTGCGCTC-1	-3.20646	-1.43232	C2
w-TAGAGTCTCTTCTCAA-1	-2.3151	2.28618	C4
w-TAGATCGTCCACCCTA-1	4.85795	-1.33548	C0
w-TAGCACAGTCCATCTC-1	-2.55132	1.66995	C6
w-TAGCACATCTCCGAAA-1	-2.52743	1.31156	C6
w-TAGGAGGGTGCAATAA-1	3.63801	-0.415906	C0
w-TAGGGTTCATACAGCT-1	-1.72363	-0.0755188	C6
w-TAGGGTTTCAAGGCTT-1	0.835099	1.7795	C3
w-TAGGTACAGAAATTCG-1	0.896711	0.946834	C3
w-TAGGTACGTAGAAACT-1	0.408272	-3.20515	C1
w-TAGGTACGTCCGAAGA-1	0.0194441	-2.43847	C1
w-TAGGTTGAGACAAGCC-1	-5.04618	1.36585	C4
w-TAGGTTGGTTATGGTC-1	1.14583	-3.40114	C1
w-TAGGTTGTCAAGATAG-1	2.26225	1.80174	C3
w-TAGTGCAAGTACCGGA-1	0.635031	-1.74674	C3
w-TATACCTAGTAGATCA-1	3.55008	1.59819	C0
w-TATACCTGTTCGGCTG-1	3.25058	-1.41267	C1
w-TATATCCAGGTTCATC-1	-2.36224	2.36982	C4
w-TATATCCCATGACTAC-1	-3.92433	-2.13207	C2
w-TATATCCCATGAGATA-1	-1.53392	-0.237217	C6
w-TATATCCGTTGGAGGT-1	3.95404	-1.98367	C1
w-TATCAGGGTATTTCGG-1	-2.54955	-0.196901	C6
w-TATCCTACACTCTGCT-1	-1.45975	-2.55503	C2
w-TATCCTATCGCCGATG-1	-3.24211	-0.301493	C5
w-TATCGCCGTTGGGATG-1	4.11232	-0.164497	C0
w-TATCTGTAGCGTGAAC-1	-1.54338	-0.192491	C6
w-TATGTTCCAGCGTTGC-1	4.72549	-0.0556278	C0
w-TATGTTCTCCATTCAT-1	4.84465	2.86898	C0
w-TATGTTCTCCATTTCA-1	1.23431	2.03827	C3
w-TATTCCAAGTCTAACC-1	-2.03667	2.10896	C4
w-TATTCCACATGGACAG-1	-3.89993	2.86503	C4
w-TATTCCAGTACGCGTC-1	0.489662	-2.42253	C1
w-TATTCCAGTCAAAGAT-1	-3.18798	1.6788	C6
w-TATTCCAGTCCGCAGT-1	0.136791	-3.41311	C1
w-TATTCCAGTTAGGGTG-1	3.94737	0.515914	C0
w-TATTGCTTCTCCTGAC-1	4.10662	2.03546	C7
w-TATTGGGAGGTTATAG-1	-4.06483	-1.012	C5
w-TATTGGGCACGACAAG-1	3.41872	-1.79679	C1
w-TATTGGGCAGGTCAGA-1	-3.65747	1.75501	C4
w-TATTGGGTCGCAGAGA-1	3.01889	-1.95915	C1
w-TATTTCGTCAAGCCAT-1	-4.88012	2.45482	C4
w-TCAAGACCAGGTGAGT-1	5.02947	-1.1325	C0
w-TCAAGACTCGAGTCTA-1	1.54641	0.780913	C0
w-TCAAGCAAGTTGTAAG-1	1.23647	-3.46159	C1
w-TCAAGTGGTCCAGCCA-1	1.04052	1.47194	C3
w-TCAAGTGGTTCGATTG-1	-5.21734	2.98932	C4
w-TCAATCTCAAACGGCA-1	-2.07621	-0.143983	C5
w-TCAATTCTCATGAGGG-1	3.31258	-1.91814	C1
w-TCACAAGCAAATCGTC-1	1.693	1.00318	C0
w-TCACAAGGTCGTCGGT-1	0.290848	0.999684	C3
w-TCACAAGTCACAACCA-1	-0.332094	-0.55095	C3
w-TCACACCAGTAACAGT-1	4.52335	0.755215	C0
w-TCACACCGTCACGCTG-1	2.99419	-2.12211	C1
w-TCACATTGTCCAGGTC-1	-1.77645	2.23072	C4
w-TCACATTGTGTACGCC-1	4.03216	0.141067	C0
w-TCACGGGCAAAGGCAC-1	0.584744	-3.52147	C1
w-TCACTCGTCGGCCAAC-1	4.60139	1.53594	C0
w-TCACTCGTCTCGAGTA-1	3.39672	1.15458	C0
w-TCAGCAAAGCTTTGTG-1	1.69405	-3.41026	C1
w-TCAGCAACAAGAGTGC-1	1.5199	0.46346	C5
w-TCAGCAAGTAACAGTA-1	4.87942	1.14938	C0
w-TCAGCCTGTACAATAG-1	2.11501	2.05942	C0
w-TCAGCCTTCTGCTTTA-1	-5.27577	0.465678	C6
w-TCAGGGCGTTAAGTCC-1	1.8066	-3.25934	C1
w-TCAGGTAAGTTTAGGA-1	2.00356	-3.16162	C1
w-TCAGGTACACATGGTT-1	3.81006	0.385338	C0
w-TCAGGTAGTGTTGACT-1	0.394253	0.944486	C3
w-TCAGTCCAGGCGTCCT-1	5.73246	1.46804	C0
w-TCAGTCCCATAGAATG-1	1.06804	1.52461	C3
w-TCAGTCCGTCCAAATC-1	3.82046	0.679777	C0
w-TCAGTCCGTTCCATTT-1	-3.80797	2.99982	C6
w-TCAGTGAGTTAACAGA-1	-3.01158	-2.10737	C2
w-TCAGTGATCAGAACCT-1	0.22876	-2.89702	C1
w-TCAGTTTAGTACGAGC-1	-2.61587	1.57791	C6
w-TCAGTTTGTGCCTGAC-1	5.25001	-0.698418	C0
w-TCAGTTTTCAGAGTTC-1	2.53951	-1.73195	C1
w-TCAGTTTTCCTACGAA-1	-5.2668	2.57893	C4
w-TCATACTAGCGCCTAC-1	-2.94266	1.39966	C6
w-TCATACTCATGGAGAC-1	4.3373	-1.01294	C0
w-TCATATCAGTGCTACT-1	4.04645	2.02523	C7
w-TCATATCTCCTGTAGA-1	2.87578	0.244519	C0
w-TCATATCTCGATCCAA-1	4.79485	0.703198	C0
w-TCATCATCAAACGAGC-1	-5.19318	3.05356	C4
w-TCATCATCACAGCGCT-1	2.79734	2.34283	C3
w-TCATCATGTCACCTTC-1	-4.45877	3.01671	C4
w-TCATGAGAGAAATTCG-1	-1.5262	-0.122946	C6
w-TCATGAGAGTGCACAG-1	-0.149826	-1.34602	C3
w-TCATGAGGTATTTCCT-1	3.19248	1.57015	C5
w-TCATGCCCACTAAACC-1	4.63109	1.76049	C0
w-TCATGCCCAGAACTAA-1	-2.31781	0.753982	C6
w-TCATGCCCAGCAGGAT-1	3.90002	0.524554	C0
w-TCATGCCGTAGCGTAG-1	3.32009	0.135021	C0
w-TCATGCCGTGTGTCCG-1	-0.744055	-2.02685	C5
w-TCATGCCGTTAATGAG-1	-3.42853	2.74038	C4
w-TCATGCCGTTTCAGAC-1	-3.13667	3.43826	C6
w-TCATGCCTCCAACCGG-1	1.96099	-3.37123	C1
w-TCATGGACACTTGTGA-1	0.236307	-2.34448	C1
w-TCATGGAGTGAAGCGT-1	-5.08076	-1.04647	C2
w-TCATGGATCCACCTGT-1	1.87666	-1.75624	C5
w-TCATTACGTTGGAGAC-1	1.73648	1.24622	C3
w-TCATTCAAGACATCCT-1	2.67514	-0.472038	C0
w-TCATTCACAACATACC-1	-2.58682	2.53639	C4
w-TCATTCAGTGAGTGAC-1	1.96496	-0.51801	C5
w-TCATTGTGTCCTATAG-1	1.01259	1.62542	C3
w-TCATTGTGTTCAACGT-1	-0.267343	0.656725	C3
w-TCATTTGTCTAGTGTG-1	-5.46533	0.0566917	C2
w-TCCACGTAGATTGATG-1	1.295	-2.63687	C1
w-TCCACGTGTCGCATGC-1	-3.79558	3.10327	C4
w-TCCACGTGTGAGATTA-1	4.29184	-1.67823	C1
w-TCCACGTTCCACGAAT-1	-3.75446	3.68669	C0
w-TCCACGTTCGCTTGAA-1	4.58086	2.55026	C0
w-TCCAGAAAGTAAGAGG-1	0.784484	-2.38459	C1
w-TCCAGAAGTACCATAC-1	1.20319	0.317433	C3
w-TCCATCGAGCGCCTAC-1	0.965285	0.55612	C3
w-TCCATCGAGTAGCATA-1	1.8365	1.51302	C3
w-TCCATCGCAGCTGAGA-1	-3.54549	0.640929	C6
w-TCCATCGTCGGCATCG-1	1.9742	-2.57337	C1
w-TCCATGCCACTCAGAT-1	2.28589	0.460864	C3
w-TCCCACATCGCCAGTG-1	0.0678225	-1.10962	C3
w-TCCCACATCGCCGTGA-1	-2.13587	-1.70017	C5
w-TCCCATGCACCCTTGT-1	3.46241	0.127707	C0
w-TCCCATGGTAGTCTGT-1	1.44839	-1.41179	C1
w-TCCGAAAAGCCTGTCG-1	0.808371	0.795004	C3
w-TCCGAAACACGGTGTC-1	0.730334	1.6302	C3
w-TCCGAAACATACGCAT-1	-3.17094	3.56829	C6
w-TCCGATCCAACCAGAG-1	-1.44024	0.339649	C6
w-TCCGATCCAGGTTCGC-1	4.01739	2.22558	C5
w-TCCGATCGTGCCGTTG-1	0.68972	-0.342137	C3
w-TCCGATCGTTAGGGTG-1	4.32366	0.34041	C0
w-TCCGGGAGTGGTATGG-1	-5.68211	-0.509226	C2
w-TCCGGGATCAGGAGAC-1	3.28019	-1.33008	C5
w-TCCGTGTCACTACTTT-1	-2.40136	0.778152	C6
w-TCCGTGTCATATGCGT-1	4.78694	0.363698	C0
w-TCCGTGTTCCCGTGTT-1	0.463658	-0.55494	C3
w-TCCGTGTTCTACCTTA-1	1.60185	-0.765556	C3
w-TCCTAATGTTGTTTGG-1	-5.61969	2.3895	C4
w-TCCTCCCCATATCTGG-1	2.60503	-2.76293	C1
w-TCCTCCCGTTCGTTCC-1	-5.45983	1.13272	C2
w-TCCTCGAAGCTGTCCG-1	4.34797	1.51934	C0
w-TCCTCGAGTCATCGGC-1	-1.65347	0.68693	C6
w-TCCTCTTGTAAGAACT-1	5.42219	2.07623	C0
w-TCCTCTTTCTCGCAGG-1	0.267802	1.91842	C0
w-TCCTGCATCCGGCAAC-1	2.80357	2.44363	C3
w-TCCTGCATCTTGGGCG-1	2.394	-2.80516	C1
w-TCCTTTCCAACATACC-1	-0.662834	-1.70021	C5
w-TCCTTTCGTTTCGTGA-1	4.12165	-0.107244	C0
w-TCCTTTCTCAACGTGT-1	4.59183	1.72446	C0
w-TCCTTTCTCCCAGGAC-1	0.975345	-0.340305	C3
w-TCCTTTCTCCCTCGAT-1	-3.03868	-1.54078	C2
w-TCCTTTCTCCTATTGT-1	2.95923	0.959423	C3
w-TCCTTTCTCTTCCACG-1	-2.27692	0.23526	C6
w-TCGAACAAGCAACCAG-1	2.09619	-0.457748	C3
w-TCGAACATCGCCAGTG-1	1.79223	-2.11406	C1
w-TCGAACATCTAGAGCT-1	5.23012	1.09693	C0
w-TCGAAGTAGCCACAAG-1	0.284583	0.929994	C3
w-TCGAAGTGTATTTCTC-1	0.507905	0.972987	C3
w-TCGACCTGTACAAAGT-1	4.24341	1.92908	C7
w-TCGACGGAGCCTCCAG-1	4.58775	-0.849183	C0
w-TCGACGGCAAGCACAG-1	-4.88298	-0.154262	C2
w-TCGATTTCAGGTCTCG-1	4.34497	1.90576	C5
w-TCGATTTGTTGCAAGG-1	-4.78312	2.78701	C4
w-TCGATTTTCGCCTAGG-1	3.6862	2.57861	C0
w-TCGCACTAGAAGTGTT-1	-3.61129	1.67341	C6
w-TCGCACTGTAAGGCTG-1	3.18515	-1.56912	C1
w-TCGCAGGGTACATACC-1	-3.42456	-0.475748	C2
w-TCGCAGGGTACTGAGG-1	-5.13727	-0.843141	C2
w-TCGCAGGGTCCATACA-1	-0.139812	0.510212	C0
w-TCGCAGGTCCGTATGA-1	1.88894	-2.7749	C1
w-TCGCTTGAGCGATGAC-1	1.29397	-0.0298967	C0
w-TCGCTTGAGGGAGATA-1	1.79869	1.85477	C3
w-TCGGATAAGAAGATCT-1	-4.3011	3.54548	C0
w-TCGGATAAGTCGAATA-1	-0.289468	-1.94806	C1
w-TCGGATAAGTTCTCTT-1	-3.00428	-1.99718	C2
w-TCGGATAGTACTGTTG-1	-0.227898	-3.73214	C8
w-TCGGGACGTGAGCCAA-1	-0.100735	-2.41258	C1
w-TCGGGACGTTGGGTTT-1	5.26132	0.167044	C0
w-TCGGGCAAGCTTTGTG-1	2.7856	-1.43813	C3
w-TCGGGCACACAGCCAC-1	5.12738	0.9	C0
w-TCGGGCATCCCATTCG-1	-4.92344	-1.04952	C6
w-TCGGGTGAGGTTGAGC-1	4.41679	0.931537	C0
w-TCGGGTGAGTATCCTG-1	1.43218	-3.83275	C1
w-TCGGTCTAGGCTATCT-1	0.904101	0.453429	C3
w-TCGGTCTGTTATAGCC-1	0.988795	1.10316	C3
w-TCGGTCTGTTCTCCCA-1	-3.10979	-1.82051	C2
w-TCGTAGATCCGACGGT-1	2.1474	0.356142	C3
w-TCGTCCAAGGAGACCT-1	-2.30788	-1.59252	C5
w-TCGTCCAGTGGCCTCA-1	3.43941	-1.61813	C1
w-TCGTGCTCAGGTCTCG-1	3.04408	0.267554	C0
[truncated: 2,695 more rows]

## Sheet: Figure 3C
Figure 3C
Cluster marker	GeneID	C0	C0	C0	C0	C0	C0	C0	C0	C0	C0	C0	C0	C0	C0	C0	C0	C0	C0	C0	C0	C0	C0	C0	C0	C0	C0	C0	C0	C0	C0	C0	C0	C0	C0	C0	C0	C0	C0	C0	C0	C0	C0	C0	C0	C0	C0	C0	C0
0	ENSG00000151276	0.480339	0.295086	1.23603	0.688311	0.0884999	0.538355	0.643174	0.535957	0.561663	0.609612	0.19552	0.376646	0.362588	0.203849	0.931794	0.383865	0.324015	0.597583	-0.0691716	0.0617422	0.40817	0.552114	0.295838	0.571139	0.543629	0.274944	-0.0918491	-0.25459	0.185759	-0.104163	0.259018	0.230805	-0.00791137	0.549889	0.171223	0.100081	0.683078	0.195887	0.357805	0.156687	0.244301	0.463091	0.950178	0.928232	0.4322	0.652218	0.615348	0.54689
0	ENSG00000138190	0.685072	0.462393	1.28917	0.863372	0.208984	0.774481	0.855026	0.843833	0.782462	0.664453	0.393151	0.549127	0.500458	0.325377	0.972603	0.592239	0.460097	0.894835	0.215627	0.133529	0.600778	0.675365	0.532556	0.844099	0.639294	0.529708	0.206043	-0.0726558	0.306183	0.250792	0.438345	0.32057	-0.184546	0.649294	0.15541	0.140758	0.749421	0.353455	0.608315	0.135573	0.237492	0.406513	0.986632	1.14522	0.537603	0.919326	0.878337	0.613097
0	ENSG00000128512	0.577391	0.289303	1.22303	0.784913	0.180155	0.661421	0.764495	0.692013	0.559063	0.656308	0.263289	0.381807	0.427877	0.286811	0.968225	0.50096	0.377223	0.67541	0.164131	0.062878	0.464547	0.540277	0.506646	0.698558	0.540495	0.370399	0.071176	-0.159457	0.20513	0.0966679	0.256537	0.296478	0.205487	0.612511	0.224416	0.18374	0.820912	0.214783	0.511001	0.23483	0.245613	0.458451	0.950899	0.797209	0.408111	0.578315	0.534244	0.483772
0	ENSG00000075420	0.764436	0.408844	1.32054	0.976539	0.265482	0.86566	0.959794	1.00409	0.75737	0.582325	0.449439	0.433099	0.391727	0.364323	1.0122	0.702873	0.49671	0.981975	0.517856	0.0852003	0.649692	0.613849	0.738167	1.02844	0.600049	0.592866	0.414069	0.0367282	0.294672	0.476088	0.395188	0.367055	-0.0593351	0.685034	0.181453	0.140024	0.76714	0.302836	0.71371	0.117723	0.152353	0.346192	0.901815	0.972657	0.485745	0.677405	0.782027	0.490306
0	ENSG00000188559	0.375684	0.249284	1.11591	0.577498	0.0415652	0.368446	0.45377	0.34009	0.45411	0.577459	0.120419	0.341956	0.313522	0.174097	0.864275	0.28386	0.262878	0.461018	-0.219695	0.0416119	0.324503	0.529154	0.151265	0.418239	0.524254	0.183745	-0.220409	-0.318163	0.156413	-0.23898	0.206182	0.207025	0.0384342	0.487692	0.173269	0.0882539	0.557867	0.151166	0.166534	0.200338	0.289065	0.527763	0.905747	0.841119	0.42186	0.543008	0.508547	0.573223
0	ENSG00000150907	0.556344	0.376998	1.20686	0.774796	0.143752	0.637501	0.719564	0.680429	0.664242	0.675344	0.312243	0.4958	0.47717	0.300269	0.913223	0.485412	0.393322	0.723616	0.0472864	0.123854	0.509059	0.630679	0.36008	0.694272	0.624524	0.421472	0.0097498	-0.176343	0.265767	-0.00443017	0.35356	0.322268	0.0396276	0.607231	0.20499	0.193228	0.734702	0.305795	0.480375	0.201804	0.296468	0.49923	0.983868	1.01422	0.519526	0.80434	0.762703	0.620419
0	ENSG00000047617	0.548629	0.357802	1.24781	0.713393	0.106152	0.585986	0.690873	0.567258	0.629195	0.632403	0.258003	0.425834	0.411399	0.270291	0.981947	0.438957	0.400678	0.670046	-0.107562	0.15332	0.495045	0.616023	0.351167	0.622552	0.631314	0.35694	-0.0990176	-0.236939	0.260713	-0.0809383	0.327327	0.283823	0.0359456	0.618651	0.234185	0.212291	0.748599	0.292738	0.40818	0.20673	0.321141	0.506014	0.902541	0.994906	0.50611	0.646613	0.733606	0.586173
0	ENSG00000126785	0.474589	0.304388	1.17334	0.679241	0.0765277	0.503902	0.578951	0.511164	0.572917	0.659614	0.207108	0.42105	0.398725	0.24211	0.874924	0.378403	0.32803	0.601938	-0.0913692	0.0932099	0.409498	0.590951	0.299662	0.5692	0.574919	0.305832	-0.0959972	-0.254125	0.193533	-0.0669442	0.261582	0.237036	0.111817	0.602048	0.224592	0.190592	0.691693	0.250655	0.329986	0.210393	0.293688	0.523632	0.946688	0.945318	0.453817	0.647027	0.619867	0.608598
0	ENSG00000109046	0.464286	0.433357	1.07363	0.644259	0.117061	0.493393	0.541031	0.475359	0.695858	0.640761	0.297312	0.54772	0.478161	0.284687	0.778777	0.393551	0.383213	0.631539	-0.120728	0.194762	0.474002	0.69816	0.200816	0.540675	0.672845	0.374832	-0.0681544	-0.18229	0.305515	-0.115379	0.404182	0.304668	-0.0882394	0.578208	0.237976	0.188962	0.604173	0.335647	0.324877	0.234074	0.379507	0.586837	0.92817	1.13699	0.597169	0.882103	0.83824	0.766318
0	ENSG00000169744	0.332987	0.248465	1.03663	0.49552	0.0243798	0.31845	0.383901	0.218199	0.430046	0.648362	0.0821508	0.386226	0.394066	0.181263	0.79653	0.229014	0.244181	0.373795	-0.343557	0.0814273	0.28447	0.547151	0.0901161	0.298071	0.544987	0.138349	-0.321459	-0.368437	0.158685	-0.327931	0.189417	0.204938	0.164602	0.50896	0.226793	0.185072	0.62384	0.205443	0.133279	0.274706	0.369529	0.613166	0.914965	0.827833	0.443361	0.561762	0.483332	0.63604
0	ENSG00000084112	0.434659	0.346961	1.11023	0.655374	0.0621181	0.446175	0.520974	0.474794	0.578467	0.587406	0.252055	0.439234	0.355962	0.230255	0.820424	0.392733	0.315616	0.600495	-0.10747	0.074885	0.429202	0.621672	0.173637	0.561338	0.603626	0.321853	-0.0593737	-0.200602	0.222218	-0.112989	0.294577	0.276048	-0.114981	0.500941	0.150392	0.065094	0.497605	0.242603	0.257942	0.169729	0.290189	0.538014	0.955072	1.02464	0.539696	0.701616	0.706425	0.671223
0	ENSG00000152601	0.820657	0.41099	1.34026	1.00497	0.316216	0.972731	1.06957	1.10368	0.751305	0.616722	0.472862	0.428464	0.455173	0.389411	1.04529	0.74956	0.517564	1.00669	0.6116	0.0852396	0.661423	0.575582	0.859964	1.07099	0.551006	0.645536	0.507601	0.121697	0.296161	0.585943	0.398728	0.363735	-0.014862	0.711201	0.17413	0.164969	0.919037	0.294252	0.854927	0.117665	0.0911411	0.246635	0.921308	0.909025	0.422624	0.720195	0.73821	0.377678
0	ENSG00000196628	0.397828	0.261958	1.03607	0.602725	0.090941	0.444896	0.526757	0.430266	0.478314	0.610605	0.180881	0.393804	0.406429	0.238494	0.811895	0.34896	0.301191	0.492738	-0.129254	0.0689005	0.36131	0.542783	0.182278	0.447349	0.562622	0.237244	-0.148329	-0.264071	0.194769	-0.18036	0.237591	0.283757	0.155653	0.470505	0.205695	0.166751	0.641792	0.214503	0.27986	0.27503	0.3577	0.591281	0.9459	0.80357	0.47451	0.617843	0.558811	0.613904
0	ENSG00000110799	0.267843	0.312089	0.860761	0.399108	0.0093823	0.290419	0.331776	0.188036	0.485311	0.614086	0.115517	0.47985	0.45182	0.188354	0.644349	0.180073	0.248533	0.342609	-0.425942	0.165402	0.296344	0.576643	-0.0476818	0.232287	0.58183	0.167605	-0.381789	-0.368987	0.218567	-0.416245	0.274812	0.218443	0.073577	0.448428	0.235085	0.23505	0.540984	0.288959	0.137001	0.283183	0.443978	0.634275	0.870895	0.917623	0.517597	0.734717	0.656961	0.72513
0	ENSG00000018408	0.467317	0.288881	1.13237	0.671127	0.0808926	0.531325	0.607648	0.524947	0.557305	0.699476	0.202602	0.444191	0.439526	0.249565	0.863055	0.374661	0.318278	0.57553	-0.083038	0.0715511	0.406787	0.579378	0.283156	0.576526	0.577865	0.300642	-0.126494	-0.27501	0.194191	-0.11483	0.251406	0.260087	0.188498	0.58891	0.224468	0.222372	0.739424	0.265094	0.376609	0.243533	0.318826	0.553607	0.96785	0.90425	0.464716	0.669854	0.617886	0.61413
0	ENSG00000170011	0.611899	0.358032	1.3184	0.822143	0.128482	0.684929	0.779904	0.757084	0.688884	0.622338	0.31039	0.440501	0.392695	0.248511	0.966974	0.507098	0.379545	0.831833	0.147948	0.0438744	0.507917	0.578897	0.49762	0.792384	0.523486	0.451416	0.152318	-0.123123	0.211053	0.181453	0.318236	0.213273	-0.184706	0.627226	0.0992691	0.0548448	0.711421	0.24201	0.509771	0.0538266	0.110825	0.30597	0.942067	1.05244	0.398321	0.7745	0.690381	0.477207
0	ENSG00000138722	0.479319	0.456472	0.953528	0.564801	0.115465	0.583048	0.606471	0.512957	0.703441	0.761472	0.31875	0.679722	0.674182	0.32295	0.680549	0.383962	0.38402	0.620608	-0.13583	0.243043	0.461629	0.676418	0.214343	0.551151	0.654631	0.438999	-0.090505	-0.204152	0.335348	-0.101322	0.427026	0.307233	-0.0297314	0.600409	0.247927	0.37028	0.764237	0.493734	0.501112	0.252771	0.395297	0.54711	0.978615	1.12572	0.583565	1.05503	0.925637	0.751311
0	ENSG00000157554	0.575271	0.314666	1.25957	0.774094	0.117739	0.649738	0.742325	0.696702	0.614557	0.652464	0.270244	0.418789	0.422971	0.253625	0.97157	0.493265	0.362991	0.746494	0.0553053	0.0454099	0.473102	0.573808	0.430397	0.70801	0.556128	0.379404	0.0501735	-0.198006	0.201156	0.0692158	0.284994	0.250288	-0.00892752	0.595169	0.142145	0.122023	0.737305	0.245774	0.482634	0.128134	0.197621	0.404337	0.946844	0.950431	0.427764	0.700638	0.672118	0.519234
0	ENSG00000215386	0.788057	0.481147	1.3891	0.995473	0.227155	0.975789	1.06041	1.1159	0.907556	0.593114	0.471512	0.547986	0.459122	0.340339	0.99394	0.691415	0.508024	1.08354	0.401488	0.147832	0.669309	0.643823	0.703836	1.06281	0.610548	0.661204	0.386966	0.0295632	0.31789	0.462835	0.483643	0.311924	-0.336362	0.69911	0.101908	0.145622	0.873379	0.383763	0.828019	-0.025355	0.0683107	0.204355	0.942744	1.20324	0.474295	1.0229	1.03236	0.488903
0	ENSG00000183580	0.58083	0.258946	1.31252	0.824029	0.159638	0.682593	0.782996	0.740401	0.546985	0.594981	0.226067	0.318117	0.335987	0.224419	1.05632	0.492063	0.350705	0.734602	0.162666	0.0012491	0.467316	0.503795	0.477457	0.747854	0.49492	0.356814	0.0225309	-0.230227	0.156808	0.0460546	0.241012	0.231663	0.0115049	0.56843	0.138708	0.0592585	0.727237	0.140668	0.472186	0.119356	0.149074	0.356981	0.938113	0.820413	0.362536	0.562952	0.564165	0.421245
0	ENSG00000069020	0.59003	0.278126	1.26683	0.864118	0.211063	0.685789	0.788107	0.775291	0.533005	0.573526	0.301313	0.314502	0.331111	0.295324	1.04278	0.568566	0.405886	0.755089	0.221177	0.039963	0.524996	0.539377	0.459904	0.765255	0.536119	0.386171	0.102973	-0.135388	0.21192	0.0750687	0.283306	0.313324	0.0999592	0.552757	0.19838	0.0913756	0.700261	0.165374	0.485593	0.203124	0.205328	0.411341	0.939196	0.77375	0.435291	0.51324	0.583803	0.460311
0	ENSG00000198795	0.568336	0.27983	1.30387	0.737551	0.0622822	0.68486	0.802	0.692423	0.619885	0.711007	0.220431	0.446957	0.470467	0.220029	0.936616	0.439351	0.326208	0.706133	0.042532	0.01449	0.435246	0.542633	0.502068	0.725813	0.516235	0.367237	-0.00705043	-0.257992	0.156933	0.0684381	0.237234	0.197188	0.0199317	0.648308	0.143103	0.156357	0.876404	0.25378	0.565751	0.0983547	0.148413	0.373541	1.01455	0.965065	0.364294	0.744827	0.635932	0.498129
0	ENSG00000005108	0.407679	0.265329	1.17759	0.58808	0.0213687	0.434344	0.527653	0.405336	0.50829	0.609267	0.136386	0.383285	0.365694	0.157467	0.888378	0.299083	0.272076	0.52261	-0.209575	0.0336323	0.340668	0.53111	0.200657	0.476188	0.50815	0.220351	-0.195996	-0.326362	0.148753	-0.205824	0.228221	0.171738	-0.0796735	0.517136	0.136889	0.0790945	0.621574	0.181572	0.249949	0.127628	0.226795	0.449058	0.951995	0.939037	0.394952	0.654647	0.593135	0.556262
0	ENSG00000171988	0.690803	0.301165	1.31309	0.928551	0.238476	0.81193	0.928184	0.936406	0.628422	0.545349	0.359512	0.33341	0.336119	0.309943	1.02866	0.64184	0.426346	0.862314	0.463156	-0.000196129	0.556235	0.511493	0.690553	0.929401	0.507276	0.479561	0.347086	0.00655321	0.214982	0.377801	0.288894	0.314977	0.00492166	0.60574	0.133534	0.077814	0.787423	0.196085	0.655146	0.110685	0.0956679	0.306627	0.890915	0.805528	0.379054	0.546701	0.585055	0.382804
0	ENSG00000230590	0.736342	0.324866	1.37379	0.960964	0.235495	0.854074	0.978932	0.994682	0.702211	0.576549	0.369142	0.375431	0.363032	0.30303	1.04086	0.657828	0.440565	0.930437	0.47479	0.0204048	0.570542	0.523795	0.772069	0.992299	0.517481	0.524875	0.367656	-0.00985898	0.223066	0.437378	0.316463	0.286497	-0.0600441	0.648296	0.117133	0.0933958	0.827538	0.219078	0.719435	0.0624152	0.0815062	0.267167	0.8768	0.87771	0.36586	0.627895	0.6633	0.373338
0	ENSG00000181722	0.692807	0.242518	1.39273	0.925376	0.172495	0.855138	0.990166	0.986597	0.605921	0.558047	0.277786	0.287625	0.318998	0.212056	1.07128	0.595883	0.369919	0.891439	0.446118	-0.0816943	0.518507	0.432806	0.765177	0.966786	0.414638	0.44492	0.287471	-0.109031	0.123383	0.378525	0.234147	0.178149	-0.092348	0.620986	0.0625655	0.00161862	0.839711	0.126237	0.700232	-0.0189645	-0.031993	0.157431	0.923411	0.818244	0.246056	0.585591	0.549624	0.268767
0	ENSG00000046889	0.480406	0.235329	1.24548	0.683691	-0.00953713	0.515005	0.626898	0.546477	0.561636	0.577977	0.157102	0.338481	0.3361	0.119077	0.878511	0.362671	0.264887	0.637829	-0.0910983	-0.0474196	0.361202	0.50431	0.277593	0.602677	0.482766	0.258763	-0.0697209	-0.297101	0.115555	-0.0197373	0.221592	0.163477	-0.235808	0.469183	0.00592006	-0.0194319	0.575364	0.166236	0.339651	-0.013747	0.130652	0.350718	0.930193	0.969417	0.372147	0.70868	0.670147	0.491789
0	ENSG00000257261	0.711097	0.39305	1.36229	0.916836	0.197587	0.7513	0.851522	0.869391	0.74088	0.601113	0.36967	0.409364	0.361658	0.329151	1.05459	0.605878	0.465035	0.903811	0.275659	0.0854774	0.595739	0.62083	0.64644	0.892881	0.588787	0.51754	0.234164	-0.0739204	0.260678	0.297808	0.375076	0.274958	-0.0454246	0.705409	0.185109	0.140201	0.742683	0.26647	0.563933	0.110593	0.163773	0.34199	0.836282	1.00548	0.444187	0.617972	0.737666	0.486486
0	ENSG00000100154	0.706024	0.300806	1.38031	0.93972	0.177722	0.809105	0.926447	0.955922	0.679662	0.544897	0.338674	0.347562	0.320798	0.251467	1.05558	0.618641	0.391012	0.919644	0.405619	-0.0412609	0.540101	0.515692	0.669306	0.950451	0.483202	0.490062	0.306398	-0.0685412	0.17654	0.354796	0.287418	0.251029	-0.159524	0.598328	0.0400071	-0.00590189	0.739938	0.185886	0.631955	-0.00381428	0.0384755	0.236105	0.878146	0.905456	0.349848	0.609186	0.667663	0.363232
0	ENSG00000163513	0.446444	0.312633	1.03769	0.61688	0.0783513	0.46352	0.525573	0.44444	0.528119	0.687631	0.236069	0.474045	0.486608	0.291711	0.814796	0.38747	0.329058	0.526656	-0.156494	0.112055	0.409125	0.613851	0.217673	0.524801	0.6256	0.308223	-0.132978	-0.243615	0.234316	-0.157955	0.27244	0.318781	0.249449	0.556141	0.263146	0.244428	0.67396	0.298999	0.315186	0.320206	0.418976	0.647796	0.942705	0.888796	0.53939	0.647302	0.640925	0.688837
0	ENSG00000151702	0.61272	0.391932	1.27753	0.800533	0.192156	0.739555	0.826782	0.768144	0.69095	0.654461	0.308127	0.480945	0.448919	0.300338	0.978469	0.515604	0.404994	0.774744	0.160677	0.107975	0.51621	0.60836	0.499894	0.741951	0.594634	0.440234	0.0901302	-0.138473	0.25887	0.134065	0.353565	0.302914	0.00939317	0.642834	0.188505	0.17429	0.832376	0.287132	0.566948	0.190245	0.262561	0.451854	1.00443	0.987677	0.479526	0.799781	0.712469	0.570239
0	ENSG00000147862	0.597817	0.352777	1.23655	0.784059	0.147575	0.684333	0.761444	0.733261	0.677059	0.625741	0.275836	0.482903	0.454582	0.24485	0.907577	0.500737	0.359593	0.787473	0.133016	0.0236102	0.462694	0.574935	0.485239	0.732272	0.548195	0.399779	0.143003	-0.147006	0.211412	0.200022	0.313848	0.242383	-0.181867	0.571315	0.0779738	0.102765	0.724715	0.275324	0.512583	0.087597	0.190597	0.39536	0.971586	1.01103	0.434355	0.801856	0.708858	0.560517
0	ENSG00000114861	0.590564	0.37846	1.26784	0.860688	0.22623	0.716616	0.799745	0.80078	0.660323	0.57397	0.344318	0.439364	0.363009	0.30832	0.984879	0.548656	0.412695	0.793768	0.243649	0.0852307	0.550185	0.609792	0.423707	0.805381	0.581482	0.436754	0.155976	-0.0933369	0.276645	0.0884203	0.355264	0.330072	-0.10253	0.584733	0.198106	0.0799558	0.679129	0.228203	0.529774	0.188696	0.220591	0.443772	0.987822	0.971508	0.509615	0.759706	0.731417	0.575485
0	ENSG00000138814	0.53453	0.297538	1.23435	0.750893	0.146127	0.668513	0.763797	0.680523	0.578967	0.605608	0.215472	0.3922	0.38139	0.217868	0.988126	0.448863	0.32965	0.675711	0.0861258	0.0378798	0.440462	0.527346	0.377531	0.676871	0.515285	0.315868	-0.00424763	-0.227085	0.187998	0.0115425	0.274192	0.247836	-0.0296756	0.530435	0.145135	0.0918124	0.768865	0.197802	0.487379	0.174143	0.240455	0.435316	1.01684	0.887419	0.422937	0.703118	0.639073	0.521124
0	ENSG00000148655	0.577229	0.326209	1.30725	0.861619	0.179415	0.688809	0.785629	0.792942	0.629092	0.625607	0.325394	0.396206	0.382212	0.304354	1.01192	0.532837	0.398686	0.775475	0.151782	0.0813721	0.52171	0.580713	0.447585	0.784713	0.560453	0.450756	0.0823581	-0.154682	0.226529	0.0380639	0.31029	0.289119	0.0372054	0.618966	0.187941	0.142564	0.738248	0.230087	0.506445	0.155083	0.186901	0.380829	0.920373	0.913918	0.420234	0.648586	0.650848	0.488217
0	ENSG00000141298	0.521644	0.271383	1.20582	0.750686	0.152453	0.564363	0.652787	0.603762	0.521041	0.615852	0.222551	0.348182	0.373453	0.265132	0.987475	0.461519	0.353112	0.635562	0.0576122	0.0456195	0.452334	0.553412	0.386899	0.61964	0.548	0.313952	-0.0301699	-0.217172	0.184802	-0.0387467	0.24231	0.270303	0.17088	0.569874	0.225501	0.12686	0.67677	0.179589	0.367399	0.238268	0.27389	0.494917	0.900248	0.800758	0.440397	0.496692	0.524721	0.525625
0	ENSG00000185070	0.561434	0.455675	1.24869	0.743803	0.211849	0.628536	0.675378	0.594205	0.678182	0.776574	0.294539	0.580747	0.54105	0.348722	0.978636	0.462795	0.445431	0.705999	-0.0152491	0.23526	0.514009	0.719206	0.400917	0.638321	0.676897	0.413482	-0.0197318	-0.167325	0.320112	-0.0140741	0.397785	0.291881	0.0911042	0.734056	0.346272	0.325819	0.853066	0.381579	0.45309	0.321764	0.391352	0.588944	0.966349	1.09853	0.562901	0.784342	0.724113	0.714938
0	ENSG00000081189	0.406542	0.293838	1.11028	0.634383	0.100481	0.396822	0.468938	0.398394	0.496665	0.578115	0.168754	0.38569	0.348294	0.222854	0.865952	0.334489	0.306336	0.506951	-0.142864	0.0802527	0.359196	0.576712	0.204118	0.435889	0.565464	0.217074	-0.137946	-0.258618	0.19481	-0.148456	0.235661	0.248196	0.0477895	0.505475	0.213784	0.118446	0.56016	0.188994	0.197902	0.2663	0.353032	0.592776	0.908104	0.867254	0.475599	0.561975	0.51985	0.638937
0	ENSG00000229308	0.707105	0.394296	1.3874	0.921243	0.224891	0.846941	0.950438	0.937307	0.74242	0.644201	0.357349	0.436456	0.43046	0.322329	1.09609	0.604674	0.476402	0.907585	0.259758	0.148216	0.608504	0.604608	0.628705	0.897156	0.583622	0.519222	0.165157	-0.118859	0.266229	0.210681	0.390118	0.287141	-0.0236035	0.701093	0.209709	0.213059	0.88195	0.30539	0.674929	0.128264	0.169149	0.302492	0.8962	1.00905	0.415637	0.716357	0.793426	0.456509
0	ENSG00000109686	0.732805	0.427593	1.34743	0.994095	0.335201	0.851166	0.940611	0.973641	0.731947	0.603054	0.44286	0.444098	0.390124	0.39252	1.10498	0.687826	0.521838	0.941914	0.420448	0.150111	0.67227	0.627564	0.659514	0.937985	0.611222	0.558393	0.296794	-0.00871335	0.325409	0.285718	0.427096	0.365547	0.0389157	0.684098	0.2693	0.173242	0.799904	0.271445	0.65766	0.216377	0.221639	0.391309	0.910682	0.941292	0.494658	0.64672	0.737015	0.501114
0	ENSG00000143776	0.736216	0.337488	1.35738	0.961829	0.23242	0.893073	1.00533	1.02966	0.697767	0.590601	0.365185	0.409149	0.413962	0.295269	1.08079	0.665034	0.434291	0.956944	0.427953	0.0159871	0.573759	0.521067	0.714688	0.978888	0.506929	0.533721	0.333589	-0.0443293	0.214535	0.388733	0.333404	0.28333	-0.0936022	0.613371	0.07802	0.0767135	0.843335	0.233072	0.727486	0.0445646	0.0736097	0.231844	0.923122	0.910981	0.366301	0.726668	0.711819	0.358264
0	ENSG00000169946	0.738253	0.357525	1.39286	0.969815	0.257004	0.878827	0.976025	1.00719	0.727032	0.574289	0.380295	0.396498	0.344644	0.310754	1.05794	0.666264	0.447467	0.96284	0.487202	0.0306809	0.586995	0.560834	0.702473	0.999111	0.539965	0.536528	0.355913	-0.0216127	0.241828	0.387404	0.356096	0.308007	-0.147667	0.643209	0.106001	0.063615	0.795447	0.218832	0.695933	0.0560688	0.0876605	0.286276	0.930138	0.942138	0.415787	0.691004	0.727545	0.424013
0	ENSG00000081923	0.503606	0.284948	1.20722	0.721178	0.089741	0.534189	0.614634	0.58523	0.539763	0.590445	0.202198	0.358914	0.336116	0.187219	0.917935	0.421444	0.30482	0.633177	0.00572564	0.0234708	0.391005	0.532201	0.320869	0.628855	0.510042	0.315551	0.000955385	-0.191463	0.155135	0.0241293	0.247944	0.224507	-0.0983844	0.502316	0.0946522	0.0394361	0.613676	0.163005	0.344749	0.127934	0.217609	0.416938	0.936853	0.901704	0.406879	0.623323	0.581603	0.511358
0	ENSG00000103657	0.663129	0.363143	1.32452	0.892654	0.165118	0.779233	0.884259	0.89667	0.706663	0.599643	0.357459	0.433234	0.376695	0.296276	0.98733	0.583309	0.437611	0.891002	0.239777	0.0713236	0.584571	0.589652	0.541543	0.902123	0.582188	0.506779	0.170901	-0.115524	0.245249	0.192202	0.364158	0.304963	-0.0950432	0.628099	0.147682	0.108396	0.749528	0.255539	0.608075	0.0858497	0.153787	0.34696	0.955158	1.01945	0.450916	0.780695	0.8048	0.496599
0	ENSG00000140262	0.714149	0.305498	1.39105	0.938878	0.22239	0.898775	1.01455	0.994734	0.650832	0.627922	0.327336	0.35587	0.417815	0.291436	1.07989	0.612915	0.431065	0.875063	0.429994	0.0208942	0.557813	0.506429	0.738948	0.941216	0.484742	0.498885	0.242172	-0.100789	0.18979	0.330487	0.302151	0.272117	0.0538931	0.664983	0.152289	0.124285	0.947141	0.203017	0.739605	0.0798226	0.0470316	0.223343	0.97292	0.824441	0.32477	0.650652	0.630964	0.330521
0	ENSG00000153721	0.538556	0.389605	1.20952	0.755909	0.0730086	0.548068	0.623699	0.654569	0.686731	0.568111	0.356529	0.445953	0.312247	0.259494	0.889843	0.487814	0.367673	0.790651	0.0131829	0.0729548	0.525606	0.63194	0.255687	0.766956	0.607362	0.455353	0.0739206	-0.133565	0.25565	-0.00442947	0.366957	0.273627	-0.275022	0.54641	0.0811095	0.0105521	0.450448	0.272277	0.353411	0.0495006	0.179619	0.395371	0.911113	1.14213	0.549218	0.778156	0.880231	0.589959
0	ENSG00000069667	0.619122	0.311778	1.37346	0.821645	0.0563745	0.68433	0.797681	0.768144	0.667047	0.639223	0.284851	0.396182	0.411598	0.22015	0.975131	0.508086	0.371141	0.823362	0.102057	0.0233557	0.506105	0.558294	0.527206	0.832155	0.535948	0.440316	0.0688404	-0.200176	0.168506	0.141482	0.281227	0.198719	-0.153291	0.653334	0.0950981	0.0977231	0.749328	0.262453	0.540156	-0.00287051	0.083323	0.285543	0.920933	1.03456	0.369868	0.693928	0.714614	0.462202
0	ENSG00000184005	0.583994	0.294646	1.32007	0.847943	0.17095	0.67271	0.759893	0.733684	0.581136	0.530075	0.252616	0.32737	0.281295	0.222927	1.02465	0.506995	0.342939	0.760205	0.208414	-0.00852398	0.460404	0.506071	0.479757	0.725007	0.481914	0.348334	0.130894	-0.134521	0.165744	0.153132	0.249368	0.233245	-0.0980668	0.559166	0.0907622	0.0224533	0.697079	0.150262	0.43965	0.0708965	0.113554	0.330247	0.925578	0.858864	0.363527	0.563007	0.545934	0.428858
0	ENSG00000107249	0.558496	0.371556	1.28067	0.773536	0.137459	0.580389	0.666453	0.634933	0.661005	0.562034	0.298341	0.407854	0.31202	0.272268	0.985201	0.47751	0.399638	0.736952	0.0389958	0.108114	0.506278	0.609643	0.39357	0.679682	0.593702	0.395209	0.0552695	-0.130325	0.257955	0.0483236	0.344573	0.272063	-0.123709	0.617946	0.182417	0.120524	0.636958	0.25522	0.374303	0.136747	0.227523	0.427332	0.879335	1.01418	0.477802	0.632271	0.706521	0.557978
0	ENSG00000113448	0.726837	0.326066	1.33368	0.998389	0.324557	0.880083	1.00213	1.02588	0.620323	0.585443	0.36794	0.332851	0.347355	0.347725	1.10239	0.657158	0.485579	0.911282	0.556023	0.0821579	0.631524	0.518317	0.77555	0.94709	0.491922	0.510281	0.284261	-0.0492117	0.237139	0.343909	0.330149	0.301552	0.177313	0.684703	0.272824	0.132063	0.827085	0.178206	0.712651	0.187869	0.107012	0.275661	0.900064	0.756159	0.350366	0.53541	0.540078	0.343694
0	ENSG00000247809	0.767562	0.431627	1.40746	0.907844	0.185254	0.790871	0.896561	0.867007	0.790865	0.680321	0.412301	0.485408	0.459123	0.355205	0.998897	0.624196	0.491289	0.935458	0.319006	0.11902	0.605462	0.640928	0.778782	0.951361	0.593909	0.598274	0.321761	-0.00269803	0.290184	0.429582	0.396209	0.281778	-0.0642556	0.793402	0.194737	0.205007	0.873233	0.350334	0.670167	0.0680764	0.127634	0.315033	0.845579	1.08026	0.420906	0.687172	0.745957	0.484272
0	ENSG00000156639	0.742247	0.285157	1.37773	0.989128	0.215373	0.881158	1.01247	1.04669	0.653475	0.585063	0.376664	0.341443	0.335581	0.300973	1.04134	0.682681	0.42117	0.939367	0.540548	-0.0244775	0.585115	0.496813	0.777938	1.03964	0.480939	0.549638	0.383617	0.00110246	0.194154	0.436644	0.276324	0.295043	-0.0106896	0.639018	0.10509	0.0525736	0.844295	0.176945	0.744098	0.0382715	0.0149018	0.224954	0.893844	0.79686	0.344674	0.583637	0.608858	0.313611
0	ENSG00000106070	0.460417	0.315677	1.17897	0.668858	0.0581458	0.449018	0.533796	0.481506	0.58111	0.563432	0.229046	0.388936	0.317575	0.206292	0.841505	0.38132	0.314874	0.616303	-0.105854	0.0584107	0.407218	0.588568	0.218862	0.566304	0.57548	0.30502	-0.0374738	-0.200694	0.204122	-0.0730632	0.279547	0.259414	-0.148554	0.515166	0.123625	0.0578957	0.522405	0.213691	0.244128	0.12135	0.24569	0.482758	0.905291	0.994967	0.475573	0.666254	0.645057	0.619601
0	ENSG00000160145	0.515492	0.370371	1.25712	0.761303	0.192987	0.593947	0.675259	0.634599	0.620012	0.610202	0.263905	0.422706	0.363993	0.262464	0.993065	0.448456	0.372776	0.682076	0.0375156	0.106792	0.453626	0.602101	0.317462	0.627062	0.561194	0.348774	0.0279617	-0.167941	0.243186	-0.0201504	0.317999	0.263132	-0.103183	0.551256	0.179779	0.0950218	0.680845	0.214388	0.385888	0.20767	0.265017	0.469054	0.950589	0.96524	0.471465	0.720069	0.628196	0.564542
0	ENSG00000155849	0.538926	0.224275	1.30313	0.812683	0.151691	0.701509	0.823443	0.79583	0.527999	0.569117	0.203829	0.316136	0.322208	0.193219	1.02745	0.457121	0.311779	0.712756	0.191629	-0.0518054	0.432279	0.45862	0.452277	0.743738	0.424456	0.325515	0.0334837	-0.232268	0.124387	0.0232393	0.21144	0.206201	-0.0363835	0.529994	0.0932579	-0.00653233	0.739833	0.0954173	0.506597	0.0860119	0.0765541	0.285101	0.976401	0.785461	0.305125	0.633011	0.499132	0.356244
0	ENSG00000102908	0.66427	0.321573	1.34461	0.886443	0.146786	0.758616	0.861508	0.857011	0.678098	0.699532	0.325186	0.470814	0.454927	0.296831	0.986142	0.585482	0.406601	0.838979	0.263924	0.0359674	0.541299	0.579279	0.63791	0.887424	0.547486	0.488924	0.1918	-0.119411	0.208652	0.222943	0.297068	0.25169	0.0517411	0.692345	0.179181	0.144289	0.85468	0.256101	0.611929	0.109137	0.129448	0.357775	0.93618	0.955829	0.392867	0.678546	0.644374	0.476744
0	ENSG00000196782	0.64152	0.268677	1.31246	0.884791	0.166161	0.722912	0.834945	0.81281	0.608684	0.601221	0.296794	0.340147	0.372778	0.283604	1.02473	0.578933	0.394363	0.790111	0.25743	0.0028661	0.507103	0.531199	0.626257	0.81597	0.541053	0.420159	0.164574	-0.133002	0.180357	0.224038	0.246171	0.275198	0.106158	0.62262	0.164753	0.127243	0.792404	0.195023	0.550148	0.147961	0.16631	0.389656	0.892665	0.805016	0.388542	0.504203	0.565594	0.438307
0	ENSG00000224063	0.597179	0.246716	1.37052	0.849138	0.142614	0.832667	0.961022	0.907183	0.61443	0.639957	0.241942	0.381945	0.418596	0.209479	0.987473	0.501348	0.316991	0.763299	0.312056	-0.0318583	0.447092	0.464424	0.600231	0.856064	0.436023	0.394602	0.145258	-0.169471	0.136048	0.198153	0.213276	0.214339	-0.0747804	0.594512	0.0742097	0.0576317	0.946606	0.172189	0.708157	0.0414996	0.0512548	0.264087	1.10619	0.842477	0.292232	0.806847	0.554153	0.369649
0	ENSG00000276644	0.482672	0.236925	1.21766	0.692971	0.0605638	0.550538	0.657129	0.573146	0.50164	0.612827	0.181232	0.341706	0.361665	0.202152	1.00105	0.415158	0.305309	0.61092	-0.119288	0.0205855	0.398192	0.51057	0.275461	0.605366	0.525105	0.274166	-0.149952	-0.303755	0.148268	-0.147472	0.22171	0.232918	0.0400236	0.519373	0.135661	0.114849	0.696371	0.190442	0.35973	0.164651	0.227168	0.430604	0.916242	0.828352	0.409797	0.572474	0.608694	0.482344
0	ENSG00000182197	0.832606	0.418016	1.21863	1.09351	0.422942	0.95689	1.03847	1.21532	0.723891	0.403091	0.579926	0.352452	0.302294	0.430288	1.03943	0.872696	0.553224	1.09665	0.832916	0.0899326	0.723343	0.537556	0.839913	1.17249	0.525157	0.694626	0.745069	0.301763	0.332615	0.718004	0.431561	0.440649	-0.136809	0.579442	0.134228	0.0674512	0.648911	0.260523	0.808996	0.0954535	0.0751283	0.193487	0.718451	0.792268	0.457446	0.508083	0.743173	0.321382
0	ENSG00000085276	0.681916	0.340493	1.32543	0.9153	0.247805	0.755805	0.85089	0.869864	0.665214	0.530512	0.33581	0.34093	0.285435	0.290393	1.06849	0.609874	0.434329	0.87134	0.332343	0.0395067	0.556982	0.548667	0.606089	0.841841	0.536972	0.454485	0.257131	-0.0580146	0.22626	0.305794	0.324511	0.292236	-0.0692941	0.596841	0.142697	0.0635615	0.689177	0.198961	0.557872	0.111386	0.141464	0.323346	0.827031	0.873284	0.417028	0.531691	0.666172	0.427112
0	ENSG00000010818	0.514571	0.24495	1.27608	0.80313	0.0545735	0.594101	0.714233	0.723417	0.570661	0.514975	0.255293	0.314904	0.269752	0.192941	0.946621	0.478553	0.306258	0.759464	0.108355	-0.062926	0.472776	0.509446	0.333342	0.795389	0.504629	0.36445	0.0578333	-0.200937	0.157285	-0.000173995	0.242873	0.235288	-0.218495	0.499619	0.0389863	-0.0677235	0.530052	0.13792	0.394751	-0.0041996	0.0815309	0.333723	0.963163	0.932137	0.406902	0.620037	0.675451	0.472312
0	ENSG00000101445	0.319658	0.230343	1.12413	0.509716	-0.0299613	0.318823	0.41281	0.268744	0.454834	0.636041	0.0719303	0.354741	0.322334	0.121948	0.796056	0.223989	0.218144	0.416388	-0.341315	0.0356423	0.271762	0.527762	0.0948701	0.378407	0.514461	0.137497	-0.285559	-0.370679	0.1192	-0.297323	0.175752	0.135474	-0.00661572	0.498776	0.154816	0.118226	0.582048	0.176201	0.149397	0.158612	0.274584	0.514134	0.938155	0.916936	0.392957	0.579741	0.512891	0.597864
0	ENSG00000139793	0.810041	0.501771	1.34682	1.04394	0.280633	0.921146	1.00528	1.10204	0.861448	0.62998	0.545285	0.525696	0.462839	0.436447	1.06979	0.76901	0.559734	1.07425	0.484044	0.140373	0.745908	0.721585	0.698209	1.09662	0.691868	0.697473	0.39151	0.0424148	0.362076	0.415974	0.487817	0.416493	-0.100603	0.735997	0.20488	0.176591	0.772837	0.392426	0.765334	0.137565	0.195032	0.37468	0.888974	1.12106	0.583753	0.802642	0.96445	0.574431
0	ENSG00000185737	0.805689	0.424397	1.44349	0.962353	0.239516	0.858549	0.958511	0.926878	0.76569	0.620157	0.388907	0.413566	0.378726	0.343577	1.10204	0.652707	0.517907	0.99548	0.402446	0.100651	0.657139	0.616532	0.848525	0.992248	0.6065	0.529061	0.288403	-0.0659515	0.284072	0.440319	0.405488	0.286528	-0.0374321	0.809717	0.245165	0.193341	0.838025	0.306664	0.677929	0.0850574	0.11938	0.305449	0.840552	1.03444	0.432669	0.597781	0.780797	0.472349
0	ENSG00000184305	0.407145	0.185468	1.25794	0.646333	-0.0330859	0.438112	0.574042	0.465083	0.473263	0.549792	0.108601	0.274115	0.258004	0.085755	0.897466	0.31236	0.222589	0.545286	-0.155036	-0.0640555	0.299705	0.447612	0.2337	0.528617	0.445191	0.187685	-0.117621	-0.308984	0.0696964	-0.111925	0.146726	0.1273	-0.150818	0.466204	0.0285973	-0.0189254	0.609191	0.107962	0.2673	0.00936473	0.106455	0.355516	0.924546	0.884738	0.323946	0.570298	0.53061	0.440017
0	ENSG00000186260	0.526373	0.283733	1.29307	0.707797	0.0107925	0.574207	0.685105	0.604978	0.629534	0.583172	0.200037	0.398642	0.357355	0.136176	0.914218	0.406147	0.296834	0.714051	-0.0283947	-0.0145268	0.411081	0.522161	0.368126	0.681121	0.50018	0.324452	-0.0124194	-0.263907	0.137345	0.0205101	0.265788	0.151186	-0.269226	0.54051	0.022081	0.00158772	0.646785	0.200332	0.414277	-0.0395919	0.0832571	0.295154	0.900003	1.04226	0.355845	0.787359	0.718778	0.481077
0	ENSG00000163638	0.233092	0.0707676	1.00377	0.436569	-0.108275	0.168822	0.260886	0.132309	0.251118	0.495964	-0.0457124	0.183827	0.204449	0.0290318	0.754488	0.14027	0.0946886	0.265977	-0.390891	-0.116265	0.141416	0.385319	-0.00213959	0.233129	0.402114	-0.0223559	-0.355796	-0.435689	-0.0108941	-0.366626	0.0129997	0.091323	0.0640692	0.349042	0.0443311	-0.0394566	0.399364	0.0176669	-0.0311586	0.10935	0.216649	0.504194	0.809459	0.656818	0.304397	0.329322	0.302968	0.479419
0	ENSG00000169398	0.696709	0.25656	1.29446	0.912401	0.196168	0.788113	0.906902	0.924892	0.593506	0.545736	0.345995	0.293034	0.332969	0.292998	1.01819	0.633728	0.395147	0.838604	0.460315	-0.0413124	0.517462	0.472903	0.754208	0.928871	0.458825	0.479206	0.358927	0.00621739	0.169393	0.424456	0.23793	0.278151	0.0761167	0.615225	0.110241	0.0620041	0.80524	0.161216	0.644858	0.0691495	0.0469845	0.252271	0.817922	0.719314	0.315816	0.444978	0.521517	0.308927
0	ENSG00000148516	0.702981	0.224712	1.33895	0.950033	0.203864	0.813605	0.932797	0.95676	0.553046	0.58146	0.310944	0.260217	0.31621	0.285554	1.0818	0.637956	0.394053	0.86024	0.432227	-0.0545782	0.523172	0.448915	0.735052	0.959301	0.441841	0.473745	0.278283	-0.069877	0.14846	0.326802	0.221288	0.270291	0.136876	0.628316	0.119698	0.0857274	0.840645	0.143849	0.648316	0.0754164	0.0270259	0.237883	0.836874	0.687519	0.276898	0.399869	0.50632	0.265681
0	ENSG00000145012	0.774921	0.31337	1.31126	1.03283	0.301229	0.932654	1.04058	1.14462	0.674894	0.497055	0.413848	0.330431	0.330714	0.319028	1.04549	0.733461	0.455823	0.995017	0.692583	-0.0128474	0.607318	0.470952	0.835512	1.09909	0.463436	0.572125	0.521266	0.0822476	0.217606	0.564016	0.32801	0.307605	-0.0202574	0.618399	0.108003	0.0577335	0.789287	0.185884	0.793156	0.0500386	0.0272062	0.197078	0.83111	0.780648	0.328665	0.575313	0.650619	0.297363
0	ENSG00000272168	0.59717	0.351223	1.31045	0.813313	0.215102	0.689045	0.804425	0.668211	0.616754	0.69532	0.303469	0.418811	0.419863	0.383792	1.02361	0.510722	0.490156	0.672968	0.0979778	0.216859	0.564576	0.648858	0.542	0.717913	0.684336	0.4074	-0.0504482	-0.211838	0.309963	-0.0248931	0.336764	0.354375	0.406446	0.777081	0.468634	0.391537	0.969707	0.293818	0.545674	0.396581	0.381388	0.602881	0.924134	0.856109	0.507468	0.503373	0.625455	0.617888
0	ENSG00000112531	0.636564	0.238159	1.32909	0.882345	0.100226	0.794353	0.934717	0.910745	0.624997	0.622885	0.274452	0.367137	0.375726	0.226009	1.00817	0.548472	0.335443	0.824713	0.305584	-0.0881808	0.493093	0.48385	0.590422	0.898811	0.4683	0.446466	0.161486	-0.175468	0.137447	0.200635	0.218103	0.241801	-0.0166279	0.584164	0.0558544	0.0318488	0.838234	0.170781	0.652116	0.0275208	0.0429016	0.272946	1.0033	0.856546	0.333793	0.683549	0.620808	0.378632
0	ENSG00000027075	0.667213	0.383647	1.33032	0.893655	0.229042	0.761778	0.837713	0.847827	0.680853	0.605342	0.33101	0.444198	0.398378	0.304076	1.04781	0.57137	0.431415	0.847393	0.289348	0.0710932	0.560487	0.602861	0.60098	0.826756	0.562083	0.474117	0.190176	-0.10471	0.238265	0.242956	0.348054	0.267376	-0.0530472	0.663892	0.184402	0.117189	0.778703	0.236755	0.576143	0.139866	0.175192	0.363423	0.898372	0.982283	0.43164	0.664978	0.682974	0.498833
0	ENSG00000142599	0.66242	0.27485	1.33343	0.907979	0.192873	0.785355	0.905608	0.891273	0.608408	0.597097	0.300342	0.328981	0.370207	0.266855	1.05597	0.596094	0.395755	0.827663	0.35146	0.00292832	0.529313	0.50302	0.634959	0.886723	0.502528	0.427813	0.207721	-0.122612	0.17816	0.24389	0.261124	0.266735	0.0748916	0.621548	0.15144	0.106128	0.822959	0.1854	0.63176	0.113091	0.117823	0.31856	0.878408	0.814197	0.358618	0.536351	0.608448	0.384171
0	ENSG00000081803	0.773257	0.388882	1.40557	1.00818	0.318239	0.912623	1.0256	1.02884	0.72045	0.608735	0.391994	0.419529	0.414909	0.348786	1.13166	0.669421	0.500634	0.969675	0.495888	0.107184	0.633731	0.564421	0.763777	0.99177	0.534261	0.559562	0.304284	-0.0431856	0.270487	0.358289	0.38677	0.31397	-0.00100155	0.690724	0.212697	0.164299	0.888915	0.257694	0.747782	0.156071	0.14405	0.275816	0.893002	0.899723	0.387448	0.651007	0.694222	0.392071
0	ENSG00000173517	0.724846	0.372598	1.3202	0.980737	0.282532	0.804034	0.89738	0.968617	0.685614	0.580595	0.434864	0.400583	0.35614	0.380529	1.04768	0.688362	0.485311	0.949139	0.462071	0.0695574	0.625127	0.59512	0.6885	0.950218	0.561495	0.569444	0.395368	0.0604231	0.282972	0.40053	0.356856	0.360963	-0.00429046	0.657638	0.173025	0.111297	0.758216	0.248625	0.625837	0.144349	0.141828	0.330496	0.864139	0.880357	0.44683	0.56989	0.650717	0.43481
0	ENSG00000174485	0.68626	0.31046	1.35314	0.92909	0.16611	0.775221	0.8832	0.960028	0.696017	0.503228	0.367861	0.353959	0.269761	0.280506	1.01252	0.622682	0.401819	0.926193	0.38201	-0.00802065	0.556193	0.541234	0.637548	0.967908	0.539035	0.503092	0.318479	-0.0250654	0.216678	0.37507	0.302201	0.291008	-0.164286	0.612748	0.0689346	0.0288572	0.667052	0.224887	0.591403	0.0041487	0.0637783	0.284846	0.832064	0.935665	0.409001	0.564195	0.720452	0.426894
0	ENSG00000105835	0.382255	0.267058	1.03553	0.579034	0.0309742	0.378278	0.450314	0.355092	0.493645	0.634513	0.168731	0.410719	0.386547	0.224177	0.794564	0.319845	0.275752	0.470177	-0.211143	0.0546468	0.358377	0.579005	0.11809	0.453596	0.588285	0.241653	-0.209449	-0.313714	0.191522	-0.255834	0.228069	0.26759	0.134479	0.492276	0.196851	0.147456	0.5663	0.233481	0.212617	0.2491	0.358128	0.621718	0.891254	0.878369	0.514619	0.572246	0.605179	0.663287
0	ENSG00000111961	0.620397	0.208736	1.29765	0.862557	0.129353	0.696058	0.806314	0.802422	0.562256	0.628014	0.253669	0.335339	0.373829	0.242243	0.996776	0.551751	0.336547	0.769412	0.243834	-0.0716626	0.448504	0.487627	0.579628	0.830778	0.486984	0.378981	0.160194	-0.165098	0.125177	0.186893	0.196401	0.22525	0.105377	0.594979	0.0964279	0.0662611	0.774507	0.160406	0.529742	0.082993	0.109085	0.359291	0.908966	0.780708	0.3279	0.517076	0.524848	0.408797
0	ENSG00000235770	1.04246	0.639785	1.33386	1.24356	0.56789	1.17365	1.20199	1.41001	0.98906	0.438761	0.746085	0.522315	0.382186	0.533781	1.0808	1.02481	0.762303	1.40279	1.03156	0.257657	0.92287	0.676201	1.11475	1.36266	0.619814	0.901287	0.986443	0.425843	0.487869	1.05451	0.682358	0.41553	-0.391956	0.768843	0.226877	0.18626	0.759246	0.409643	1.00506	0.0573349	0.0513961	0.0763638	0.660685	1.1052	0.517117	0.78487	1.04462	0.383627
0	ENSG00000120885	0.137544	0.344078	0.59473	0.200149	-0.0190444	0.166499	0.161323	-0.00255374	0.460695	0.562216	0.0647413	0.535934	0.472847	0.133304	0.403236	0.0499608	0.187258	0.199967	-0.534564	0.232455	0.207795	0.555453	-0.21403	0.0671953	0.553219	0.0845226	-0.440576	-0.361711	0.228689	-0.481437	0.298384	0.159886	-0.0730248	0.360297	0.235041	0.262225	0.412331	0.337404	0.0590792	0.279665	0.484983	0.633181	0.774723	0.966685	0.533844	0.865622	0.717828	0.792121
0	ENSG00000164808	0.759603	0.435752	1.40545	1.00893	0.297324	0.878472	0.947175	1.00437	0.769391	0.553287	0.438075	0.433068	0.351972	0.351309	1.11625	0.701321	0.506703	1.01097	0.444127	0.10589	0.654108	0.621007	0.681462	0.992973	0.59025	0.58317	0.373775	0.0301687	0.298057	0.384736	0.423966	0.32049	-0.152982	0.670473	0.168361	0.095016	0.739938	0.274309	0.665146	0.0889288	0.114119	0.288101	0.866336	1.02713	0.474854	0.704792	0.809085	0.456395
0	ENSG00000117020	0.791488	0.329804	1.36088	1.05935	0.314209	1.01637	1.12979	1.22409	0.699473	0.505583	0.452973	0.32222	0.337608	0.345312	1.08423	0.740406	0.478378	1.038	0.739802	0.0173992	0.635351	0.460004	0.885214	1.14963	0.43834	0.621829	0.540311	0.118907	0.23326	0.578811	0.349915	0.322991	-0.0527257	0.638542	0.102026	0.0786127	0.897707	0.197008	0.875203	0.00952665	-0.0482342	0.0932983	0.873098	0.754228	0.301867	0.599185	0.65536	0.222543
0	ENSG00000064989	0.537801	0.303874	1.1735	0.716724	0.141526	0.625498	0.714235	0.61241	0.559439	0.682109	0.234468	0.428684	0.471549	0.27085	0.932676	0.438917	0.350937	0.622145	0.0490457	0.0835806	0.431309	0.551676	0.41675	0.62085	0.547983	0.338417	-0.0345438	-0.215381	0.21128	0.0128093	0.274718	0.287479	0.190765	0.586628	0.2159	0.204546	0.810389	0.250113	0.469011	0.247559	0.291296	0.495696	0.988044	0.834213	0.425816	0.665862	0.576956	0.529835
0	ENSG00000127329	0.552979	0.309569	1.25137	0.749489	0.119005	0.594702	0.691772	0.652121	0.58701	0.613645	0.239793	0.396144	0.384954	0.230598	0.930464	0.445135	0.347846	0.69139	0.127677	0.0313054	0.450159	0.553781	0.46416	0.703344	0.536782	0.361913	0.064658	-0.189014	0.188262	0.117213	0.261192	0.236482	0.000172047	0.606112	0.170736	0.117134	0.699558	0.22482	0.42292	0.138107	0.210144	0.430184	0.952274	0.917105	0.408306	0.621396	0.582206	0.529653
0	ENSG00000175471	0.564925	0.352537	1.28154	0.84359	0.127401	0.615778	0.701581	0.705667	0.67633	0.576753	0.330302	0.427596	0.326321	0.248552	0.938091	0.529856	0.385165	0.814066	0.0786938	0.0631548	0.507207	0.620012	0.338105	0.766435	0.606308	0.417187	0.115182	-0.133273	0.239582	0.0952977	0.362389	0.289207	-0.249476	0.538037	0.0915891	0.0395106	0.56678	0.26164	0.422097	0.0624587	0.176953	0.409036	0.912731	1.04828	0.504124	0.711074	0.825718	0.597614
0	ENSG00000135862	0.489213	0.238301	1.20835	0.757745	0.0853962	0.567837	0.662205	0.66285	0.500799	0.534051	0.205116	0.314183	0.289393	0.180274	0.945681	0.43756	0.287804	0.655354	0.062693	-0.0418792	0.396957	0.495243	0.324241	0.687875	0.472685	0.29113	0.0186082	-0.225626	0.12625	-0.0126539	0.211886	0.219062	-0.0385064	0.479197	0.0763826	0.000816294	0.582926	0.135331	0.365893	0.0840571	0.153067	0.381869	0.907313	0.833823	0.375865	0.551833	0.548449	0.449248
0	ENSG00000124788	0.658922	0.344815	1.3533	0.919178	0.231584	0.729958	0.815855	0.830708	0.657495	0.544876	0.32232	0.373644	0.332289	0.289371	1.09706	0.588228	0.430025	0.843797	0.273831	0.0685439	0.552507	0.563852	0.579599	0.827923	0.555466	0.439234	0.205425	-0.0866411	0.240804	0.212617	0.339406	0.289968	-0.065275	0.616163	0.166514	0.0930005	0.717686	0.20744	0.501599	0.119946	0.169781	0.353102	0.827025	0.898277	0.429881	0.537848	0.674733	0.458824
0	ENSG00000176658	0.693211	0.316163	1.30388	0.929965	0.276644	0.791168	0.900442	0.900743	0.586306	0.523658	0.329115	0.312728	0.331971	0.304702	1.10403	0.648739	0.455588	0.86643	0.389865	0.038086	0.549849	0.50568	0.654505	0.9082	0.511258	0.453974	0.26565	-0.0505669	0.222613	0.303805	0.331615	0.307756	-0.00890828	0.56502	0.150701	0.0735859	0.739103	0.171881	0.594221	0.143091	0.144385	0.30108	0.858754	0.774996	0.374527	0.521389	0.614621	0.363983
0	ENSG00000182621	0.665923	0.293688	1.30619	0.909027	0.302085	0.820465	0.930142	0.920698	0.567516	0.558173	0.315333	0.294512	0.342421	0.316186	1.12544	0.606229	0.438901	0.810312	0.406426	0.0473466	0.54997	0.495524	0.634142	0.836897	0.495636	0.429475	0.175581	-0.0979839	0.215309	0.20171	0.287512	0.323876	0.155209	0.591369	0.20873	0.131862	0.812439	0.161954	0.624099	0.21236	0.171059	0.33249	0.877433	0.695061	0.365406	0.493888	0.522509	0.349333
0	ENSG00000144802	0.510296	0.366822	1.12944	0.732553	0.0726033	0.510212	0.574902	0.590416	0.644343	0.62083	0.33362	0.522258	0.441337	0.282852	0.814214	0.491912	0.362873	0.715017	-0.037474	0.0792081	0.497367	0.649991	0.234207	0.701727	0.625882	0.415134	0.0485815	-0.150155	0.262823	-0.046208	0.339215	0.319794	-0.22257	0.515248	0.131356	0.0399378	0.472697	0.290462	0.336935	0.128183	0.23056	0.488554	0.937117	1.08053	0.564376	0.788266	0.824821	0.674629
0	ENSG00000086991	0.556963	0.316775	1.25853	0.819801	0.189946	0.617581	0.703057	0.664322	0.566729	0.621638	0.27793	0.3709	0.389975	0.322002	1.04732	0.499964	0.422676	0.711114	0.0256998	0.131643	0.518177	0.588166	0.402142	0.685671	0.585194	0.370528	-0.0295441	-0.194341	0.245465	-0.0530063	0.303564	0.287586	0.13415	0.611875	0.283729	0.204288	0.757837	0.228291	0.42247	0.272248	0.277897	0.473679	0.91307	0.849817	0.456148	0.534957	0.618706	0.516411
0	ENSG00000139174	0.753526	0.64502	1.25022	0.866134	0.263109	0.832871	0.858325	0.861883	0.981575	0.708023	0.48525	0.735274	0.653731	0.419364	0.94318	0.626379	0.571492	0.981897	0.170397	0.349217	0.698097	0.821954	0.557465	0.868378	0.770924	0.683393	0.191783	-0.0408885	0.45107	0.272237	0.61617	0.359243	-0.216376	0.772402	0.267939	0.336247	0.796175	0.540355	0.682315	0.18931	0.360442	0.437478	0.862551	1.38597	0.650287	1.09621	1.12497	0.7313
0	ENSG00000139083	0.62311	0.37614	1.29205	0.85064	0.206878	0.669861	0.753887	0.723328	0.660725	0.611096	0.335049	0.427374	0.380581	0.321524	1.02266	0.553668	0.442115	0.789638	0.129359	0.128433	0.557968	0.642438	0.438349	0.748618	0.630836	0.407766	0.10814	-0.127486	0.283432	0.0970143	0.356458	0.336359	-0.0156889	0.623695	0.237193	0.150677	0.691952	0.254401	0.462885	0.227692	0.303118	0.505582	0.909684	0.979169	0.529658	0.631077	0.727536	0.607609
0	ENSG00000129422	0.300006	0.266408	0.821966	0.401928	0.00597921	0.350272	0.390435	0.234848	0.456786	0.700337	0.108812	0.504911	0.537378	0.224332	0.618935	0.197718	0.243872	0.338529	-0.392064	0.154663	0.289829	0.55859	0.0590696	0.27508	0.567103	0.187295	-0.385664	-0.41415	0.197194	-0.38422	0.234389	0.223007	0.303023	0.507797	0.284525	0.329478	0.67961	0.314994	0.237447	0.344082	0.436124	0.642042	0.889464	0.827149	0.469956	0.709988	0.599462	0.693972
0	ENSG00000111859	0.360262	0.283936	1.07261	0.61524	0.0701773	0.376718	0.438707	0.391243	0.49731	0.526109	0.194778	0.375651	0.282629	0.212799	0.806565	0.332185	0.285448	0.493812	-0.168912	0.0700338	0.368483	0.584874	0.0661704	0.471025	0.586539	0.223312	-0.156009	-0.255077	0.212114	-0.222131	0.254353	0.275187	-0.0858046	0.43127	0.179577	0.0505221	0.445582	0.197158	0.161298	0.238282	0.358281	0.609766	0.918009	0.899688	0.529082	0.568203	0.631539	0.681622
0	ENSG00000112699	0.621251	0.410276	1.30734	0.894435	0.290589	0.722842	0.794488	0.816088	0.696391	0.559642	0.373824	0.408279	0.317249	0.361909	1.05854	0.558433	0.466908	0.814997	0.250527	0.195384	0.569476	0.624399	0.520813	0.793464	0.607744	0.485397	0.158079	-0.0610731	0.307774	0.136319	0.395662	0.355286	0.0365788	0.662908	0.268416	0.193111	0.745195	0.263374	0.520082	0.226509	0.260447	0.422199	0.819896	0.916108	0.485615	0.571022	0.701032	0.528858
0	ENSG00000132334	0.545742	0.215983	1.28945	0.793226	0.0772634	0.658207	0.78578	0.730983	0.527464	0.571119	0.195867	0.299809	0.324081	0.188375	1.0013	0.475377	0.319655	0.718347	0.0787668	-0.0479385	0.449401	0.489855	0.424508	0.726078	0.500205	0.286641	-0.0367335	-0.303119	0.11922	-0.00790422	0.216018	0.203633	0.0421014	0.528557	0.114447	0.0410914	0.689918	0.143758	0.474727	0.0930566	0.148401	0.383007	0.934918	0.829553	0.377862	0.58681	0.618169	0.441448
0	ENSG00000109320	0.697958	0.403662	1.32985	0.993396	0.210736	0.809256	0.910491	1.02438	0.768641	0.512009	0.498672	0.452565	0.328779	0.351076	0.963866	0.718565	0.461482	1.01089	0.445321	0.0511824	0.652216	0.647006	0.495726	1.06292	0.629159	0.60775	0.409969	0.0680655	0.313452	0.314996	0.398114	0.405373	-0.344755	0.555808	0.0732029	-0.0171135	0.549037	0.299159	0.622348	0.0343049	0.120889	0.357156	0.954498	1.08514	0.578513	0.787679	0.917223	0.568075
0	ENSG00000183722	0.454579	0.33995	1.18899	0.67211	0.0689782	0.477984	0.545872	0.515963	0.625738	0.557132	0.216586	0.429345	0.301785	0.152682	0.830159	0.365514	0.296374	0.668543	-0.0745623	0.0399887	0.401676	0.572972	0.191498	0.596124	0.520887	0.312498	0.00126008	-0.190121	0.18696	-0.026592	0.308714	0.175676	-0.389984	0.491054	0.040683	-0.0164856	0.486875	0.210019	0.272632	0.0228863	0.157312	0.365693	0.923636	1.1153	0.445868	0.809112	0.72314	0.586646
0	ENSG00000134245	0.697313	0.310955	1.35589	0.950859	0.201587	0.713951	0.825595	0.868097	0.646361	0.47232	0.371442	0.298176	0.254815	0.284947	1.04047	0.641882	0.435471	0.907093	0.369609	-0.000958453	0.558331	0.525347	0.67747	0.901307	0.506494	0.481713	0.3687	0.0140999	0.202464	0.383573	0.301411	0.265032	-0.138365	0.589999	0.072335	-0.0229647	0.634738	0.155304	0.51193	0.0212754	0.0364709	0.248222	0.760585	0.862902	0.35995	0.46139	0.590899	0.36356
0	ENSG00000081041	0.148693	0.335265	0.64963	0.32646	-0.0437634	0.087209	0.107177	0.0860673	0.487472	0.441403	0.188144	0.473652	0.343098	0.165435	0.411436	0.149361	0.188493	0.319174	-0.394992	0.130791	0.279413	0.605425	-0.307513	0.207724	0.580385	0.19473	-0.264071	-0.247349	0.248684	-0.457551	0.300698	0.266348	-0.34933	0.24769	0.0878224	-0.0201763	0.0556943	0.248523	-0.0888414	0.16471	0.384577	0.612683	0.769471	1.01108	0.636606	0.816614	0.748989	0.809817
0	ENSG00000135540	0.840205	0.519272	1.39292	1.05876	0.361285	0.949533	0.982662	1.03168	0.851358	0.726314	0.510377	0.574092	0.555025	0.463822	1.15149	0.761842	0.591269	1.07814	0.441333	0.212953	0.736326	0.738318	0.769713	1.01768	0.712314	0.681704	0.348053	0.02761	0.385522	0.389686	0.497846	0.40609	0.052086	0.827119	0.300948	0.317184	0.957887	0.422733	0.755132	0.221881	0.25162	0.430262	0.897991	1.11062	0.554035	0.757496	0.896254	0.587849
0	ENSG00000150938	0.900206	0.37666	1.26227	1.08815	0.267044	0.980245	1.0834	1.29676	0.78537	0.348322	0.554323	0.314167	0.257916	0.313384	0.948405	0.860356	0.493485	1.21237	0.874363	-0.0578192	0.701596	0.466418	0.954531	1.26925	0.415781	0.744771	0.848497	0.307899	0.240238	0.9567	0.403968	0.292045	-0.538606	0.530922	-0.122595	-0.103984	0.550767	0.24715	0.878394	-0.211296	-0.168548	-0.081991	0.612598	0.884265	0.321303	0.602504	0.810467	0.165556
0	ENSG00000133812	0.746871	0.325788	1.30528	0.979491	0.320684	0.874594	0.988242	1.05498	0.659878	0.484519	0.406477	0.309604	0.306699	0.355306	1.04385	0.684885	0.467502	0.906429	0.652059	0.0437832	0.591086	0.488639	0.884999	1.00671	0.470877	0.554746	0.490843	0.106561	0.235379	0.557052	0.303317	0.318261	0.115688	0.671463	0.195346	0.131954	0.808839	0.187777	0.73544	0.128985	0.0707479	0.233588	0.739863	0.701525	0.328227	0.44408	0.505575	0.288334
0	ENSG00000131558	0.706157	0.245432	1.35923	0.949768	0.194882	0.878487	1.00437	1.03509	0.610589	0.534714	0.294961	0.280652	0.291734	0.207704	1.06628	0.625836	0.360791	0.923858	0.512021	-0.094644	0.511962	0.415814	0.769507	1.00697	0.399235	0.4522	0.352918	-0.0688689	0.113571	0.422339	0.226825	0.203471	-0.101036	0.5856	0.0184832	-0.0193339	0.794154	0.139767	0.732542	-0.0460019	-0.0615982	0.127041	0.859648	0.796965	0.238606	0.554895	0.56255	0.239916
0	ENSG00000064042	0.258699	0.225586	1.04461	0.438167	-0.0285178	0.244298	0.328965	0.186474	0.446278	0.559648	0.030565	0.352878	0.304909	0.0761564	0.737113	0.155575	0.19054	0.349196	-0.386525	0.0310748	0.225105	0.50689	0.000781286	0.284868	0.498248	0.0746523	-0.310524	-0.3753	0.118484	-0.34407	0.174468	0.119266	-0.149216	0.407387	0.124876	0.0585441	0.449704	0.152073	0.0709895	0.141994	0.31237	0.541866	0.887512	0.93032	0.416692	0.633519	0.531052	0.644376
0	ENSG00000115183	0.778998	0.452322	1.35686	1.00712	0.310163	0.90596	0.999148	1.06594	0.802725	0.574659	0.462841	0.459968	0.415649	0.394575	1.09998	0.715105	0.530067	0.997275	0.46026	0.143162	0.680478	0.641339	0.695663	1.01528	0.617736	0.624078	0.352069	0.0380173	0.337434	0.384143	0.454499	0.39299	-0.0723622	0.654102	0.194672	0.14875	0.79121	0.30012	0.733282	0.161514	0.21802	0.341896	0.874741	0.974793	0.512588	0.716943	0.849453	0.481641
0	ENSG00000164035	0.287628	0.212922	0.977579	0.454816	0.00947481	0.322126	0.385931	0.238884	0.388223	0.557781	0.0442837	0.326362	0.3506	0.133562	0.795811	0.182022	0.214382	0.331559	-0.371533	0.0767211	0.248273	0.474	0.0331903	0.268982	0.490311	0.0954891	-0.390733	-0.42444	0.127945	-0.395343	0.184876	0.172655	0.110358	0.411605	0.17756	0.160628	0.583233	0.173606	0.148783	0.226683	0.351559	0.527456	0.824702	0.749126	0.39605	0.527312	0.501162	0.561276
0	ENSG00000075711	0.779221	0.334067	1.36782	1.02644	0.299151	0.924243	1.0252	1.07947	0.675394	0.539441	0.425135	0.355147	0.341272	0.341328	1.074	0.748065	0.479269	0.984103	0.620118	0.0266104	0.603533	0.510465	0.854091	1.07727	0.496888	0.552022	0.537763	0.10075	0.23101	0.55738	0.318571	0.300033	0.00360372	0.68334	0.160735	0.125721	0.895116	0.218228	0.77653	0.082701	0.0559585	0.241089	0.81925	0.809814	0.353257	0.523566	0.61177	0.326143
0	ENSG00000114541	0.48649	0.315522	1.16146	0.72066	0.129263	0.537137	0.610468	0.559522	0.56681	0.604612	0.244902	0.424951	0.354266	0.250948	0.906999	0.431392	0.343561	0.646831	-0.0149234	0.0804461	0.428614	0.601051	0.269673	0.61851	0.60558	0.318156	-0.0286854	-0.20722	0.218673	-0.0441115	0.293953	0.289175	-0.0139341	0.524951	0.16417	0.114117	0.600998	0.244919	0.341241	0.20426	0.297261	0.543347	0.917604	0.927221	0.51459	0.625979	0.675402	0.627539
0	ENSG00000075539	0.551237	0.287723	1.26265	0.779568	0.142917	0.607701	0.699429	0.670115	0.570304	0.598642	0.223173	0.347737	0.351815	0.220905	0.988187	0.461745	0.346289	0.723185	0.132292	0.00465763	0.441455	0.519896	0.460579	0.697414	0.488157	0.348546	0.0534827	-0.177961	0.167071	0.0605539	0.262052	0.203401	-0.00287398	0.581859	0.127046	0.0649152	0.680864	0.157646	0.403221	0.0976574	0.156947	0.353364	0.912606	0.877255	0.353639	0.588163	0.538567	0.449601
0	ENSG00000153815	0.511488	0.291815	1.20912	0.690226	0.0793867	0.554552	0.653119	0.564354	0.58991	0.629963	0.206725	0.401628	0.388677	0.221624	0.902081	0.402532	0.306442	0.619329	-0.0291428	0.0410075	0.397997	0.561359	0.358339	0.60965	0.561471	0.313389	-0.0496639	-0.249883	0.184374	0.0153581	0.235741	0.234115	0.031274	0.561078	0.15188	0.13836	0.690383	0.25247	0.392689	0.167739	0.26816	0.515261	0.905114	0.913317	0.441865	0.600907	0.622597	0.587459
0	ENSG00000075151	0.737422	0.212402	1.35789	0.962185	0.204176	0.903227	1.03318	1.05928	0.594463	0.504789	0.298388	0.255824	0.26453	0.213245	1.05765	0.649575	0.359828	0.922954	0.613229	-0.130396	0.515767	0.3897	0.83135	1.03223	0.362078	0.460705	0.426585	-0.0249624	0.106643	0.51298	0.208297	0.20253	-0.117485	0.568299	0.00064514	-0.0660613	0.795706	0.0874584	0.752033	-0.0717701	-0.0999525	0.0947845	0.862166	0.726078	0.210826	0.537516	0.502455	0.192649
0	ENSG00000187391	0.74417	0.354749	1.34988	0.975164	0.207209	0.76107	0.864935	0.937639	0.695933	0.533974	0.412644	0.342713	0.29899	0.321196	1.02881	0.674519	0.451339	0.956575	0.475594	0.0258151	0.596747	0.552958	0.776943	0.989515	0.523317	0.575305	0.422162	0.0302968	0.226369	0.496454	0.333757	0.282322	-0.0687559	0.684334	0.127404	0.0686578	0.6997	0.206969	0.601859	0.0237958	0.0489095	0.235683	0.747863	0.909343	0.36298	0.497527	0.644966	0.367371
0	ENSG00000166147	0.292914	0.251676	1.02278	0.468511	-0.0666039	0.339157	0.409915	0.293441	0.506422	0.584127	0.0834367	0.435377	0.364618	0.0792273	0.678838	0.199016	0.176121	0.459725	-0.315183	-0.00256659	0.256667	0.507543	0.0541015	0.384005	0.470984	0.163688	-0.232913	-0.367142	0.10871	-0.254635	0.202327	0.0972834	-0.320242	0.418455	0.0298192	0.00159762	0.505077	0.1981	0.177802	0.0317932	0.197415	0.428933	0.941878	1.01996	0.384528	0.839919	0.613153	0.623051
0	ENSG00000156052	0.71001	0.417043	1.33406	0.94604	0.300667	0.836477	0.921924	0.955971	0.74021	0.561263	0.413149	0.428377	0.383359	0.36031	1.05796	0.642952	0.481929	0.893588	0.393527	0.108893	0.612199	0.616792	0.653271	0.911424	0.586775	0.537696	0.310217	0.0101911	0.294891	0.336963	0.395513	0.346528	-0.0228585	0.669269	0.198497	0.158264	0.783075	0.273167	0.657802	0.151344	0.190662	0.368584	0.880029	0.949589	0.471394	0.654794	0.755418	0.50489
0	ENSG00000261371	0.210332	0.178936	0.807515	0.353963	-0.0205038	0.234598	0.289207	0.139404	0.330702	0.616197	0.0306212	0.372752	0.411427	0.152979	0.634492	0.142695	0.169118	0.228103	-0.418	0.0509723	0.197362	0.472803	-0.0375306	0.181423	0.485913	0.066693	-0.420686	-0.433168	0.118766	-0.471686	0.135425	0.192298	0.293976	0.394558	0.215949	0.202757	0.550998	0.185225	0.0909278	0.306217	0.404584	0.628375	0.832806	0.679926	0.403583	0.524268	0.415279	0.618223
0	ENSG00000154529	0.721157	0.447636	1.39161	0.971351	0.265849	0.842388	0.923108	0.917606	0.787907	0.6895	0.45219	0.497369	0.480987	0.421993	1.06802	0.677235	0.549039	0.927837	0.235162	0.235772	0.657033	0.680948	0.622311	0.926125	0.690109	0.558661	0.203429	-0.062936	0.348708	0.151753	0.449304	0.378715	0.126311	0.774855	0.33378	0.344216	0.942103	0.353994	0.666328	0.218714	0.252313	0.403256	0.910697	1.03661	0.522888	0.741455	0.861708	0.549715
0	ENSG00000152818	0.55479	0.17196	1.24114	0.796337	0.178512	0.657092	0.780355	0.710594	0.42447	0.610473	0.158121	0.252129	0.338711	0.228939	1.05851	0.466411	0.323934	0.64844	0.18392	-0.0510022	0.414187	0.421324	0.560864	0.661442	0.428711	0.260036	-0.00251819	-0.268943	0.105668	0.0637587	0.155794	0.192771	0.312228	0.574963	0.210199	0.123541	0.828278	0.0896515	0.482359	0.220418	0.171969	0.383189	0.894974	0.604949	0.264852	0.354272	0.351644	0.352291
0	ENSG00000049618	0.711687	0.322194	1.35735	0.937258	0.262918	0.85093	0.975205	0.953347	0.661518	0.565169	0.359808	0.336861	0.364217	0.311991	1.05465	0.635277	0.444397	0.90397	0.481277	0.0358327	0.566186	0.50453	0.738237	0.950559	0.487797	0.51387	0.338422	-0.00318665	0.222312	0.377096	0.311617	0.306727	-0.0038426	0.635489	0.151906	0.0925522	0.865641	0.193106	0.699099	0.0979395	0.0748621	0.250228	0.911419	0.812723	0.343437	0.614185	0.581891	0.340809
0	ENSG00000166780	0.210927	0.182886	0.968987	0.397725	-0.0471189	0.21351	0.291838	0.131735	0.343547	0.539546	-0.0147323	0.320882	0.305158	0.0679932	0.711854	0.125162	0.144835	0.282912	-0.413121	0.00580469	0.17683	0.456738	-0.0347534	0.218222	0.447354	0.018196	-0.395216	-0.437108	0.080412	-0.412923	0.124661	0.105065	-0.0535538	0.364181	0.11623	0.0355132	0.477599	0.100113	0.0212012	0.186831	0.307044	0.550921	0.939149	0.781972	0.373794	0.588426	0.415919	0.596571
0	ENSG00000160584	0.694936	0.325031	1.34947	0.941391	0.210868	0.790964	0.904704	0.945772	0.669266	0.555898	0.387656	0.340539	0.314017	0.304209	1.04097	0.648458	0.424408	0.916703	0.376305	0.0356904	0.58786	0.532852	0.625413	0.951253	0.535521	0.505741	0.307476	-0.0223459	0.238168	0.296903	0.309546	0.310945	-0.0715654	0.612553	0.1202	0.0395616	0.727904	0.186164	0.61218	0.0833127	0.105756	0.301856	0.882748	0.875609	0.403081	0.577105	0.678218	0.392282
0	ENSG00000198382	0.814761	0.423099	1.33499	1.02758	0.291905	0.898069	0.992453	1.10797	0.783427	0.488966	0.517826	0.409421	0.3383	0.362003	1.02215	0.783032	0.519819	1.07847	0.647394	0.0630614	0.69724	0.587437	0.75763	1.12847	0.573862	0.689745	0.587268	0.16309	0.311134	0.598895	0.430672	0.371044	-0.228134	0.612482	0.0730164	0.0110234	0.641504	0.278153	0.713395	0.0175749	0.0801455	0.234035	0.784288	0.996449	0.465247	0.643736	0.803304	0.406792
0	ENSG00000240583	-0.104259	0.0459742	0.631117	0.0701928	-0.243328	-0.151162	-0.108136	-0.254132	0.156446	0.39841	-0.208218	0.251608	0.16452	-0.146621	0.315562	-0.183027	-0.0990344	-0.0450736	-0.671129	-0.139898	-0.0966628	0.323294	-0.399157	-0.129903	0.266869	-0.214715	-0.552161	-0.515633	-0.0716367	-0.61642	-0.0452552	-0.0699765	-0.392438	0.0971785	-0.091553	-0.205522	0.0698221	-0.0283002	-0.317782	0.0101915	0.205009	0.498407	0.794446	0.726084	0.251514	0.539475	0.206826	0.603541
0	ENSG00000102606	0.474325	0.172075	1.22664	0.746783	0.0307073	0.49815	0.602219	0.555596	0.466398	0.563629	0.155727	0.241948	0.264019	0.168113	0.939752	0.405727	0.269926	0.616362	-0.0195252	-0.0522336	0.385121	0.479087	0.320147	0.61077	0.490322	0.245504	-0.0713908	-0.291212	0.0953949	-0.0516887	0.153685	0.206051	0.0211343	0.478852	0.0885845	0.00936172	0.585644	0.115143	0.300089	0.103755	0.154545	0.406956	0.846859	0.785592	0.357963	0.424662	0.501491	0.450032
0	ENSG00000079102	0.433104	0.295706	1.21634	0.642853	0.00564265	0.462573	0.560294	0.504045	0.602626	0.52281	0.158464	0.366468	0.281558	0.0985695	0.833692	0.319486	0.260424	0.65334	-0.136213	0.000622943	0.356774	0.507599	0.22472	0.581797	0.476295	0.250179	-0.0663326	-0.269238	0.132401	-0.0525553	0.260066	0.096291	-0.355715	0.472074	-0.00270644	-0.0345352	0.485365	0.192872	0.268817	-0.0499115	0.1024	0.290049	0.842792	1.06839	0.351821	0.762736	0.681542	0.49211
0	ENSG00000247925	0.538336	0.185692	1.33314	0.821914	0.032244	0.772356	0.901877	0.891863	0.579386	0.612706	0.228184	0.336409	0.372558	0.163571	0.919772	0.496134	0.259967	0.726481	0.190525	-0.122387	0.403158	0.465393	0.414422	0.815756	0.46425	0.344058	0.067753	-0.244311	0.0845594	0.0885521	0.178923	0.231593	-0.133385	0.529536	0.00070708	-0.0158048	0.837729	0.160196	0.632356	-0.00729203	0.0469606	0.320635	1.13797	0.851784	0.356002	0.739609	0.64918	0.425896
0	ENSG00000198589	0.727421	0.214767	1.45881	0.98097	0.188473	0.990913	1.151	1.14197	0.64358	0.548325	0.282592	0.267093	0.306492	0.191617	1.091	0.615304	0.352521	0.951295	0.546175	-0.102401	0.520972	0.380982	0.822178	1.06531	0.354669	0.47312	0.328017	-0.116394	0.0978325	0.42666	0.213026	0.177174	-0.121677	0.622699	0.000451689	-0.0162675	0.960381	0.113465	0.867485	-0.101205	-0.13982	0.0427929	0.92852	0.776311	0.178616	0.642324	0.593832	0.162936
0	ENSG00000064999	0.440322	0.150666	1.27184	0.68777	-0.0291732	0.524848	0.657125	0.572527	0.467278	0.607044	0.0827277	0.313568	0.307086	0.0746312	0.893903	0.336238	0.19384	0.604772	-0.0401596	-0.130673	0.301224	0.418059	0.344459	0.622876	0.376149	0.199689	-0.0965312	-0.342593	0.0308294	-0.0702084	0.104617	0.0815199	-0.20351	0.469932	-0.0141611	-0.0910709	0.673509	0.0645739	0.361443	-0.0243764	0.026262	0.303233	0.977311	0.838069	0.248941	0.637512	0.466027	0.392712
0	ENSG00000101096	0.485688	0.374038	1.1815	0.709531	0.128379	0.537477	0.665318	0.551625	0.641716	0.628943	0.300638	0.465387	0.364793	0.283523	0.874153	0.420334	0.386407	0.652609	-0.055643	0.157188	0.490425	0.640418	0.250553	0.613213	0.674665	0.351112	-0.0448474	-0.184451	0.293167	-0.108553	0.342879	0.322647	0.000648015	0.58422	0.240315	0.155245	0.647816	0.303186	0.374609	0.255441	0.337113	0.607328	0.959362	1.04406	0.594771	0.712293	0.764506	0.691636
0	ENSG00000276550	0.42956	0.296562	1.13815	0.607827	-0.0569149	0.503356	0.593829	0.532501	0.66142	0.610429	0.184892	0.448808	0.371609	0.0964515	0.706133	0.332968	0.248779	0.676258	-0.142618	-0.0213121	0.368515	0.538592	0.206171	0.579589	0.515243	0.310019	-0.05651	-0.279356	0.136548	-0.0479351	0.279747	0.120216	-0.386803	0.488526	-0.00540666	-0.0413839	0.547683	0.219649	0.359798	-0.0787397	0.0851169	0.324657	0.959157	1.16911	0.402232	0.993856	0.838099	0.591532
0	ENSG00000111912	0.631024	0.504718	1.20884	0.765586	0.235638	0.713557	0.756131	0.694119	0.768669	0.730486	0.386098	0.607852	0.514967	0.393762	0.912942	0.517566	0.491123	0.773748	0.159016	0.235748	0.60118	0.742711	0.434944	0.745697	0.695949	0.514946	0.0745671	-0.0886453	0.388966	0.0822832	0.483131	0.397027	-0.047697	0.719453	0.329099	0.316076	0.799187	0.40818	0.537078	0.269913	0.354771	0.528731	1.01093	1.13656	0.604282	0.948414	0.898593	0.74535
0	ENSG00000136237	0.3652	0.172238	1.0672	0.606541	0.0402625	0.356879	0.456166	0.397096	0.359928	0.517702	0.111133	0.2519	0.236384	0.139625	0.857769	0.314161	0.202322	0.454153	-0.104329	-0.076653	0.283638	0.456024	0.145842	0.412696	0.451257	0.135498	-0.127481	-0.280088	0.085744	-0.173059	0.12028	0.214071	0.031127	0.375914	0.0735077	-0.055053	0.447386	0.0577753	0.146035	0.168888	0.213681	0.487392	0.914781	0.689522	0.379092	0.418381	0.392397	0.499729
0	ENSG00000204406	0.754095	0.271329	1.35193	0.967741	0.296972	0.889575	1.04425	1.05624	0.582113	0.429379	0.344659	0.214901	0.232501	0.268985	1.10649	0.663002	0.436182	0.929851	0.681014	-0.0276377	0.586136	0.388025	0.919324	1.0043	0.367376	0.505326	0.457352	0.0390145	0.171194	0.574016	0.2756	0.220685	-0.0382223	0.613838	0.121819	0.00957083	0.786986	0.0894619	0.748535	0.0102632	-0.0657204	0.0657108	0.755125	0.65452	0.214293	0.408589	0.471373	0.141648
0	ENSG00000141753	0.011694	0.162062	0.588686	0.143322	-0.0998212	-0.0422231	-0.0294951	-0.206341	0.234483	0.534117	-0.0773978	0.365964	0.337076	0.0535588	0.402017	-0.0558067	0.065572	0.00818342	-0.660481	0.0724981	0.0537799	0.452998	-0.342377	-0.113982	0.448293	-0.0955701	-0.574517	-0.471081	0.0931959	-0.657103	0.095634	0.109334	0.0702417	0.247072	0.176876	0.107333	0.277692	0.139027	-0.20549	0.294063	0.449296	0.697385	0.784686	0.701694	0.426743	0.551614	0.344819	0.713485
0	ENSG00000166233	0.717979	0.291176	1.37894	0.96837	0.217634	0.839773	0.966914	1.0139	0.636847	0.538177	0.351146	0.292898	0.303983	0.275653	1.07095	0.639556	0.42393	0.935644	0.521049	-0.0241829	0.59379	0.489107	0.742993	1.04057	0.467348	0.514688	0.328396	-0.0509295	0.181468	0.390929	0.289008	0.253379	-0.0329409	0.634975	0.123228	0.0217524	0.731359	0.149571	0.67691	0.0455967	0.0282778	0.212394	0.829833	0.82525	0.317612	0.506841	0.601627	0.310661
0	ENSG00000169306	0.832316	0.666866	1.31069	0.983748	0.335126	0.894319	0.941256	1.02671	1.01172	0.653097	0.613197	0.681267	0.565773	0.488697	0.935805	0.722687	0.637941	1.1348	0.418403	0.345629	0.781618	0.817432	0.697828	1.02721	0.733443	0.82702	0.449661	0.152552	0.47523	0.495358	0.645368	0.402508	-0.248241	0.806032	0.247811	0.294755	0.750899	0.531272	0.746554	0.139921	0.219674	0.325809	0.831377	1.36494	0.607229	1.06933	1.078	0.612596
0	ENSG00000118473	0.638085	0.355037	1.28844	0.882725	0.266679	0.870055	0.959151	0.930943	0.633685	0.737935	0.349588	0.479676	0.535261	0.397168	1.11121	0.603414	0.473067	0.792012	0.249502	0.157857	0.597366	0.615483	0.526073	0.854184	0.624149	0.511586	0.0382866	-0.164545	0.288531	0.0055456	0.347889	0.387995	0.293196	0.659075	0.320064	0.300742	1.00309	0.311136	0.700543	0.351232	0.336299	0.516251	1.03266	0.823882	0.511376	0.71086	0.682464	0.537318
0	ENSG00000124440	0.325713	0.311632	1.03855	0.491009	0.0185641	0.301201	0.352525	0.241825	0.506559	0.571057	0.121008	0.462847	0.379547	0.152359	0.722971	0.223333	0.235367	0.420523	-0.285529	0.0658631	0.292589	0.576673	0.0750316	0.320864	0.532666	0.175187	-0.196445	-0.283759	0.177691	-0.248005	0.241823	0.178811	-0.122552	0.470196	0.134297	0.0415788	0.474198	0.205744	0.111297	0.189764	0.318002	0.560668	0.911856	1.01082	0.455791	0.710597	0.555547	0.686972
0	ENSG00000170921	0.747691	0.393186	1.41238	0.984844	0.283195	0.827145	0.928227	0.969479	0.728509	0.521152	0.407891	0.376699	0.302266	0.345815	1.09175	0.6678	0.506283	0.984402	0.426885	0.113384	0.644081	0.580487	0.711975	1.02708	0.555972	0.550884	0.338417	-0.00103608	0.292282	0.342361	0.415967	0.322307	-0.0903369	0.683848	0.207409	0.110573	0.727027	0.22537	0.630695	0.0848645	0.121001	0.277228	0.817723	0.942114	0.438373	0.606534	0.802169	0.419339
0	ENSG00000185305	0.584264	0.325792	1.32055	0.818546	0.171838	0.626127	0.711446	0.667223	0.612192	0.55254	0.290942	0.33979	0.317863	0.27271	1.01579	0.514387	0.40279	0.724409	0.104694	0.0714588	0.503005	0.574073	0.441583	0.692206	0.57045	0.380612	0.0879327	-0.133664	0.233679	0.0653171	0.29988	0.29259	-0.0646647	0.580997	0.177323	0.0909716	0.671967	0.195348	0.417193	0.158378	0.21225	0.41195	0.872445	0.882954	0.445468	0.564788	0.621672	0.510137
0	ENSG00000120690	0.700748	0.364971	1.32043	0.977256	0.228766	0.851687	0.956432	1.03178	0.742719	0.55154	0.421602	0.383871	0.337404	0.305848	0.999471	0.658913	0.428849	0.955682	0.499075	0.00351217	0.592923	0.560306	0.624231	0.979332	0.526765	0.549077	0.397413	0.0466352	0.244494	0.443536	0.353176	0.302431	-0.173242	0.587586	0.0826558	0.0109991	0.741184	0.227938	0.699715	0.0494661	0.0520317	0.257006	0.960022	0.965771	0.425576	0.709278	0.75214	0.437347
0	ENSG00000142798	0.231489	0.272308	0.788772	0.38829	0.0313232	0.230404	0.274544	0.126648	0.428027	0.601703	0.109093	0.444583	0.431561	0.227734	0.580573	0.16366	0.242034	0.255508	-0.394506	0.181947	0.25233	0.567703	-0.0227871	0.178939	0.587061	0.123638	-0.372009	-0.352318	0.219704	-0.42108	0.232141	0.265616	0.304379	0.451589	0.323467	0.281559	0.547538	0.260942	0.0851092	0.393848	0.514867	0.752416	0.814309	0.777902	0.520692	0.569892	0.519288	0.753244
0	ENSG00000153162	1.09851	0.655541	1.47826	1.20661	0.422064	1.22391	1.3026	1.38935	1.11419	0.711395	0.69034	0.646955	0.621517	0.554765	1.13841	0.953872	0.752046	1.3831	0.750098	0.284557	0.937518	0.778704	1.14492	1.36592	0.730918	0.949423	0.655379	0.212547	0.484584	0.841314	0.678505	0.434915	-0.143232	0.937509	0.26593	0.356889	1.0461	0.546469	1.0968	0.0791794	0.125239	0.162762	0.808575	1.27679	0.545313	0.989032	1.16367	0.467028
0	ENSG00000005483	0.518392	0.311897	1.2304	0.753584	0.05695	0.526981	0.63535	0.634785	0.607155	0.547407	0.285518	0.398416	0.303091	0.221755	0.911605	0.463376	0.325277	0.732476	0.0680506	0.00201722	0.466278	0.564466	0.37647	0.729188	0.54576	0.392924	0.109445	-0.145398	0.18594	0.0771848	0.270167	0.228914	-0.132244	0.552387	0.0948638	0.0202109	0.541086	0.217512	0.353067	0.0510351	0.144224	0.401988	0.848606	0.992447	0.44486	0.597116	0.65562	0.540883
0	ENSG00000073849	0.539822	0.337736	1.27	0.7421	0.0885952	0.577322	0.676763	0.610438	0.668849	0.655855	0.25667	0.461819	0.407754	0.230401	0.861335	0.44009	0.355472	0.709016	-0.0101779	0.07204	0.465591	0.60934	0.38917	0.703092	0.591688	0.383499	0.000992051	-0.217543	0.212866	0.0063368	0.315316	0.227101	-0.133559	0.624802	0.149891	0.141535	0.696849	0.281261	0.418617	0.0911698	0.186496	0.432407	0.914991	1.07358	0.449167	0.763571	0.721021	0.582199
0	ENSG00000114423	0.559974	0.194067	1.32379	0.839402	0.0803428	0.693293	0.82576	0.795647	0.545859	0.583744	0.207503	0.292456	0.324438	0.196693	0.999399	0.485539	0.317261	0.729211	0.185908	-0.0366997	0.434629	0.457303	0.519826	0.829076	0.475221	0.344463	0.0330729	-0.24306	0.108112	0.0853468	0.202528	0.222318	0.0531067	0.563021	0.106842	0.0521827	0.777065	0.121528	0.540001	0.0461226	0.0774684	0.317574	0.892622	0.783399	0.315741	0.539186	0.597225	0.377642
0	ENSG00000156049	0.441726	0.284388	1.28881	0.630247	0.00659236	0.445863	0.561407	0.429447	0.558146	0.588002	0.176316	0.353212	0.304884	0.157609	0.902476	0.320165	0.29428	0.570507	-0.175738	0.043886	0.379622	0.538036	0.284323	0.565897	0.512116	0.261674	-0.101239	-0.268747	0.160473	-0.101707	0.240588	0.157709	-0.162676	0.577231	0.135959	0.0724191	0.620653	0.191524	0.267776	0.0540563	0.168645	0.38965	0.909612	0.994323	0.383859	0.592624	0.602143	0.527686
0	ENSG00000172915	0.546451	0.172621	1.3817	0.814406	0.0486967	0.643326	0.779395	0.75775	0.526782	0.580702	0.148229	0.270298	0.269014	0.139846	1.01707	0.436388	0.260575	0.734642	0.129983	-0.126857	0.378386	0.416773	0.532038	0.757779	0.380147	0.294758	0.0214625	-0.276875	0.0456234	0.0942373	0.138802	0.109651	-0.0994576	0.563539	0.0180055	-0.0379513	0.749944	0.080914	0.452226	-0.0275223	0.00413291	0.228256	0.877944	0.790076	0.208104	0.535924	0.438212	0.310277
0	ENSG00000138448	0.737524	0.395371	1.30876	1.00829	0.258893	0.876575	0.95087	1.08687	0.741015	0.497281	0.463575	0.405003	0.329216	0.353996	1.05004	0.696617	0.476913	0.987479	0.529398	0.0683976	0.64001	0.587737	0.647242	1.09916	0.563977	0.629622	0.398824	0.050971	0.29795	0.395599	0.426505	0.377467	-0.178189	0.587327	0.118812	0.0563529	0.661021	0.257178	0.686284	0.0723869	0.130768	0.282645	0.839188	0.939539	0.49204	0.649795	0.861979	0.451431
0	ENSG00000157483	0.600223	0.226728	1.24576	0.876351	0.20759	0.693726	0.79871	0.804784	0.496305	0.560838	0.27112	0.293763	0.32537	0.281747	1.03256	0.565072	0.39559	0.736557	0.291145	-0.00158478	0.511486	0.47916	0.537319	0.798466	0.508024	0.395773	0.11979	-0.157948	0.186792	0.127996	0.249849	0.319878	0.20202	0.556934	0.212845	0.120377	0.721736	0.12855	0.514719	0.208455	0.174961	0.372074	0.873532	0.676008	0.373646	0.417458	0.521004	0.397781
0	ENSG00000090339	0.243877	0.314789	0.876094	0.438063	-0.0582136	0.193136	0.258308	0.218598	0.497998	0.52068	0.172091	0.422952	0.272978	0.155188	0.597272	0.203996	0.208569	0.420032	-0.300899	0.0710559	0.330611	0.591421	-0.129023	0.415178	0.576228	0.240304	-0.25684	-0.304662	0.202619	-0.396657	0.252692	0.237375	-0.228249	0.369937	0.103683	-0.00569123	0.199222	0.217276	0.0117758	0.143091	0.328895	0.594278	0.844098	1.03048	0.571472	0.709849	0.70826	0.725205
0	ENSG00000148120	0.848203	0.467029	1.42369	1.06512	0.332802	0.892594	0.963323	1.0692	0.811502	0.537308	0.483839	0.429577	0.32983	0.399103	1.1661	0.775053	0.579568	1.08623	0.538743	0.125269	0.717433	0.635828	0.830405	1.07931	0.613819	0.653756	0.467194	0.0841773	0.335305	0.530027	0.476037	0.356394	-0.112452	0.746791	0.214521	0.169282	0.732637	0.296937	0.691001	0.0905402	0.12754	0.257264	0.716234	1.00784	0.455518	0.575701	0.859819	0.446081
0	ENSG00000140873	0.542647	0.490816	1.14947	0.649711	0.217603	0.450527	0.459326	0.342234	0.672317	0.723623	0.291969	0.58551	0.486096	0.388761	0.954428	0.403979	0.481512	0.622376	-0.213272	0.346034	0.525078	0.780352	0.296911	0.482892	0.755177	0.389226	-0.171781	-0.216453	0.389739	-0.16343	0.431202	0.333509	0.225859	0.76433	0.470048	0.444554	0.686117	0.429377	0.248128	0.440616	0.546145	0.720497	0.810375	1.07699	0.638333	0.569723	0.732373	0.813459
0	ENSG00000173068	0.874456	0.515657	1.41137	1.12097	0.383374	0.995118	1.06762	1.17416	0.888378	0.524868	0.565616	0.49405	0.390348	0.415131	1.15486	0.809605	0.589227	1.17517	0.6234	0.166114	0.766023	0.655514	0.790899	1.14639	0.63582	0.716194	0.545617	0.129017	0.377629	0.566343	0.53494	0.378959	-0.277274	0.693524	0.151325	0.137484	0.747337	0.371381	0.803552	0.0690918	0.10969	0.220458	0.776996	1.12643	0.509454	0.710834	0.95534	0.449157
0	ENSG00000120889	0.534434	0.252169	1.19443	0.850511	0.12664	0.697016	0.833289	0.905117	0.565715	0.454331	0.285206	0.281093	0.194401	0.208831	0.917523	0.518023	0.317232	0.773983	0.307297	-0.0106355	0.473478	0.437899	0.414697	0.87108	0.432891	0.399096	0.234385	-0.0613298	0.159796	0.154986	0.24713	0.253329	-0.104249	0.459366	0.0726275	-0.0515055	0.608363	0.107073	0.54783	0.0440755	0.0702992	0.263458	0.938938	0.821874	0.363967	0.607343	0.627345	0.375154
0	ENSG00000266978	0.324371	0.328471	1.02422	0.544051	-0.0340464	0.316866	0.395459	0.371116	0.561811	0.514117	0.208095	0.425744	0.27944	0.142678	0.694683	0.277304	0.226877	0.545197	-0.233207	0.0393226	0.348269	0.583114	-0.0030525	0.495527	0.560111	0.262286	-0.134944	-0.25494	0.170881	-0.218275	0.269563	0.19817	-0.321023	0.396974	0.0284882	-0.0560309	0.277576	0.221748	0.136823	0.0575134	0.221518	0.479288	0.927104	1.09993	0.528944	0.791311	0.784853	0.667832
0	ENSG00000172493	0.836797	0.451487	1.3958	1.05576	0.280736	0.937256	1.02155	1.09419	0.843754	0.632055	0.465628	0.517931	0.458657	0.365719	1.04536	0.736958	0.530385	1.10993	0.570313	0.0954147	0.715866	0.628586	0.839666	1.11773	0.579295	0.679574	0.463357	0.0538083	0.309986	0.554849	0.455416	0.311227	-0.171469	0.766157	0.161625	0.152956	0.828867	0.332283	0.786483	0.0257609	0.0729224	0.222471	0.890849	1.13067	0.425872	0.832751	0.826403	0.458631
0	ENSG00000123636	0.600027	0.288391	1.29218	0.837157	0.158588	0.675911	0.788179	0.772497	0.611199	0.55265	0.269048	0.32113	0.299479	0.252888	0.981526	0.511119	0.382809	0.76679	0.277276	0.0257493	0.481196	0.508567	0.616262	0.825147	0.486796	0.413562	0.195285	-0.0799169	0.189917	0.267499	0.274316	0.22821	-0.0158807	0.630036	0.155168	0.0936604	0.736057	0.163211	0.517251	0.0879557	0.0985907	0.304585	0.846663	0.849241	0.325293	0.51407	0.546818	0.399345
0	ENSG00000139946	0.739749	0.38741	1.41343	0.925799	0.229142	0.896692	0.993884	0.987445	0.749865	0.659325	0.392402	0.450617	0.406699	0.360084	1.08787	0.622141	0.486888	0.962489	0.394372	0.104283	0.624401	0.587762	0.750085	1.00634	0.555057	0.602874	0.237282	-0.059352	0.277121	0.310714	0.395556	0.285441	-0.00119822	0.770076	0.204825	0.202672	0.913917	0.291689	0.73205	0.0936073	0.0995788	0.24788	0.961341	0.999098	0.390436	0.756145	0.763678	0.414482
0	ENSG00000145730	0.752975	0.395876	1.39765	1.05967	0.330421	0.970028	1.05151	1.14978	0.771662	0.531039	0.437663	0.432217	0.344722	0.375181	1.10101	0.704845	0.500378	0.995155	0.588709	0.112909	0.663922	0.585717	0.727224	1.06251	0.569038	0.59425	0.380575	0.0438383	0.295214	0.399293	0.397365	0.36737	-0.0630668	0.678117	0.200138	0.14427	0.833886	0.258636	0.766405	0.116447	0.14516	0.290275	0.860563	0.912344	0.446073	0.642946	0.765352	0.434585
0	ENSG00000197321	0.44505	0.265578	1.13549	0.687992	0.169047	0.592256	0.67908	0.585307	0.476566	0.624678	0.197037	0.36155	0.386471	0.271861	0.980648	0.4064	0.3419	0.555379	-0.0165723	0.094868	0.427064	0.537883	0.293176	0.569775	0.557961	0.269689	-0.156336	-0.275631	0.205439	-0.208909	0.244525	0.302991	0.323283	0.559006	0.28944	0.22558	0.773531	0.194354	0.399383	0.331081	0.359867	0.56141	0.901454	0.748276	0.443726	0.507128	0.528568	0.547942
0	ENSG00000117569	0.809149	0.320503	1.43439	1.02771	0.24091	0.943935	1.05483	1.10028	0.728722	0.612305	0.362628	0.382665	0.410315	0.292078	1.13173	0.697639	0.445128	1.01015	0.543389	-0.00344706	0.609976	0.513834	0.85168	1.07991	0.479797	0.565187	0.375462	-0.0489973	0.193511	0.490794	0.314232	0.250613	-0.0475515	0.693082	0.106909	0.0833141	0.900812	0.230519	0.789503	0.0249757	0.015696	0.179879	0.867605	0.892328	0.313055	0.602249	0.679919	0.311131
0	ENSG00000007908	0.12638	0.202932	0.867038	0.361212	-0.139607	0.0128565	0.0739823	0.0366199	0.367501	0.428321	0.0319088	0.304125	0.151682	-0.00121939	0.511682	0.075725	0.0834199	0.298073	-0.456651	-0.0580187	0.15775	0.498662	-0.244327	0.236409	0.462606	0.034921	-0.288582	-0.331247	0.0857804	-0.390049	0.146154	0.090678	-0.444486	0.225316	-0.0453013	-0.192463	-0.00100781	0.0876156	-0.174369	0.01536	0.228432	0.525583	0.85255	0.967003	0.459279	0.592979	0.571062	0.702271
0	ENSG00000184349	0.808369	0.42563	1.4204	1.04992	0.333107	0.924058	1.01559	1.07101	0.786421	0.608156	0.423808	0.417626	0.395502	0.351449	1.16791	0.702152	0.525145	1.05293	0.527382	0.08799	0.673016	0.597005	0.808741	1.03643	0.561521	0.567437	0.380095	0.0096796	0.30368	0.439899	0.424117	0.294066	-0.175537	0.717787	0.194283	0.11645	0.794119	0.268756	0.736635	0.106481	0.113203	0.264805	0.849468	1.02458	0.428916	0.70527	0.77579	0.426935
0	ENSG00000112096	0.298927	0.392699	0.884493	0.504876	0.0809007	0.235228	0.27875	0.27443	0.538218	0.521409	0.258907	0.446511	0.292655	0.268754	0.701502	0.27806	0.319518	0.459678	-0.22032	0.223165	0.432969	0.6652	-0.12181	0.437419	0.64742	0.334255	-0.246603	-0.236126	0.327085	-0.407595	0.377887	0.353384	-0.0600542	0.420079	0.267499	0.107139	0.20803	0.270546	0.026779	0.291854	0.461231	0.666803	0.779566	1.01705	0.652444	0.634023	0.785516	0.761875
0	ENSG00000008405	0.763543	0.380294	1.35007	1.02214	0.251184	0.916713	1.01965	1.08557	0.771073	0.576087	0.461433	0.438518	0.383789	0.357786	1.05044	0.731268	0.496722	1.04651	0.538161	0.0514998	0.668863	0.594432	0.717449	1.11078	0.594818	0.632208	0.407241	0.0064574	0.286136	0.419714	0.392965	0.350407	-0.130784	0.663614	0.130932	0.0967462	0.768284	0.275737	0.747274	0.0621231	0.0848955	0.285978	0.890664	1.01094	0.462958	0.68917	0.84187	0.438829
0	ENSG00000228065	0.504219	0.33445	1.30408	0.731525	0.148192	0.571317	0.680353	0.603021	0.595635	0.535963	0.227393	0.346704	0.292992	0.213287	1.00589	0.390576	0.350452	0.668546	-0.0175141	0.111073	0.443801	0.539362	0.315676	0.58831	0.509869	0.323264	-0.0512961	-0.212468	0.206999	-0.0594036	0.289938	0.206163	-0.133559	0.550303	0.149676	0.0793015	0.650234	0.199652	0.358627	0.125193	0.189211	0.347113	0.873274	0.942278	0.384977	0.638527	0.598166	0.474353
0	ENSG00000137478	0.836416	0.287338	1.39461	1.05787	0.270065	0.999558	1.11589	1.20682	0.698908	0.473851	0.434092	0.258494	0.306464	0.312594	1.05007	0.740329	0.469936	1.03347	0.77231	-0.035989	0.633331	0.427558	0.980759	1.15443	0.400188	0.643195	0.580546	0.127749	0.192967	0.717632	0.312321	0.273989	-0.0397088	0.675504	0.075977	0.0433399	0.859198	0.16303	0.868628	-0.0680164	-0.129871	0.0127404	0.757341	0.741855	0.230239	0.530747	0.589262	0.138627
0	ENSG00000196730	0.479882	0.226839	1.23623	0.690298	0.0888937	0.542362	0.642184	0.561579	0.504875	0.638586	0.14194	0.340759	0.379788	0.189331	0.955133	0.37927	0.291505	0.60923	-0.0116128	-0.00942186	0.37368	0.492289	0.402876	0.60055	0.460516	0.246157	-0.0876509	-0.276442	0.119952	-0.0559786	0.195191	0.180385	0.0484815	0.555915	0.146485	0.0718541	0.697646	0.134391	0.349638	0.128017	0.151929	0.375239	0.930708	0.801694	0.323273	0.584192	0.455468	0.436993
0	ENSG00000084676	0.577208	0.29139	1.36324	0.822817	0.0809818	0.59537	0.698996	0.680344	0.628702	0.62238	0.252219	0.351196	0.354566	0.235927	0.998514	0.465861	0.360142	0.742323	0.0802859	0.0472176	0.482914	0.559468	0.486089	0.747797	0.530039	0.407452	0.0198354	-0.202939	0.189922	0.0363508	0.257586	0.213702	0.0229577	0.659087	0.184553	0.104773	0.682131	0.210821	0.420026	0.0938115	0.153559	0.353491	0.806239	0.95292	0.371581	0.533064	0.615202	0.466557
0	ENSG00000162599	0.694823	0.329209	1.36334	0.887783	0.175723	0.741415	0.845476	0.831474	0.682996	0.584119	0.304942	0.37227	0.334984	0.222604	1.00297	0.580822	0.381639	0.91215	0.333903	-0.0347128	0.510256	0.525014	0.698061	0.85537	0.47861	0.432901	0.309172	-0.0722541	0.181297	0.39704	0.296047	0.179539	-0.280255	0.617761	0.0265495	-0.00110661	0.68589	0.196598	0.564348	-0.033421	0.00443048	0.221599	0.863036	0.978613	0.322129	0.643999	0.609141	0.404134
0	ENSG00000132669	0.563285	0.344589	1.19521	0.860062	0.287982	0.720195	0.796484	0.835701	0.596577	0.544338	0.341832	0.358907	0.344446	0.345695	1.00922	0.549933	0.429563	0.738802	0.282151	0.125614	0.568879	0.567994	0.43847	0.76857	0.56386	0.429262	0.130746	-0.103626	0.270242	0.0507307	0.349463	0.359249	0.218005	0.575015	0.281676	0.157085	0.685451	0.195528	0.511751	0.270952	0.275084	0.434043	0.911922	0.785617	0.466579	0.596336	0.622106	0.505612
0	ENSG00000173482	0.392265	0.0767133	1.17581	0.659908	0.061477	0.436431	0.565142	0.504783	0.294551	0.43949	0.0626095	0.113699	0.154881	0.103821	0.941084	0.325993	0.1883	0.464851	0.0765243	-0.151598	0.260566	0.335329	0.366195	0.525165	0.328033	0.121929	-0.0391776	-0.250114	0.0105424	-0.0385311	0.0374653	0.144292	0.0720291	0.409459	0.0575461	-0.0898505	0.570458	-0.0465664	0.237591	0.0844399	0.0857443	0.345419	0.798228	0.517286	0.213912	0.221283	0.188365	0.299388
0	ENSG00000009413	0.619984	0.292612	1.32174	0.864787	0.254463	0.826512	0.947416	0.927471	0.556386	0.528401	0.280453	0.319176	0.315697	0.234675	1.07117	0.539172	0.368516	0.808082	0.473195	-0.0271597	0.523987	0.449739	0.634392	0.825475	0.379787	0.423853	0.222107	-0.091701	0.168602	0.254337	0.26655	0.213912	-0.0801452	0.566756	0.112649	-0.0400211	0.781904	0.0945831	0.648353	0.0740673	0.0109911	0.195894	1.00876	0.76484	0.278534	0.631648	0.46932	0.290762
0	ENSG00000152894	0.820874	0.324917	1.35536	1.09887	0.324236	1.01968	1.11967	1.22728	0.691882	0.517765	0.461376	0.3478	0.333455	0.378715	1.10229	0.783522	0.497668	1.03578	0.806496	0.00488164	0.674611	0.509495	0.901716	1.1618	0.509462	0.64952	0.510716	0.0675812	0.249903	0.566812	0.334429	0.3803	0.0733029	0.659227	0.157021	0.102479	0.861511	0.200363	0.858025	0.096306	0.0398644	0.237703	0.827511	0.735641	0.377957	0.523528	0.618503	0.31049
0	ENSG00000069702	0.451573	0.295697	1.22826	0.643977	-0.00171869	0.49427	0.579101	0.52652	0.596496	0.50585	0.195136	0.363688	0.278851	0.104231	0.823278	0.349747	0.259829	0.686434	-0.0708203	-0.00609866	0.377083	0.492776	0.289199	0.642766	0.454151	0.300318	0.00811277	-0.226913	0.130596	-0.00466478	0.267092	0.109239	-0.382078	0.512355	-0.000105965	-0.0601317	0.502559	0.171561	0.322013	-0.0971435	0.0449818	0.247441	0.900631	1.10289	0.342814	0.79051	0.724933	0.484347
0	ENSG00000134138	0.567015	0.344356	1.29672	0.740534	0.136693	0.590848	0.678663	0.612259	0.629816	0.579548	0.229397	0.366393	0.323616	0.232059	0.993664	0.442872	0.372378	0.72771	0.0562509	0.0739858	0.461714	0.571409	0.463594	0.665468	0.533596	0.326894	0.0563897	-0.174337	0.199834	0.0821254	0.288019	0.228395	-0.109204	0.621463	0.178067	0.0941721	0.677166	0.213021	0.379892	0.117804	0.183146	0.38297	0.835489	0.987207	0.404051	0.630266	0.611909	0.526882
0	ENSG00000109381	0.568594	0.32378	1.25054	0.80237	0.161844	0.672845	0.788736	0.774884	0.65088	0.613082	0.280731	0.406739	0.374186	0.264847	0.947147	0.486313	0.377966	0.754832	0.18782	0.0518066	0.496538	0.567354	0.43595	0.782401	0.547888	0.406182	0.0897117	-0.144703	0.226981	0.08951	0.305211	0.295697	-0.0427626	0.58493	0.162503	0.0862562	0.731858	0.205752	0.523493	0.165076	0.203781	0.425078	1.00419	0.948495	0.442198	0.728056	0.675172	0.537329
0	ENSG00000184588	0.432134	0.279804	1.08687	0.677768	0.0856179	0.460162	0.527304	0.498686	0.482516	0.708811	0.251406	0.415151	0.413067	0.297007	0.882147	0.427129	0.336003	0.579359	-0.109195	0.0993224	0.459654	0.607099	0.173443	0.567739	0.601767	0.329529	-0.15905	-0.270435	0.211261	-0.262995	0.250611	0.302913	0.28666	0.573956	0.288967	0.234992	0.594476	0.261942	0.295964	0.294748	0.369004	0.60118	0.915839	0.861819	0.518813	0.569526	0.605663	0.6495
0	ENSG00000136560	0.724836	0.257999	1.3485	0.970323	0.186638	0.761903	0.884147	0.954811	0.578129	0.536922	0.347981	0.281283	0.286047	0.275136	1.09408	0.66966	0.421897	0.933429	0.437111	-0.0530593	0.58877	0.499918	0.659534	1.01445	0.475013	0.515599	0.284244	-0.0907962	0.16917	0.31692	0.295248	0.28313	-0.0555895	0.573399	0.0752125	-0.00341619	0.611364	0.143706	0.567666	0.0108307	0.0163938	0.193365	0.810932	0.781282	0.32974	0.429672	0.631658	0.314912
0	ENSG00000198873	0.314044	0.0679047	1.10789	0.542703	-0.0393512	0.407692	0.544879	0.395971	0.304118	0.555627	0.00147522	0.193754	0.259998	0.0679688	0.868543	0.232619	0.130868	0.340927	-0.16808	-0.108505	0.208496	0.353921	0.201015	0.418661	0.373657	0.0631958	-0.288008	-0.41541	-0.00355555	-0.270565	0.0160468	0.132205	0.22647	0.418735	0.105809	0.0290645	0.676951	0.0374137	0.252496	0.142948	0.174562	0.435706	0.931265	0.579792	0.267541	0.349241	0.304672	0.383382
0	ENSG00000206560	0.812661	0.47829	1.33083	1.08201	0.386447	0.973826	1.0242	1.15281	0.8189	0.560993	0.564826	0.480589	0.396779	0.462752	1.1415	0.809216	0.555477	1.08471	0.548324	0.127411	0.754746	0.670597	0.674112	1.0283	0.65201	0.652665	0.448616	0.10256	0.371067	0.409005	0.467791	0.458278	-0.0193863	0.664237	0.196325	0.122072	0.74893	0.328973	0.742218	0.205204	0.205312	0.36877	0.880544	0.977959	0.582625	0.726874	0.860448	0.51262
0	ENSG00000129595	0.628612	0.322782	1.35652	0.903762	0.179208	0.83208	0.94574	0.962049	0.674602	0.525408	0.313694	0.388253	0.346254	0.258335	1.01533	0.559894	0.396903	0.85991	0.314616	0.0168435	0.548674	0.509799	0.563139	0.908271	0.499403	0.488878	0.148041	-0.149955	0.204736	0.177025	0.318315	0.25517	-0.143454	0.596106	0.105815	0.0471756	0.802664	0.183894	0.637666	0.049003	0.0782227	0.252228	0.992681	0.933316	0.352526	0.810123	0.720106	0.408268
0	ENSG00000088387	0.394216	0.130283	1.15532	0.647309	0.0416197	0.423485	0.549583	0.466697	0.338597	0.50597	0.0864723	0.178227	0.237437	0.108528	0.910651	0.3307	0.20312	0.472489	-0.0110873	-0.0964415	0.288069	0.388979	0.278437	0.508293	0.387407	0.146016	-0.1012	-0.288195	0.0443911	-0.0976631	0.0856498	0.179047	0.0583985	0.401477	0.0670671	-0.0429474	0.531275	0.0244177	0.240546	0.106811	0.138363	0.377803	0.829302	0.631405	0.282313	0.339918	0.309503	0.365985
0	ENSG00000054654	0.361454	0.209465	1.12502	0.598015	0.0983863	0.568014	0.64918	0.556956	0.434325	0.580478	0.0683398	0.357108	0.373555	0.0915987	0.896066	0.278459	0.211384	0.529033	-0.0331103	-0.0448702	0.298072	0.415868	0.190753	0.50589	0.388952	0.148386	-0.201082	-0.364116	0.0884708	-0.222043	0.188928	0.136044	-0.0983912	0.39927	0.0769916	-0.00853992	0.673401	0.0896907	0.36961	0.120721	0.161301	0.376774	1.07021	0.822724	0.299891	0.76828	0.486796	0.468074
0	ENSG00000031081	0.406586	0.173598	1.22687	0.645098	-0.0239636	0.428893	0.558184	0.482848	0.454343	0.523787	0.113472	0.26702	0.245264	0.0811369	0.892577	0.322003	0.204909	0.569518	-0.0820035	-0.090106	0.308354	0.435327	0.267543	0.584966	0.425458	0.18098	-0.0544775	-0.276375	0.0715083	-0.0668209	0.131326	0.120238	-0.184874	0.463776	0.0136528	-0.0626047	0.526237	0.0784333	0.249246	-0.00597236	0.066528	0.310428	0.887237	0.85222	0.298337	0.498466	0.480745	0.422986
0	ENSG00000116117	0.906906	0.395351	1.45445	1.17736	0.397222	1.07685	1.16095	1.33674	0.762687	0.530114	0.550872	0.363357	0.333383	0.433119	1.18694	0.872144	0.578016	1.2346	0.813393	0.0351257	0.774202	0.536473	0.989937	1.24148	0.494138	0.752817	0.617943	0.145359	0.28298	0.676995	0.416251	0.328507	-0.0931733	0.728862	0.141183	0.0658894	0.835395	0.232483	0.87398	0.0141012	-0.0593807	0.0762408	0.777712	0.853661	0.325317	0.556432	0.680971	0.228759
0	ENSG00000163697	0.85413	0.385168	1.33388	1.11989	0.408812	0.985483	1.08099	1.22065	0.745411	0.519063	0.539643	0.38699	0.375701	0.439602	1.11765	0.864988	0.566528	1.09942	0.77136	0.0695307	0.726179	0.556925	0.923408	1.18202	0.552259	0.697613	0.628955	0.174999	0.30699	0.602335	0.396826	0.409416	0.0388218	0.667058	0.177689	0.131209	0.79068	0.252817	0.825667	0.129689	0.084174	0.229723	0.71467	0.797777	0.416579	0.500037	0.678482	0.320848
0	ENSG00000075651	0.660785	0.268644	1.28646	0.891964	0.219693	0.718704	0.821175	0.818883	0.545906	0.607544	0.298726	0.314805	0.338702	0.322427	1.08093	0.583975	0.422438	0.776174	0.356557	0.0156909	0.561368	0.52315	0.684232	0.866144	0.505563	0.437626	0.135109	-0.152381	0.189493	0.188889	0.260955	0.283025	0.335014	0.702999	0.285823	0.174345	0.769438	0.152003	0.534943	0.217915	0.165147	0.358057	0.83045	0.711135	0.350469	0.362601	0.487264	0.391088
0	ENSG00000143344	0.397791	0.140653	1.09231	0.637107	0.0616742	0.474354	0.597411	0.539123	0.370047	0.523359	0.0981681	0.226929	0.28382	0.152533	0.90832	0.350404	0.240466	0.486987	-0.0732744	-0.044388	0.33611	0.423076	0.214565	0.509157	0.435964	0.196857	-0.179164	-0.332736	0.0835287	-0.197466	0.135956	0.211862	0.14926	0.398632	0.117723	0.0342418	0.582678	0.0712457	0.288437	0.177023	0.207316	0.414221	0.89388	0.643294	0.336793	0.431547	0.441501	0.400941
0	ENSG00000137509	0.238555	0.340416	0.733437	0.355283	0.0330418	0.200198	0.197954	0.0764368	0.467289	0.614874	0.139029	0.531046	0.450556	0.242111	0.541198	0.174642	0.258754	0.303758	-0.47586	0.221108	0.291732	0.619256	-0.0728906	0.185006	0.620522	0.178221	-0.387433	-0.345023	0.260991	-0.454076	0.295636	0.22972	0.147539	0.47651	0.306219	0.290426	0.471585	0.338816	0.0458819	0.35847	0.519072	0.727921	0.760877	0.917925	0.569176	0.66388	0.641135	0.80344
0	ENSG00000118007	0.718509	0.328064	1.34934	0.967103	0.262794	0.82856	0.918245	0.993443	0.675784	0.566609	0.343645	0.369327	0.357146	0.280681	1.07703	0.640408	0.421772	0.936042	0.474595	-0.0198854	0.556635	0.54644	0.687599	0.963931	0.501448	0.497735	0.335886	-0.0331207	0.1961	0.361435	0.309289	0.280968	-0.103514	0.606037	0.0847951	0.0245379	0.742854	0.18582	0.630841	0.0718113	0.0816995	0.288129	0.885014	0.884245	0.369452	0.650509	0.609338	0.389565
0	ENSG00000182185	0.713137	0.231153	1.413	0.966459	0.222555	0.812074	0.907676	0.983309	0.561656	0.54133	0.273787	0.25451	0.313997	0.213767	1.14554	0.625026	0.372267	0.939081	0.471267	-0.125457	0.504536	0.429009	0.75484	0.944287	0.386371	0.426909	0.295818	-0.119904	0.0951393	0.371123	0.219811	0.156737	-0.0960682	0.590035	0.0201777	-0.0433224	0.672106	0.101763	0.58426	-0.0494792	-0.0624892	0.118943	0.814889	0.778119	0.217824	0.482792	0.492851	0.222876
0	ENSG00000144283	0.65541	0.353757	1.385	0.872589	0.230367	0.853782	0.933427	0.910304	0.700792	0.599246	0.321115	0.39002	0.368664	0.259118	1.039	0.552348	0.427909	0.843795	0.301728	0.0917656	0.522858	0.559394	0.566753	0.864716	0.53654	0.430128	0.197035	-0.102362	0.238493	0.229548	0.35009	0.270564	-0.173743	0.627903	0.157991	0.119357	0.850038	0.235262	0.671323	0.0836205	0.152941	0.300753	0.975292	0.977147	0.413749	0.767733	0.751917	0.471997
0	ENSG00000010803	0.829831	0.447012	1.36443	1.05658	0.374891	0.917183	0.993306	1.09208	0.758377	0.565877	0.485296	0.40105	0.37051	0.419262	1.12368	0.769582	0.557831	1.04537	0.620459	0.12713	0.692934	0.607356	0.885653	1.06447	0.570647	0.656697	0.480376	0.1119	0.315188	0.550513	0.428949	0.355194	0.0392829	0.727771	0.235243	0.167568	0.803382	0.269133	0.730506	0.148533	0.131391	0.292449	0.768273	0.909364	0.422224	0.581399	0.682271	0.39978
0	ENSG00000137269	0.515315	0.250019	1.2936	0.691006	0.00595615	0.641225	0.723762	0.596204	0.568314	0.665384	0.120951	0.40035	0.400438	0.126011	0.942701	0.34838	0.277094	0.67232	-0.0389401	-0.0116135	0.394636	0.487761	0.42711	0.689145	0.453853	0.268812	-0.144528	-0.378939	0.0992507	-0.0658862	0.228603	0.0626588	-0.0459026	0.649508	0.138249	0.123189	0.82302	0.205554	0.46731	0.0134683	0.105419	0.301047	0.938621	1.01283	0.295417	0.707366	0.672582	0.452161
0	ENSG00000140945	0.726643	0.370136	1.32168	1.05505	0.41303	0.937349	1.01208	1.07956	0.64186	0.590116	0.439338	0.343365	0.347789	0.449742	1.20267	0.736189	0.542436	0.939861	0.518342	0.146181	0.712039	0.575687	0.672129	0.999868	0.589727	0.545478	0.232375	-0.0438896	0.323729	0.139692	0.388869	0.42758	0.319351	0.706418	0.384614	0.232794	0.878164	0.199253	0.713285	0.314181	0.228046	0.410394	0.843906	0.733384	0.475431	0.456399	0.659387	0.427159
0	ENSG00000131386	0.537249	0.504643	1.04647	0.656724	0.152881	0.668975	0.714452	0.632991	0.794794	0.739064	0.393421	0.653868	0.638441	0.389416	0.78078	0.459419	0.47915	0.680851	-0.10242	0.31921	0.582075	0.751373	0.247672	0.649305	0.74126	0.510954	-0.10299	-0.170079	0.409037	-0.158832	0.525326	0.40781	0.065694	0.655648	0.356367	0.376499	0.782986	0.46916	0.570676	0.326713	0.439231	0.573688	0.970175	1.17289	0.663515	1.04793	1.08949	0.77066
0	ENSG00000082805	0.720963	0.219663	1.29347	0.975252	0.268643	0.872244	0.987224	1.07095	0.562108	0.464876	0.312623	0.22051	0.226605	0.234508	1.04473	0.664883	0.371691	0.925499	0.686415	-0.0983905	0.517339	0.372355	0.828567	1.02784	0.342055	0.466734	0.469234	0.0383806	0.11481	0.550621	0.219849	0.217991	-0.044766	0.542756	0.0363071	-0.0279371	0.739151	0.072578	0.711934	-0.0187113	-0.0765032	0.087087	0.758595	0.630155	0.201806	0.388024	0.437447	0.166044
0	ENSG00000151012	0.887454	0.325382	1.18455	1.06042	0.367235	0.998497	1.10438	1.23874	0.673703	0.393369	0.514451	0.267696	0.279006	0.381552	1.01108	0.858064	0.495227	1.10002	0.902979	-0.0307591	0.662367	0.413321	1.03859	1.20448	0.42246	0.676986	0.770723	0.288681	0.242893	0.885168	0.346096	0.348492	0.00871459	0.603144	0.0549992	0.0563232	0.748934	0.216402	0.886236	0.00506897	-0.0555438	0.0617607	0.636192	0.64093	0.293494	0.397429	0.63353	0.156286
0	ENSG00000020577	0.89841	0.362247	1.10576	1.09868	0.417057	1.03805	1.14055	1.41207	0.705735	0.270122	0.636912	0.26649	0.212622	0.410666	0.922086	0.955443	0.540977	1.2041	1.14087	-0.00904376	0.740658	0.415408	1.03205	1.38502	0.393348	0.807716	1.01386	0.443526	0.281185	1.03112	0.404411	0.394349	-0.322534	0.493895	-0.000353076	-0.0455464	0.534275	0.211243	0.964069	-0.0866468	-0.129768	-0.0597121	0.503267	0.643812	0.337525	0.435697	0.721135	0.105382
0	ENSG00000283154	0.70692	0.254656	1.37833	1.04239	0.217328	0.809585	0.921195	1.04198	0.59561	0.44888	0.379886	0.249775	0.19455	0.274222	1.1023	0.71939	0.408447	0.983333	0.492771	-0.0760505	0.580625	0.488004	0.646929	1.02072	0.474761	0.470618	0.407728	-0.0203709	0.174204	0.402391	0.27	0.27909	-0.196166	0.516533	0.0231296	-0.0674471	0.615246	0.119333	0.584558	0.00634502	0.018909	0.213538	0.835548	0.783048	0.372331	0.453301	0.633191	0.330605
0	ENSG00000156313	0.872814	0.382574	1.42682	1.04916	0.248681	1.05473	1.14344	1.20875	0.82368	0.55961	0.469453	0.387832	0.383842	0.323119	1.06261	0.767319	0.505516	1.13916	0.67134	0.0262758	0.69307	0.525263	0.969043	1.22962	0.492159	0.664515	0.550369	0.0676106	0.244725	0.676499	0.405983	0.252471	-0.204461	0.785978	0.111967	0.141523	0.93833	0.279135	0.933001	-0.0970581	-0.0907324	0.0675634	0.855334	1.01992	0.31403	0.697109	0.887704	0.302073
0	ENSG00000123104	0.844386	0.342958	1.29826	1.03413	0.315262	0.944078	1.01361	1.16934	0.694239	0.370897	0.420386	0.270889	0.217642	0.239248	0.982523	0.750534	0.454281	1.14378	0.872255	-0.0659779	0.611069	0.393563	1.00054	1.17406	0.312953	0.597412	0.781587	0.222022	0.180773	0.872617	0.345415	0.153308	-0.482779	0.597609	-0.0386871	-0.126253	0.595671	0.127002	0.773049	-0.193896	-0.245072	-0.129454	0.642554	0.860593	0.1665	0.573248	0.580238	0.117322
0	ENSG00000105983	0.554995	0.202901	1.26459	0.812109	0.19023	0.690386	0.817877	0.765651	0.47307	0.526078	0.173233	0.237854	0.290343	0.195234	1.06279	0.480599	0.313135	0.658341	0.250546	-0.0486397	0.404464	0.415349	0.510658	0.691225	0.412169	0.276292	0.0460624	-0.215581	0.108749	0.0960229	0.177396	0.229093	0.129694	0.508443	0.123072	0.0598746	0.822377	0.0732392	0.506503	0.152265	0.133109	0.322422	0.931112	0.625842	0.2823	0.445863	0.414649	0.315121
0	ENSG00000250903	0.701703	0.328389	1.36157	0.913102	0.200231	0.704075	0.794864	0.813063	0.638066	0.560906	0.340879	0.345641	0.313037	0.300331	1.12525	0.613797	0.4432	0.883243	0.257539	0.0307495	0.563001	0.551142	0.673522	0.864765	0.528019	0.473761	0.224062	-0.0941217	0.21257	0.258473	0.313462	0.234352	-0.00688546	0.667112	0.160104	0.0965748	0.693277	0.202944	0.499766	0.0759591	0.0976678	0.267613	0.707812	0.890575	0.359597	0.435042	0.624459	0.382787
0	ENSG00000178695	0.139002	0.288483	0.626582	0.194285	-0.13081	0.14626	0.149873	0.00248869	0.457426	0.65344	0.0600316	0.583269	0.538877	0.106499	0.321461	0.0393949	0.126082	0.237598	-0.525175	0.125133	0.161688	0.53169	-0.112055	0.114853	0.485431	0.132555	-0.364221	-0.365825	0.156221	-0.366615	0.22482	0.0906755	-0.120632	0.411014	0.129454	0.211089	0.452536	0.337444	0.0571973	0.133599	0.3309	0.527162	0.806064	0.997395	0.421635	0.879257	0.589896	0.742384
0	ENSG00000158985	0.675804	0.376503	1.33255	0.894688	0.21546	0.694837	0.779028	0.810823	0.683381	0.549716	0.376283	0.382227	0.301599	0.308376	1.07194	0.612878	0.467166	0.92328	0.232866	0.0779347	0.603922	0.59096	0.513285	0.873348	0.580738	0.485028	0.190876	-0.0966542	0.2646	0.188494	0.376298	0.298998	-0.163641	0.610604	0.138073	0.0472672	0.565836	0.235913	0.474085	0.0851697	0.131055	0.303929	0.814478	0.998092	0.44967	0.610935	0.770025	0.44806
0	ENSG00000187239	0.479136	0.421138	1.17563	0.758168	0.159016	0.530925	0.586314	0.626601	0.684197	0.520119	0.334301	0.443601	0.300026	0.261978	0.84884	0.431733	0.368409	0.75985	0.0494201	0.128359	0.501431	0.644287	0.213949	0.654641	0.590775	0.42933	0.0592417	-0.122431	0.269877	-0.0108988	0.396281	0.272155	-0.250083	0.530954	0.127916	0.0126189	0.441183	0.258786	0.299415	0.109026	0.222869	0.405084	0.914112	1.13393	0.523746	0.777869	0.77605	0.624193
0	ENSG00000115306	0.336072	0.148476	1.05435	0.533515	0.0181684	0.331444	0.431949	0.323238	0.343826	0.554306	0.0573011	0.266488	0.293969	0.119266	0.827512	0.259261	0.18415	0.395854	-0.16152	-0.0594828	0.236202	0.439684	0.162508	0.398235	0.433415	0.10063	-0.200326	-0.346936	0.0736393	-0.183446	0.112133	0.166268	0.102339	0.39919	0.104943	0.0100796	0.502101	0.087132	0.143912	0.184998	0.25041	0.503754	0.875452	0.685011	0.338938	0.403972	0.352071	0.50801
0	ENSG00000137033	0.141955	0.185303	0.832267	0.312707	-0.150754	0.158035	0.215498	0.107227	0.404205	0.488408	-0.00305617	0.373024	0.298533	0.00487614	0.483924	0.0466506	0.0789111	0.263624	-0.457399	-0.0337979	0.136319	0.439062	-0.15239	0.213057	0.423082	0.0432363	-0.373832	-0.41165	0.0668459	-0.419992	0.135941	0.0544193	-0.335383	0.299619	-0.00232174	-0.0601549	0.3149	0.127926	0.00970153	0.0135344	0.202078	0.451618	0.848637	0.933411	0.372412	0.758857	0.568682	0.634321
0	ENSG00000131374	0.791022	0.288342	1.34422	1.06106	0.329977	0.943552	1.03291	1.13251	0.648405	0.493426	0.401736	0.262681	0.288645	0.319661	1.10677	0.73217	0.457696	1.00978	0.731359	-0.0282654	0.606455	0.444292	0.941726	1.04704	0.416417	0.54688	0.541791	0.114232	0.190625	0.60923	0.289477	0.258051	-0.0145665	0.634065	0.10863	0.0410554	0.806343	0.13081	0.756297	0.0104897	-0.0559481	0.111873	0.702449	0.687326	0.258381	0.428266	0.499748	0.205618
0	ENSG00000265972	-0.00148788	0.140669	0.597745	0.133019	-0.157671	-0.0265537	-0.0061987	-0.174842	0.248919	0.536565	-0.0980449	0.387505	0.352145	0.0143715	0.382402	-0.0902697	0.0255805	0.0220913	-0.663327	0.025014	0.0357502	0.415566	-0.314269	-0.08678	0.390308	-0.0755624	-0.583847	-0.500982	0.0521663	-0.665581	0.074987	0.0412517	0.0300486	0.268132	0.126684	0.0468279	0.293395	0.112293	-0.163836	0.196141	0.336934	0.569625	0.789016	0.743707	0.342029	0.644544	0.349671	0.648895
0	ENSG00000128656	0.560729	0.375164	1.29841	0.780802	0.122205	0.545247	0.646185	0.625758	0.652629	0.586645	0.309908	0.402353	0.278841	0.266797	0.969541	0.485177	0.385946	0.770104	-0.00800075	0.0757419	0.506585	0.624705	0.340904	0.678977	0.596823	0.399066	0.0573723	-0.146431	0.246054	0.0479262	0.344533	0.25702	-0.14409	0.593668	0.131756	0.0602713	0.577084	0.240436	0.327726	0.109417	0.222581	0.437732	0.889778	1.03209	0.493012	0.639631	0.725479	0.572251
0	ENSG00000187079	0.785219	0.407532	1.41217	1.0462	0.358193	0.92398	0.9937	1.08039	0.720257	0.512441	0.428194	0.380638	0.315186	0.343599	1.17037	0.721919	0.526586	1.06714	0.560526	0.0588535	0.67484	0.572875	0.71102	1.02477	0.519108	0.563144	0.41304	0.0443179	0.279314	0.443669	0.430559	0.31204	-0.188195	0.638955	0.149776	0.0506444	0.712619	0.222158	0.675611	0.0730865	0.0462142	0.199537	0.827769	0.948163	0.402664	0.656207	0.741551	0.370872
0	ENSG00000154654	0.492136	0.243749	1.29396	0.685358	-0.0311572	0.546626	0.677472	0.557955	0.589195	0.662753	0.171992	0.380257	0.389545	0.160178	0.904618	0.376116	0.303447	0.597926	-0.149822	0.00997517	0.393733	0.542203	0.312764	0.632966	0.563175	0.294975	-0.143173	-0.30715	0.144485	-0.121595	0.230927	0.181672	0.0472307	0.585848	0.140043	0.153133	0.782599	0.233711	0.425377	0.0746681	0.211534	0.427916	0.919768	0.984871	0.400894	0.648104	0.702629	0.545704
0	ENSG00000157827	0.64289	0.187076	1.33299	0.879734	0.177626	0.760951	0.890639	0.888718	0.515115	0.592138	0.277914	0.273034	0.328193	0.254434	1.05602	0.578672	0.362471	0.793015	0.422292	-0.0642144	0.502923	0.414075	0.670495	0.907903	0.406802	0.444108	0.243392	-0.0782905	0.145738	0.243413	0.203629	0.256169	0.132738	0.603088	0.132928	0.0712401	0.809915	0.107495	0.602532	0.0647878	0.0113092	0.232935	0.901274	0.633368	0.272063	0.401567	0.458602	0.25888
0	ENSG00000185420	0.881927	0.407775	1.37986	1.15823	0.426913	0.978155	1.05848	1.21693	0.750946	0.449336	0.531955	0.325567	0.249485	0.423854	1.14437	0.854027	0.564859	1.12457	0.831043	0.0963867	0.727604	0.544029	0.986763	1.17513	0.526717	0.684676	0.683769	0.237673	0.307582	0.771994	0.417376	0.372855	-0.0603723	0.678485	0.177823	0.131672	0.748829	0.248369	0.786249	0.0966813	0.0671954	0.172346	0.630442	0.776578	0.398592	0.39889	0.645782	0.288158
0	ENSG00000133961	0.597039	0.212666	1.32948	0.855221	0.131971	0.704053	0.809491	0.789046	0.527183	0.643476	0.218517	0.300975	0.349505	0.240915	1.0598	0.518457	0.34648	0.755581	0.215684	-0.0340422	0.473549	0.489486	0.578026	0.796687	0.482157	0.34467	0.0502131	-0.224899	0.128239	0.106419	0.202532	0.208217	0.1922	0.65606	0.188417	0.125084	0.82982	0.132831	0.516418	0.122749	0.118119	0.340636	0.876157	0.759649	0.321606	0.450823	0.515815	0.386072
0	ENSG00000144036	0.703568	0.203299	1.39578	1.03921	0.220771	0.910746	1.05463	1.14482	0.611175	0.433255	0.30351	0.234042	0.244066	0.214305	1.08087	0.665566	0.358344	0.977392	0.674207	-0.143869	0.530688	0.37774	0.82712	1.05752	0.353393	0.476449	0.436437	-0.0361637	0.0924141	0.502795	0.202451	0.172335	-0.153029	0.557705	-0.0056286	-0.119968	0.747511	0.0619917	0.73824	-0.0803472	-0.139714	0.0717683	0.783259	0.746795	0.181229	0.497208	0.498957	0.174194
0	ENSG00000145743	0.716857	0.322763	1.41175	0.946362	0.151426	0.732635	0.836279	0.859698	0.680236	0.567058	0.353564	0.329817	0.317483	0.285305	1.08794	0.641777	0.413148	0.917704	0.316925	-0.013455	0.554619	0.546815	0.721407	0.903574	0.530081	0.495257	0.304855	-0.0666777	0.186803	0.373977	0.286694	0.240965	-0.0486043	0.660435	0.0870137	0.0490542	0.703284	0.20627	0.548021	0.00926761	0.0625504	0.262063	0.768241	0.897949	0.361328	0.494614	0.636149	0.389355
0	ENSG00000145349	0.831908	0.36661	1.43042	1.00277	0.240141	0.974057	1.09007	1.08885	0.727326	0.569865	0.438347	0.360174	0.384558	0.348001	1.16012	0.729026	0.513036	1.03437	0.527697	0.0597328	0.689099	0.522064	0.899466	1.1147	0.504747	0.653093	0.364049	-0.0118614	0.257773	0.451954	0.396282	0.301828	0.00474475	0.726789	0.153615	0.134	0.906103	0.248752	0.822303	0.00821709	-0.0284114	0.0999995	0.798002	0.880146	0.320161	0.592499	0.763528	0.252932
0	ENSG00000118263	0.593379	0.201804	1.3334	0.900476	0.081438	0.624486	0.734303	0.841424	0.547076	0.409629	0.279813	0.22467	0.0965986	0.134175	0.948153	0.579913	0.287743	0.878464	0.351218	-0.167215	0.445718	0.426954	0.51102	0.911678	0.395476	0.361638	0.390699	-0.0423763	0.0902388	0.359648	0.198131	0.155301	-0.449738	0.432951	-0.114335	-0.218935	0.420424	0.0487173	0.416107	-0.171059	-0.077116	0.159953	0.843568	0.848757	0.31771	0.529586	0.598312	0.339829
0	ENSG00000143878	0.0723887	0.308203	0.527834	0.193534	-0.0556534	-0.0280267	-0.0265544	-0.12285	0.393005	0.492399	0.102456	0.481085	0.373972	0.174452	0.34438	0.0538718	0.185254	0.155526	-0.59849	0.211699	0.212563	0.590829	-0.339269	0.0188891	0.585114	0.104542	-0.451367	-0.333108	0.245829	-0.59142	0.281891	0.240359	-0.0481375	0.289386	0.236341	0.168905	0.148433	0.28292	-0.173023	0.309269	0.522176	0.72484	0.696962	0.892537	0.590648	0.648164	0.629463	0.851708
0	ENSG00000099250	0.568495	0.308225	1.1901	0.760866	0.195903	0.718447	0.780187	0.719213	0.592662	0.683842	0.274996	0.450191	0.462698	0.333794	0.970189	0.492443	0.381625	0.673374	0.0857656	0.120653	0.473789	0.575018	0.455012	0.661688	0.596927	0.398343	-0.0318201	-0.198715	0.240593	-0.00614627	0.272076	0.327206	0.316988	0.646724	0.272478	0.29669	0.930124	0.30076	0.552146	0.310698	0.339137	0.54851	0.926493	0.80933	0.446515	0.570931	0.592796	0.555857
0	ENSG00000204217	0.801058	0.349976	1.38334	0.972165	0.216057	0.903441	1.03415	1.04364	0.740096	0.59243	0.382186	0.405511	0.421099	0.305053	1.03083	0.675867	0.457545	0.996625	0.558264	0.00246957	0.605156	0.526847	0.937507	1.05075	0.489094	0.575415	0.427518	0.00722952	0.209912	0.571724	0.328372	0.258692	-0.019598	0.734451	0.120588	0.124131	0.868155	0.245216	0.784985	-6.93922e-05	0.00218773	0.169572	0.84122	0.918122	0.315025	0.654259	0.675885	0.33594
0	ENSG00000068650	0.705231	0.382282	1.31549	0.93899	0.265309	0.768644	0.846701	0.891651	0.708993	0.533917	0.35876	0.411619	0.330596	0.320491	1.09894	0.620441	0.455624	0.924692	0.353946	0.0925767	0.589119	0.602596	0.657589	0.903504	0.57912	0.498015	0.233332	-0.0874831	0.252172	0.293918	0.371174	0.29877	-0.0394308	0.654753	0.185067	0.138897	0.688244	0.276135	0.564501	0.140188	0.197679	0.364321	0.727006	0.949046	0.450024	0.487232	0.716843	0.486664
0	ENSG00000151746	0.828821	0.298021	1.44551	1.09622	0.294101	0.960035	1.06349	1.16131	0.71726	0.502313	0.436384	0.310407	0.269525	0.336954	1.12139	0.774151	0.470605	1.0673	0.683645	-0.05612	0.6375	0.486601	0.909255	1.10719	0.486558	0.60236	0.545505	0.0775493	0.218617	0.627123	0.307664	0.299355	-0.11776	0.652811	0.0671518	0.0468913	0.812681	0.183018	0.769633	-0.00305211	-0.0178084	0.178509	0.797173	0.787195	0.341028	0.474209	0.647228	0.291804
0	ENSG00000147421	0.644542	0.212993	1.41477	0.946622	0.113904	0.795777	0.920127	0.982356	0.591166	0.585583	0.268686	0.285433	0.320559	0.210964	1.06903	0.596916	0.32456	0.885181	0.336226	-0.124818	0.489823	0.447988	0.601493	0.944096	0.411041	0.40533	0.205997	-0.15695	0.0886004	0.237096	0.198554	0.178001	-0.112346	0.562708	0.0153673	-0.0432847	0.772723	0.111632	0.618071	-0.0338822	-0.0267177	0.21155	0.963973	0.805518	0.290021	0.618058	0.574475	0.327762
0	ENSG00000162804	0.773968	0.42912	1.40943	0.941254	0.253598	0.859672	0.927257	0.887244	0.754464	0.719402	0.41659	0.500992	0.550206	0.404386	1.09325	0.667773	0.524909	0.937839	0.271844	0.16947	0.647198	0.658577	0.731052	0.911521	0.631548	0.596807	0.207011	-0.0678132	0.313181	0.265941	0.404362	0.346654	0.131012	0.806614	0.283345	0.301669	0.994063	0.370121	0.682404	0.189655	0.210312	0.387715	0.911727	1.00108	0.455596	0.653023	0.761608	0.504696
0	ENSG00000204442	0.78579	0.284915	1.36899	1.0722	0.382688	0.925323	1.02569	1.10204	0.594573	0.556484	0.408832	0.27378	0.351905	0.421316	1.23817	0.772866	0.528113	0.980508	0.609506	0.0471832	0.644347	0.487394	0.898009	1.05303	0.501988	0.552975	0.387271	0.0159023	0.244298	0.401538	0.318068	0.331788	0.29112	0.71226	0.293501	0.234973	0.928615	0.188221	0.737047	0.213418	0.0892951	0.250206	0.741968	0.60587	0.310588	0.303633	0.510218	0.267115
0	ENSG00000178177	0.715318	0.311202	1.40282	0.938338	0.189604	0.850845	0.958803	1.0221	0.715963	0.553337	0.315968	0.370475	0.339929	0.226144	1.07076	0.612985	0.390035	0.956366	0.446336	-0.064078	0.548216	0.506947	0.668854	0.991704	0.436224	0.542593	0.309191	-0.0853762	0.166967	0.335888	0.319012	0.200853	-0.275074	0.585118	-0.00539953	-0.0579958	0.712817	0.171924	0.666781	-0.0627578	-0.0128046	0.144997	0.880038	0.953406	0.310174	0.710161	0.655898	0.321042
0	ENSG00000073921	0.723916	0.280624	1.28298	0.995017	0.31733	0.810055	0.927322	1.01557	0.571171	0.434726	0.389024	0.232512	0.248033	0.342396	1.10603	0.69665	0.464895	0.884996	0.607093	0.00693145	0.612928	0.465078	0.737454	0.996422	0.458739	0.513233	0.396964	0.0544492	0.227114	0.429888	0.300175	0.35805	0.0974546	0.567161	0.165387	0.0641101	0.680128	0.132032	0.629208	0.137264	0.0942735	0.232179	0.739368	0.594075	0.348825	0.327821	0.518323	0.259385
0	ENSG00000214944	0.916563	0.406678	1.32778	1.13174	0.400068	1.11608	1.23485	1.40754	0.832602	0.456851	0.560451	0.397795	0.360855	0.416488	1.09013	0.875942	0.569629	1.16224	0.91549	0.0749862	0.759554	0.521605	1.02092	1.30911	0.522822	0.812092	0.693594	0.241203	0.319623	0.779918	0.445468	0.407964	-0.0784342	0.645578	0.100069	0.138842	0.828095	0.300975	0.992546	0.040326	0.055535	0.120271	0.678429	0.832979	0.381818	0.594406	0.794317	0.255719
0	ENSG00000169851	0.962792	0.442224	1.35739	1.10012	0.348117	1.10144	1.15194	1.30378	0.889523	0.365714	0.496864	0.349273	0.216085	0.280455	1.02647	0.83422	0.526391	1.30518	0.931652	0.00685228	0.698714	0.457201	1.10176	1.29662	0.431664	0.689895	0.79564	0.212438	0.257774	1.04724	0.471417	0.191125	-0.539128	0.6729	-0.0422527	0.0218537	0.688199	0.30355	0.96121	-0.228716	-0.188568	-0.122785	0.592674	1.01222	0.282718	0.675804	0.970709	0.173434
0	ENSG00000143207	0.657401	0.164882	1.39905	0.950566	0.201366	0.796051	0.928293	0.985113	0.500457	0.496332	0.215549	0.169614	0.203474	0.189694	1.14558	0.585668	0.334843	0.844378	0.458806	-0.121863	0.471437	0.367165	0.701074	0.934288	0.340518	0.365514	0.236315	-0.137228	0.0698834	0.280663	0.161297	0.178478	-0.0293453	0.529948	0.0476854	-0.0649003	0.722899	0.022878	0.597209	-0.0206967	-0.0635569	0.115086	0.790235	0.625582	0.186376	0.380657	0.411203	0.159166
0	ENSG00000152061	0.781149	0.372002	1.40202	1.02264	0.341868	0.931473	1.04046	1.0726	0.689004	0.542745	0.419199	0.376014	0.349068	0.380062	1.17595	0.733146	0.518181	0.960761	0.569272	0.0444963	0.629882	0.546027	0.85688	1.01604	0.522934	0.567351	0.397415	0.00802158	0.255548	0.430959	0.361777	0.326806	0.0783277	0.705338	0.215299	0.14618	0.872045	0.216432	0.747431	0.144065	0.0989985	0.254165	0.820572	0.797576	0.375721	0.511888	0.631895	0.334101
0	ENSG00000121858	0.0175245	0.137067	0.670499	0.174678	-0.113887	-0.0336807	0.00966543	-0.172015	0.23414	0.469126	-0.0915938	0.30142	0.250285	0.0178499	0.45283	-0.0514203	0.0567572	0.0290006	-0.623813	0.0183641	0.0521287	0.427323	-0.305029	-0.0793357	0.428651	-0.11323	-0.546315	-0.476272	0.0688539	-0.620348	0.0814887	0.104874	-0.0417514	0.225021	0.130313	0.0151416	0.240087	0.0714292	-0.208472	0.237078	0.394693	0.652974	0.817294	0.702842	0.402342	0.532181	0.332961	0.690034
0	ENSG00000055609	0.695403	0.314823	1.29838	0.97131	0.283227	0.836165	0.931666	0.996021	0.646234	0.521599	0.366488	0.351963	0.321423	0.30575	1.05731	0.641935	0.428836	0.878722	0.522822	0.0334631	0.57929	0.51825	0.66876	0.961852	0.510745	0.5055	0.338982	-0.0160919	0.224795	0.346772	0.322775	0.302634	0.018491	0.596789	0.146697	0.0558762	0.741729	0.181164	0.644012	0.137364	0.143006	0.329543	0.848415	0.818431	0.396968	0.523552	0.611886	0.382781
0	ENSG00000099204	0.48198	0.338138	1.18065	0.73827	0.141835	0.519937	0.614583	0.562261	0.578056	0.520893	0.23907	0.351269	0.28895	0.207524	0.959771	0.42541	0.331248	0.66778	0.0154825	0.0391498	0.448688	0.573956	0.271147	0.564288	0.559466	0.285317	-0.0143892	-0.221341	0.198722	-0.0164358	0.304564	0.245098	-0.10689	0.483262	0.12358	0.0251973	0.506436	0.186046	0.314622	0.163442	0.245448	0.446702	0.864252	0.953884	0.482339	0.650129	0.659102	0.583929
0	ENSG00000133574	0.0382251	0.172588	0.561651	0.141746	-0.100703	-0.00433724	0.0248989	-0.161376	0.263467	0.504855	-0.0492542	0.358046	0.345127	0.070045	0.383551	-0.0337629	0.0975561	0.0448891	-0.650027	0.11029	0.0871557	0.444249	-0.285732	-0.0777441	0.452819	-0.0544966	-0.568792	-0.471682	0.114122	-0.616188	0.134678	0.123024	0.0975099	0.265748	0.195717	0.180409	0.327995	0.176796	-0.134245	0.276069	0.436924	0.637902	0.699409	0.695307	0.409349	0.519851	0.424188	0.677765
0	ENSG00000179715	0.662072	0.30441	1.4154	1.00741	0.216007	0.846661	0.986065	1.08408	0.665441	0.656862	0.348064	0.394569	0.368623	0.294137	1.07414	0.652629	0.432109	0.957588	0.393481	-0.0152627	0.588113	0.52644	0.652323	0.978278	0.471686	0.470368	0.27618	-0.0954732	0.184258	0.252584	0.294972	0.232055	-0.0555453	0.633931	0.140624	0.0258337	0.806315	0.13889	0.668976	0.0693665	0.020913	0.227626	0.991667	0.90351	0.325865	0.730885	0.614925	0.372208
0	ENSG00000123066	0.78667	0.349357	1.3314	1.05962	0.298593	0.996451	1.10979	1.23742	0.730108	0.503034	0.48481	0.355816	0.323859	0.346241	1.04166	0.762233	0.483283	1.06574	0.730903	0.0356778	0.671969	0.473653	0.84886	1.14903	0.44959	0.666993	0.597386	0.142057	0.25333	0.582851	0.368963	0.307126	-0.104155	0.639483	0.116233	0.0553483	0.846221	0.195051	0.861607	-0.00723282	-0.0499852	0.0829501	0.808928	0.845284	0.322403	0.619975	0.691791	0.244915
0	ENSG00000231721	0.735171	0.299014	1.2878	0.990286	0.235689	0.825304	0.944085	1.05509	0.683204	0.447395	0.401019	0.293302	0.230904	0.282008	0.967826	0.661678	0.418812	0.973355	0.682185	-0.0216155	0.593401	0.442254	0.833207	1.08337	0.411	0.578837	0.552112	0.117455	0.194687	0.618817	0.287206	0.22652	-0.107285	0.621632	0.0807097	0.0174719	0.652163	0.161897	0.68787	-0.0298675	-0.0647844	0.0784352	0.688424	0.804486	0.261097	0.440842	0.551442	0.226183
0	ENSG00000162924	0.307451	0.249702	1.03738	0.538177	-0.0115021	0.273184	0.361922	0.281059	0.454714	0.611585	0.121306	0.388397	0.366037	0.173973	0.724288	0.244173	0.231134	0.422482	-0.289208	0.0635688	0.311666	0.554809	0.0442502	0.390917	0.546931	0.195705	-0.25169	-0.317674	0.16092	-0.327816	0.18355	0.204725	0.0189272	0.461026	0.166937	0.0922598	0.45236	0.192775	0.121587	0.194514	0.312669	0.578664	0.923372	0.899012	0.453532	0.626577	0.558942	0.648959
0	ENSG00000145685	0.556684	0.39028	1.25905	0.7844	0.131989	0.657172	0.716227	0.683873	0.68437	0.600862	0.348171	0.478851	0.338025	0.286021	0.950906	0.51941	0.397918	0.762103	0.0928257	0.10466	0.531641	0.641311	0.396577	0.782717	0.62437	0.450822	0.10598	-0.135684	0.26187	0.0441411	0.360078	0.301589	-0.0606913	0.641625	0.184823	0.149972	0.690607	0.296381	0.448816	0.148925	0.253224	0.490682	0.90871	1.08702	0.526984	0.650904	0.766716	0.620512
0	ENSG00000164125	0.279733	0.107958	1.04891	0.445576	-0.10396	0.23981	0.325275	0.159303	0.313087	0.609866	-0.0419984	0.255909	0.300628	0.025935	0.76816	0.176129	0.132616	0.324799	-0.382707	-0.0945226	0.16151	0.407091	0.0384234	0.292194	0.423344	-0.00350562	-0.338226	-0.442932	0.0192168	-0.331815	0.0629024	0.0728516	0.0449771	0.378242	0.0707931	0.0399901	0.498079	0.0820224	0.0755462	0.0979799	0.228277	0.482051	0.864031	0.760011	0.29738	0.48183	0.390308	0.522423
0	ENSG00000184384	0.81722	0.27	1.34313	1.08157	0.342312	0.955678	1.06945	1.18479	0.618869	0.474449	0.439125	0.254352	0.267109	0.349301	1.13406	0.809569	0.490431	1.03119	0.790661	-0.0419069	0.658605	0.441495	0.936053	1.16964	0.445916	0.619495	0.562296	0.115973	0.217989	0.603317	0.309199	0.337123	-0.00329473	0.608312	0.107049	0.0544057	0.75724	0.150361	0.785375	0.0429208	-0.0261266	0.133466	0.711814	0.644355	0.310519	0.328338	0.551474	0.182739
0	ENSG00000133121	0.795118	0.311226	1.24586	1.06768	0.343038	0.932533	1.03303	1.20628	0.654947	0.324459	0.487909	0.251787	0.210924	0.320851	1.01807	0.820414	0.462073	1.10307	0.850322	-0.0680803	0.61922	0.42557	0.857138	1.18003	0.399265	0.586299	0.76918	0.237684	0.206334	0.745463	0.33144	0.318806	-0.295905	0.500678	-0.0218149	-0.118199	0.575337	0.114614	0.7587	-0.0678299	-0.0899301	0.0626958	0.693756	0.735126	0.321019	0.502833	0.626564	0.207149
0	ENSG00000154240	0.38531	0.128947	1.25285	0.661991	0.0176545	0.490679	0.589296	0.520222	0.419704	0.506492	0.0457833	0.195906	0.206508	0.0493044	0.957018	0.300699	0.181487	0.563789	-0.0832832	-0.121818	0.276338	0.386602	0.259114	0.549617	0.3789	0.123244	-0.157307	-0.37203	0.0153979	-0.151632	0.0896102	0.0815919	-0.17623	0.410057	-0.00653136	-0.100933	0.535813	0.0183338	0.253782	-0.0162529	0.0653531	0.301378	0.822674	0.77434	0.237198	0.474134	0.425218	0.370932
0	ENSG00000224078	0.791551	0.312986	1.45756	1.07946	0.298668	0.982851	1.11876	1.14702	0.714252	0.526508	0.362201	0.307409	0.341946	0.314337	1.15309	0.702387	0.467633	0.992618	0.606894	0.0137826	0.617583	0.502385	0.889803	1.03423	0.490255	0.518818	0.369018	-0.0363781	0.209087	0.484392	0.317756	0.281312	0.0520229	0.691112	0.171822	0.128147	0.961859	0.198475	0.828594	0.0709788	0.0543154	0.214384	0.821056	0.767932	0.321825	0.519181	0.629771	0.311406
0	ENSG00000152520	0.649467	0.338903	1.31273	0.919952	0.299574	0.80915	0.919981	0.948312	0.632553	0.51848	0.338556	0.338236	0.29694	0.305233	1.06452	0.587613	0.436543	0.845787	0.495365	0.0864906	0.54274	0.502252	0.689998	0.905206	0.473712	0.478624	0.309983	0.0110559	0.223883	0.335476	0.325803	0.279742	0.044978	0.611964	0.201796	0.0880412	0.786901	0.134629	0.636362	0.144391	0.10337	0.251376	0.881108	0.768232	0.339398	0.593038	0.549041	0.343037
0	ENSG00000241684	0.669377	0.522173	1.27683	0.92582	0.271563	0.778398	0.885108	0.924619	0.848197	0.588263	0.502564	0.517674	0.380626	0.433491	0.914697	0.604163	0.536576	0.916548	0.314447	0.249849	0.703359	0.724874	0.613889	0.907175	0.66277	0.639038	0.269829	0.0334255	0.396179	0.260246	0.468822	0.382851	0.0476482	0.790344	0.356154	0.239144	0.777734	0.337122	0.650239	0.25168	0.267629	0.427042	0.914036	1.11024	0.539556	0.79995	0.817097	0.601364
0	ENSG00000145860	0.457102	0.307857	1.16627	0.663505	0.00761541	0.482991	0.577033	0.548742	0.598624	0.475543	0.22187	0.3749	0.233215	0.13911	0.782137	0.376892	0.248783	0.639045	-0.00498898	-0.0231606	0.371802	0.527438	0.245885	0.637559	0.521598	0.326961	0.057104	-0.148718	0.161582	0.0479074	0.260626	0.213122	-0.315615	0.45568	-0.0178189	-0.0927947	0.472115	0.162258	0.308469	-0.00895477	0.17032	0.411903	0.890527	1.03717	0.436732	0.711978	0.697403	0.546609
0	ENSG00000189283	0.702528	0.302273	1.38216	0.953783	0.189764	0.744589	0.853872	0.910315	0.649802	0.51247	0.340905	0.317232	0.289654	0.285431	1.08194	0.614725	0.429402	0.901611	0.376372	-0.0146702	0.556145	0.525547	0.712292	0.948022	0.491882	0.502349	0.268399	-0.0723014	0.187006	0.335857	0.307465	0.230754	-0.0980315	0.629348	0.107823	0.0419126	0.6614	0.168816	0.560191	0.00379779	0.0167017	0.214273	0.719175	0.854327	0.326194	0.428369	0.628815	0.344194
0	ENSG00000182247	0.843166	0.371906	1.34599	1.12159	0.378853	1.01124	1.09374	1.22342	0.741776	0.465572	0.521369	0.349658	0.288644	0.392569	1.10888	0.827726	0.537051	1.10705	0.802477	0.0784529	0.702711	0.514446	0.941668	1.22283	0.48874	0.695002	0.620271	0.200083	0.289507	0.672487	0.395874	0.376159	-0.0808541	0.660872	0.143243	0.0820419	0.803898	0.218044	0.826751	0.0463494	0.0191703	0.136466	0.766706	0.77875	0.35383	0.502631	0.693313	0.262936
0	ENSG00000181381	0.586143	0.321845	1.30814	0.760936	0.0223568	0.679971	0.780585	0.734077	0.721484	0.522805	0.250749	0.434989	0.336928	0.144205	0.825774	0.444588	0.301709	0.845632	0.145051	-0.0225588	0.449241	0.535281	0.490955	0.806934	0.501369	0.394354	0.16	-0.175914	0.141328	0.219091	0.281195	0.11726	-0.465865	0.563174	-0.0486887	-0.0696728	0.61189	0.242955	0.508385	-0.117593	0.0533497	0.267633	0.886592	1.15555	0.363399	0.875782	0.758191	0.509008
0	ENSG00000168916	0.555893	0.44724	1.24052	0.753032	0.171829	0.551036	0.600357	0.576669	0.705427	0.610008	0.312491	0.495453	0.367831	0.305819	0.899658	0.451994	0.449268	0.786974	-0.0214122	0.19969	0.537172	0.677891	0.336592	0.627727	0.617794	0.402677	0.0214875	-0.130771	0.301832	0.0049526	0.420213	0.246854	-0.164883	0.642694	0.224365	0.186604	0.590624	0.300781	0.332888	0.161476	0.291473	0.42193	0.887744	1.11521	0.503831	0.830956	0.747396	0.615009
0	ENSG00000114948	0.919552	0.567205	1.34639	1.13454	0.326273	1.14875	1.18577	1.40133	1.0443	0.489914	0.617328	0.585718	0.470536	0.368574	0.945939	0.842044	0.582895	1.34829	0.74887	0.147531	0.792912	0.628313	0.848429	1.30546	0.603051	0.836152	0.704276	0.202495	0.38742	0.757502	0.596268	0.30171	-0.598819	0.671746	0.00224397	0.0889069	0.753099	0.430963	1.01736	-0.15715	-0.0210209	0.0522085	0.819171	1.29763	0.505175	1.10956	1.24792	0.426542
0	ENSG00000274322	0.718259	0.193456	1.34194	0.922137	0.184597	0.891681	1.09617	1.08759	0.597069	0.46661	0.332072	0.238364	0.321264	0.244452	0.947145	0.628407	0.356256	0.868886	0.67462	-0.129798	0.495257	0.357936	0.916861	1.03464	0.366869	0.503757	0.491457	0.0317881	0.12225	0.603832	0.172813	0.241202	-0.0651255	0.578037	0.0153132	-0.0320647	0.893067	0.100074	0.821991	-0.0286629	-0.111606	0.111142	0.876927	0.657265	0.203935	0.528097	0.452755	0.179219
0	ENSG00000163734	0.0456607	0.290538	0.558363	0.222656	-0.115299	-0.0400826	-0.0240339	-0.0427581	0.418994	0.358527	0.137422	0.423114	0.240445	0.0945918	0.308075	0.0591643	0.113049	0.219249	-0.477479	0.0848733	0.197671	0.558563	-0.443681	0.13336	0.539811	0.111407	-0.312269	-0.25484	0.204915	-0.543395	0.242536	0.224274	-0.488098	0.148662	0.0137575	-0.121864	-0.102582	0.194106	-0.218101	0.0968478	0.348294	0.599267	0.748177	0.99547	0.628601	0.765589	0.711501	0.81244
0	ENSG00000196712	0.715373	0.204569	1.35178	0.980086	0.184356	0.920545	1.07012	1.12091	0.625566	0.480135	0.305487	0.274	0.309439	0.203768	0.995725	0.635644	0.351341	0.906614	0.694134	-0.144085	0.507735	0.356315	0.935464	1.05053	0.330767	0.50059	0.496099	0.031327	0.0962987	0.614503	0.191219	0.177598	-0.114787	0.605329	-0.00289642	-0.0397923	0.865018	0.104903	0.8146	-0.11235	-0.162968	0.0313999	0.792029	0.703207	0.167042	0.489819	0.466668	0.147347
0	ENSG00000132549	0.798085	0.230042	1.44083	1.05482	0.247628	0.927482	1.03201	1.13313	0.642504	0.502133	0.334518	0.251517	0.316897	0.264098	1.14313	0.70914	0.41775	1.00526	0.649358	-0.0985455	0.566404	0.411818	0.962778	1.08467	0.390907	0.531407	0.451706	-0.0150091	0.117305	0.580724	0.240579	0.199443	-0.0565257	0.64729	0.0340669	0.0163109	0.817223	0.139848	0.751774	-0.0840633	-0.117861	0.0479975	0.696852	0.712173	0.1969	0.398012	0.504136	0.162704
0	ENSG00000188641	0.921719	0.364793	1.27646	1.14182	0.463345	1.13681	1.24	1.45082	0.756284	0.325046	0.503715	0.259878	0.238509	0.331363	1.05235	0.849389	0.527587	1.22798	1.14154	-0.0163321	0.687382	0.376479	1.21277	1.31103	0.316889	0.725588	0.901606	0.305361	0.22665	1.05886	0.392282	0.249864	-0.320282	0.615356	0.0158138	-0.020314	0.756624	0.171551	1.01299	-0.126861	-0.219189	-0.160213	0.546896	0.719983	0.166686	0.499365	0.603608	0.0307997
0	ENSG00000101333	0.461884	0.250814	1.3649	0.76908	0.111253	0.609532	0.731515	0.683162	0.566013	0.47212	0.192117	0.306413	0.239185	0.148217	0.975393	0.406508	0.287867	0.659971	0.103141	-0.0219987	0.375699	0.471288	0.31003	0.672079	0.438711	0.253805	0.0712011	-0.147047	0.134997	0.0350355	0.209258	0.164021	-0.258997	0.491974	0.0646281	-0.0178163	0.684153	0.112616	0.413959	0.0387542	0.116914	0.330527	1.02208	0.874515	0.344424	0.655322	0.570656	0.458401
0	ENSG00000127946	0.500098	0.2654	1.23355	0.719808	0.0974007	0.561184	0.665988	0.61334	0.532107	0.631245	0.193291	0.366037	0.370733	0.185651	0.948944	0.4187	0.304395	0.684335	0.0424654	-0.0249255	0.412735	0.517812	0.36805	0.674354	0.476014	0.308954	-0.0314093	-0.278603	0.152091	-0.0428935	0.246457	0.195839	-0.0441085	0.5307	0.0987971	0.0282127	0.613886	0.164553	0.387954	0.0947052	0.143043	0.369487	0.938665	0.898593	0.360261	0.639965	0.602274	0.485338
0	ENSG00000158019	0.831725	0.418669	1.3791	1.0602	0.338409	0.926294	1.01524	1.1263	0.75778	0.505913	0.479757	0.36229	0.32204	0.389008	1.12119	0.755584	0.528817	1.03523	0.598591	0.0881325	0.686725	0.579865	0.84528	1.06837	0.548731	0.638379	0.463603	0.0724822	0.28188	0.55743	0.413767	0.355802	-0.0351233	0.694398	0.163836	0.14179	0.769894	0.264065	0.747137	0.0888574	0.0885445	0.221015	0.764922	0.881923	0.420231	0.546538	0.737645	0.344879
0	ENSG00000114698	0.840609	0.473553	1.12865	0.853271	0.0844599	0.895204	0.939057	1.10715	0.916257	0.416136	0.526145	0.476019	0.320473	0.237378	0.740964	0.662268	0.449998	1.19853	0.606012	0.0315906	0.651172	0.469909	0.897223	1.18058	0.373722	0.799417	0.699391	0.240584	0.241294	0.95948	0.469729	0.107417	-0.712574	0.686682	-0.116062	-0.0051597	0.5305	0.401455	0.863039	-0.425237	-0.298593	-0.298676	0.596049	1.21584	0.225526	0.937641	1.03641	0.15603
0	ENSG00000139263	0.469817	0.455485	1.12503	0.662625	0.164491	0.457163	0.501643	0.474721	0.668778	0.512897	0.293956	0.494097	0.304673	0.276944	0.850251	0.382393	0.390142	0.662825	-0.0705196	0.198611	0.481309	0.677716	0.176207	0.539224	0.624196	0.370136	-0.00902121	-0.128882	0.311879	-0.0625946	0.41892	0.26607	-0.215574	0.557311	0.217696	0.131753	0.443704	0.298338	0.240525	0.206683	0.340784	0.530387	0.88025	1.14524	0.562432	0.795656	0.770997	0.713641
0	ENSG00000103404	0.288247	0.131613	1.03561	0.509094	-0.025082	0.294722	0.373149	0.268603	0.310284	0.604471	0.0125894	0.281919	0.31219	0.103851	0.817364	0.211458	0.16872	0.336625	-0.270071	-0.0412136	0.220948	0.441004	0.0858274	0.343777	0.4405	0.0886014	-0.327466	-0.412639	0.0574347	-0.337478	0.0936734	0.156107	0.159904	0.400178	0.136171	0.0720192	0.530547	0.0954834	0.100553	0.197995	0.287644	0.544712	0.842185	0.68228	0.34299	0.404053	0.352852	0.529264
0	ENSG00000158470	0.529307	0.353032	1.206	0.800692	0.150834	0.568023	0.612256	0.660807	0.63253	0.558707	0.311811	0.428757	0.300229	0.308545	0.945738	0.494825	0.376867	0.722352	0.0532402	0.0965944	0.514793	0.644657	0.281889	0.691199	0.644948	0.40547	0.0275798	-0.160611	0.269761	-0.0381953	0.320994	0.340988	-0.0308033	0.54909	0.181966	0.117738	0.558651	0.262705	0.331058	0.212445	0.325215	0.559806	0.84543	0.968377	0.573814	0.569482	0.750228	0.65634
0	ENSG00000109458	0.485743	0.169719	1.22878	0.742894	0.0682225	0.497888	0.606573	0.590175	0.427086	0.567943	0.155523	0.236186	0.251005	0.188069	0.997531	0.423169	0.290175	0.604017	0.00612656	-0.0559078	0.400491	0.452329	0.358805	0.617518	0.451414	0.265563	-0.0774607	-0.273708	0.100486	-0.0682585	0.16429	0.199206	0.136089	0.503461	0.122805	0.0448655	0.604083	0.0903281	0.303957	0.120031	0.167037	0.366288	0.840128	0.703813	0.318491	0.362811	0.434281	0.385664
0	ENSG00000104375	0.784017	0.303183	1.41406	1.03831	0.238522	0.924296	1.04706	1.14358	0.692087	0.505709	0.391198	0.33288	0.289136	0.27973	1.09371	0.713869	0.435815	1.05358	0.613664	-0.0743911	0.626865	0.478671	0.810936	1.10834	0.440269	0.583032	0.459052	0.0235141	0.18289	0.49134	0.310477	0.252516	-0.184876	0.627601	0.023368	-0.0302815	0.751002	0.152671	0.728968	-0.0631416	-0.0618338	0.120981	0.790043	0.864734	0.284278	0.563877	0.639359	0.260969
0	ENSG00000125740	0.441871	0.381213	1.10785	0.654593	0.0606692	0.446403	0.574716	0.458984	0.682615	0.53967	0.29727	0.47046	0.347116	0.236602	0.748222	0.390917	0.350484	0.66959	-0.126645	0.103177	0.474196	0.641767	0.135226	0.565183	0.663701	0.328814	-0.0478031	-0.210958	0.28398	-0.123466	0.341223	0.284151	-0.333814	0.465804	0.108528	-0.0171419	0.372942	0.276003	0.2574	0.133415	0.270361	0.567707	0.896729	1.17822	0.626678	0.836607	0.849637	0.722404
0	ENSG00000113163	0.57153	0.243816	1.34954	0.764327	0.0493858	0.705767	0.801314	0.748418	0.604421	0.632434	0.19396	0.382404	0.383284	0.161811	0.957748	0.421331	0.301748	0.770609	0.157657	-0.024516	0.441556	0.468656	0.567219	0.831907	0.401865	0.362485	0.0235353	-0.24885	0.115806	0.090305	0.231156	0.105792	-0.0727317	0.664996	0.0953473	0.0474801	0.818682	0.164852	0.533215	-0.0473049	0.00377332	0.194306	0.92976	0.966542	0.223897	0.681432	0.575755	0.359167
0	ENSG00000136141	0.618198	0.286097	1.35412	0.865324	0.195779	0.721128	0.81329	0.820794	0.598225	0.523931	0.261024	0.320542	0.306728	0.223448	1.07529	0.533253	0.355562	0.800252	0.269664	-0.00205353	0.492414	0.50582	0.507155	0.799734	0.47779	0.394277	0.133309	-0.155321	0.164254	0.173911	0.271491	0.238205	-0.123595	0.555843	0.0869836	0.00694976	0.675026	0.145256	0.493555	0.0671706	0.13313	0.320443	0.898216	0.87362	0.360541	0.5806	0.58418	0.420998
0	ENSG00000171132	0.871177	0.456233	1.48941	1.1027	0.366066	1.11086	1.21708	1.26153	0.861274	0.64203	0.503999	0.475578	0.473294	0.424049	1.20125	0.768132	0.558965	1.11268	0.62386	0.121161	0.730121	0.614936	0.889107	1.14484	0.561717	0.710909	0.43158	0.0470489	0.331969	0.528919	0.455794	0.36163	-0.0358139	0.774626	0.202509	0.200317	1.0149	0.344986	0.957426	0.119597	0.0926822	0.19356	0.951218	0.956018	0.427021	0.776169	0.833554	0.371694
0	ENSG00000080298	0.523214	0.196983	1.32367	0.802507	0.0848888	0.689018	0.818267	0.769277	0.534976	0.493636	0.159274	0.249283	0.222498	0.146737	1.02178	0.426302	0.272424	0.700052	0.156737	-0.0481767	0.412386	0.422637	0.456569	0.750956	0.423786	0.264858	0.0130279	-0.252488	0.10349	0.054509	0.162809	0.180557	-0.0820006	0.53548	0.0840417	0.00111654	0.723511	0.0876943	0.507013	0.0559653	0.0955184	0.298652	0.892436	0.778422	0.289051	0.529334	0.515542	0.355071
0	ENSG00000171115	0.142595	0.125474	0.863245	0.319413	-0.136221	0.170299	0.243454	0.0902352	0.315999	0.572596	-0.0426109	0.354883	0.38643	-0.00236262	0.551772	0.0713422	0.0772853	0.230517	-0.501505	-0.0555101	0.112829	0.416997	-0.167269	0.149458	0.396689	-0.00493429	-0.444266	-0.476668	0.0281173	-0.477857	0.0952909	0.0696056	-0.196458	0.247983	-0.000432423	-0.0451003	0.398032	0.0943698	0.0131211	0.0856929	0.240805	0.479473	0.975553	0.804147	0.333177	0.750749	0.443381	0.586494
0	ENSG00000008083	0.54434	0.12725	1.32259	0.758401	-0.0190035	0.59108	0.708208	0.700939	0.479451	0.478267	0.130663	0.210262	0.196443	0.0665647	0.983397	0.452453	0.228846	0.72689	0.0906384	-0.222817	0.350074	0.372942	0.452158	0.763777	0.354522	0.258748	0.106739	-0.238004	0.0134153	0.170652	0.112849	0.0958088	-0.324694	0.447497	-0.120339	-0.161969	0.559294	0.0373899	0.407129	-0.143204	-0.0663669	0.165055	0.874	0.797872	0.217416	0.489968	0.521502	0.294917
0	ENSG00000170145	0.423362	0.197764	1.25213	0.680972	0.0303111	0.449959	0.575712	0.524991	0.465177	0.563939	0.153	0.260532	0.236154	0.147228	0.923119	0.356326	0.24152	0.58265	-0.00455036	-0.0676568	0.358788	0.487181	0.283771	0.589245	0.455937	0.236899	-0.0595381	-0.26301	0.0982328	-0.0935742	0.155683	0.177647	-0.0841211	0.488594	0.071829	-0.0567703	0.518968	0.0884804	0.253982	0.0459753	0.0887878	0.350671	0.910108	0.808972	0.342533	0.497946	0.45742	0.440124
0	ENSG00000107643	0.733431	0.186306	1.41143	1.04858	0.204189	0.897002	1.00115	1.15057	0.562719	0.482953	0.285153	0.217762	0.221623	0.176997	1.12852	0.674613	0.352835	1.01838	0.648713	-0.177165	0.526235	0.348727	0.82314	1.11618	0.306056	0.467923	0.432285	-0.0478046	0.0641975	0.504983	0.20548	0.12356	-0.24012	0.573062	-0.0438441	-0.104545	0.680323	0.0628037	0.703481	-0.177679	-0.189809	-0.0329403	0.768074	0.738986	0.13554	0.450174	0.532089	0.128762
0	ENSG00000109756	0.719487	0.253386	1.38334	0.971965	0.197117	0.834799	0.958622	1.00204	0.619102	0.478212	0.296342	0.261053	0.264239	0.239417	1.1022	0.624729	0.398105	0.903077	0.482914	-0.0741336	0.535382	0.468034	0.737153	0.962975	0.442669	0.452296	0.320217	-0.0631609	0.152438	0.39206	0.248747	0.247718	-0.117248	0.595778	0.0511192	0.00340494	0.748068	0.145223	0.644399	-0.00561013	0.0135671	0.197346	0.792878	0.791366	0.292347	0.452363	0.598281	0.293933
0	ENSG00000172985	0.661657	0.204899	1.44939	0.873012	0.136969	0.837	0.94376	0.915381	0.593163	0.54162	0.205577	0.238768	0.244305	0.115126	1.08068	0.530026	0.292662	0.85899	0.391513	-0.148553	0.432455	0.404325	0.630544	0.869806	0.365404	0.334603	0.19588	-0.195592	0.0528982	0.301368	0.187372	0.143837	-0.272631	0.522578	-0.0617352	-0.101109	0.795592	0.0858115	0.613572	-0.124467	-0.0930844	0.14837	0.940759	0.817015	0.23713	0.577586	0.517959	0.249034
0	ENSG00000175048	0.448336	0.212851	1.30728	0.708308	0.0476307	0.642583	0.791094	0.679377	0.518343	0.610318	0.156021	0.327133	0.371442	0.166287	0.920745	0.366075	0.261776	0.585662	0.059824	-0.0249104	0.340782	0.461028	0.390628	0.653763	0.441551	0.277782	-0.0168834	-0.228108	0.123633	0.00223536	0.170681	0.201265	-0.0631668	0.544323	0.0930268	0.081466	0.884894	0.154572	0.504483	0.0695016	0.112876	0.350657	1.07277	0.791516	0.311513	0.692018	0.503995	0.430303
0	ENSG00000171408	1.14616	0.666586	1.47638	1.23851	0.537134	1.28378	1.36322	1.52847	1.05538	0.595068	0.755624	0.621828	0.531983	0.586624	1.28541	1.05459	0.795253	1.43288	0.890354	0.271345	1.01112	0.755408	1.1776	1.4188	0.707562	1.00176	0.773363	0.277988	0.511931	0.882073	0.713236	0.458029	-0.148091	0.900628	0.288877	0.314362	0.986558	0.494099	1.15791	0.138616	0.178968	0.176739	0.778544	1.16526	0.577958	0.843021	1.14233	0.457471
0	ENSG00000079335	0.522834	0.299587	1.17822	0.798342	0.121731	0.573395	0.67649	0.670353	0.579103	0.544835	0.285946	0.359923	0.330943	0.275743	0.944819	0.491733	0.359305	0.667393	0.0884127	0.0833314	0.491631	0.58095	0.378266	0.693246	0.576876	0.383026	0.0305667	-0.14754	0.224542	0.00857852	0.2853	0.328582	0.055042	0.547743	0.195608	0.105416	0.603544	0.212483	0.403427	0.180724	0.264944	0.471763	0.827479	0.871279	0.482701	0.520529	0.673251	0.547067
0	ENSG00000270069	0.655387	0.263801	1.32985	0.925305	0.131275	0.783386	0.918619	1.03192	0.638069	0.481661	0.340929	0.3077	0.256126	0.206325	1.01332	0.616523	0.337358	0.926678	0.398797	-0.115294	0.536173	0.476934	0.562173	1.01516	0.434505	0.496079	0.32002	-0.0556444	0.132338	0.308997	0.242077	0.241749	-0.424129	0.468886	-0.0890739	-0.179832	0.543749	0.112298	0.593317	-0.107369	-0.0799867	0.143259	0.919566	0.910625	0.347883	0.656588	0.695186	0.31433
0	ENSG00000087095	0.684855	0.230354	1.27259	0.966479	0.278801	0.882176	0.997119	1.09223	0.535035	0.446786	0.339839	0.229349	0.259642	0.277971	1.10269	0.684233	0.391957	0.879275	0.592278	-0.0712525	0.540539	0.421391	0.681212	0.973571	0.415801	0.461191	0.354458	-0.0180317	0.148256	0.396285	0.242619	0.302772	-0.0203015	0.468002	0.0565127	-0.0142075	0.70901	0.0943404	0.705851	0.0828104	0.0587966	0.214738	0.794799	0.591723	0.324106	0.42384	0.533884	0.24258
0	ENSG00000102755	0.323658	0.128753	1.09346	0.548944	0.0126175	0.409353	0.513154	0.379372	0.368558	0.542065	0.0258433	0.266726	0.314297	0.0858472	0.81084	0.226118	0.157181	0.402252	-0.109626	-0.0966771	0.212996	0.415485	0.186174	0.365159	0.416919	0.0825305	-0.233914	-0.388662	0.0366144	-0.202612	0.0772627	0.137505	0.047156	0.406881	0.0593709	-0.00240718	0.612102	0.0748475	0.217665	0.118962	0.183858	0.472676	0.915697	0.696409	0.302607	0.493246	0.358477	0.485181
0	ENSG00000171723	0.708287	0.245826	1.3453	0.982279	0.22349	0.846599	0.98277	1.09018	0.630484	0.365838	0.346957	0.200591	0.179628	0.219259	1.02628	0.641438	0.382175	0.930725	0.67459	-0.115199	0.527975	0.396028	0.791186	0.988215	0.3372	0.486024	0.496903	0.0726407	0.128051	0.568168	0.246615	0.206408	-0.196446	0.538164	-0.0196965	-0.128833	0.655658	0.0609346	0.687604	-0.113929	-0.149415	0.0166557	0.708714	0.695607	0.213168	0.440797	0.489277	0.139121
0	ENSG00000106714	0.767461	0.461405	1.43036	0.96164	0.229588	0.844261	0.922735	0.891197	0.837929	0.701938	0.461398	0.507909	0.477852	0.437053	1.04894	0.669256	0.584701	0.989111	0.15514	0.274628	0.670553	0.714492	0.694015	0.94629	0.729896	0.588087	0.184515	-0.053197	0.364954	0.21432	0.475372	0.352729	0.130921	0.854741	0.347204	0.420155	1.012	0.437986	0.680148	0.179452	0.255465	0.417242	0.805295	1.13282	0.511653	0.689996	0.927296	0.580798
0	ENSG00000106829	0.718281	0.561593	1.27741	0.99654	0.364388	0.79792	0.854967	0.92504	0.828774	0.529624	0.5086	0.530525	0.322683	0.438504	1.07373	0.670641	0.594684	0.979888	0.412326	0.29454	0.755086	0.753629	0.525211	0.90359	0.719869	0.632975	0.250295	0.0347126	0.440678	0.232489	0.572156	0.41101	-0.0236496	0.720698	0.331105	0.233967	0.651014	0.357805	0.576791	0.270472	0.318297	0.429672	0.839515	1.15346	0.616497	0.700122	0.891926	0.621028
0	ENSG00000101871	0.531251	0.3565	1.24002	0.797526	0.20562	0.582979	0.65273	0.653168	0.589063	0.542155	0.289202	0.380706	0.295069	0.27963	1.04381	0.489521	0.386482	0.718207	0.0800803	0.0929058	0.502583	0.598229	0.288382	0.631106	0.571309	0.351125	0.0182161	-0.174338	0.252601	-0.0255068	0.341702	0.30878	-0.0853329	0.52822	0.198973	0.069545	0.56253	0.186428	0.346703	0.222372	0.278437	0.469962	0.885182	0.902079	0.515458	0.644774	0.683478	0.572414
0	ENSG00000176907	0.101528	0.166969	0.739467	0.324015	-0.129901	0.0525795	0.11617	0.0375048	0.321274	0.461908	0.0498434	0.348432	0.257433	0.0675949	0.488981	0.106696	0.0855445	0.228003	-0.470738	-0.0420798	0.161091	0.480387	-0.297696	0.175068	0.478203	0.0544262	-0.38448	-0.396955	0.102134	-0.535273	0.123774	0.19068	-0.236122	0.183344	0.00365446	-0.122223	0.127714	0.100805	-0.125645	0.129442	0.298529	0.596131	0.852937	0.80636	0.483269	0.628368	0.503496	0.694247
0	ENSG00000108691	0.175422	0.462909	0.507957	0.251103	0.0141382	0.066291	0.0429462	0.0825157	0.548661	0.393644	0.276847	0.554845	0.311267	0.217905	0.298048	0.173825	0.244106	0.369346	-0.285698	0.250593	0.342703	0.665096	-0.307494	0.297617	0.605851	0.349198	-0.168193	-0.108836	0.358287	-0.366556	0.434309	0.324144	-0.506111	0.247072	0.124193	0.0269005	-0.105564	0.346174	-0.101765	0.180452	0.469144	0.62064	0.617559	1.10084	0.707977	0.853729	0.857735	0.868088
0	ENSG00000144476	0.136961	0.364478	0.627755	0.305994	0.00879975	0.0400664	0.0192705	-0.0379955	0.452899	0.465636	0.156791	0.481237	0.304886	0.217396	0.464237	0.117052	0.230402	0.234352	-0.520487	0.238047	0.288501	0.662295	-0.312542	0.105974	0.674079	0.14602	-0.415319	-0.313517	0.289663	-0.558366	0.326786	0.304939	-0.0151165	0.34852	0.272061	0.146641	0.128497	0.27772	-0.168041	0.354133	0.563615	0.803803	0.707264	0.971359	0.699672	0.597909	0.709157	0.916586
0	ENSG00000128016	0.0520499	0.311756	0.568213	0.199224	-0.104799	-0.02084	-0.00122442	-0.0832531	0.440517	0.409798	0.123325	0.460499	0.317359	0.122398	0.292818	0.0507773	0.151703	0.205984	-0.562057	0.146959	0.203769	0.572381	-0.36476	0.0685198	0.56951	0.100474	-0.345496	-0.282416	0.231418	-0.52979	0.261126	0.202942	-0.354675	0.240928	0.101811	0.0171309	0.0361638	0.271449	-0.172398	0.138828	0.401087	0.634277	0.696532	0.999362	0.601774	0.772979	0.714654	0.833023
0	ENSG00000156103	0.56902	0.149762	1.36498	0.848031	0.0149798	0.638256	0.769159	0.791517	0.498684	0.559263	0.183494	0.262085	0.257806	0.125943	0.972348	0.483428	0.237954	0.786419	0.2101	-0.144433	0.366359	0.395765	0.602195	0.873592	0.352344	0.329731	0.165927	-0.183973	0.0306176	0.210944	0.0944679	0.0929052	-0.191627	0.557705	-0.0493489	-0.0988242	0.669278	0.0669513	0.492717	-0.130293	-0.0970977	0.13349	0.777422	0.78831	0.172305	0.475762	0.412813	0.240904
0	ENSG00000172572	0.878619	0.500899	1.37314	1.07049	0.260332	0.944232	1.0148	1.1463	0.925102	0.431334	0.535913	0.401762	0.292393	0.349543	1.06077	0.786562	0.564204	1.22331	0.584477	0.106988	0.742638	0.630089	0.858215	1.13456	0.594411	0.693322	0.568427	0.109892	0.32215	0.688428	0.513475	0.288269	-0.406837	0.693257	0.0673435	0.0179225	0.621163	0.29201	0.747746	-0.0972401	-0.00965392	0.112526	0.704538	1.17525	0.468617	0.735601	1.03113	0.413798
0	ENSG00000159200	0.270475	0.368655	0.858227	0.490907	0.0864524	0.190722	0.222245	0.17838	0.468427	0.438447	0.203857	0.390429	0.248551	0.251458	0.716807	0.253537	0.293155	0.377569	-0.366284	0.193362	0.378894	0.626227	-0.162957	0.277068	0.635058	0.184444	-0.274955	-0.246498	0.282407	-0.43257	0.317945	0.309994	-0.048679	0.376985	0.243296	0.0735605	0.194852	0.229118	-0.0525943	0.338664	0.489785	0.690985	0.829409	0.923093	0.647883	0.566979	0.673124	0.758711
0	ENSG00000156026	0.696861	0.431196	1.3287	0.965761	0.230124	0.74694	0.828261	0.928362	0.75115	0.476568	0.432323	0.380347	0.266009	0.296746	1.00905	0.654528	0.473531	1.02162	0.34457	0.0841097	0.635383	0.593289	0.553649	0.953698	0.565364	0.55566	0.345171	0.0077036	0.294058	0.345686	0.455917	0.273649	-0.327268	0.587508	0.077349	0.00476737	0.56868	0.253274	0.556591	-0.01069	0.0580609	0.199919	0.831717	1.08966	0.452407	0.719787	0.88216	0.45195
0	ENSG00000145687	0.560806	0.304339	1.35896	0.794317	0.123965	0.664636	0.800196	0.697089	0.6246	0.629509	0.230177	0.392266	0.346241	0.24133	0.991391	0.440485	0.366573	0.76408	0.0880895	0.0482996	0.486432	0.528767	0.499624	0.733306	0.501318	0.402781	-0.0139733	-0.230923	0.185368	0.0256604	0.264001	0.188507	0.0357686	0.687462	0.185698	0.117145	0.839344	0.206372	0.475324	0.0860194	0.103574	0.319769	0.933165	0.942276	0.319184	0.655916	0.587217	0.426268
0	ENSG00000095951	0.842273	0.312838	1.39839	1.11376	0.211429	0.937765	1.07307	1.28486	0.747118	0.453113	0.502133	0.347491	0.261314	0.309002	0.991181	0.819749	0.462909	1.17701	0.768105	-0.0716252	0.682851	0.501116	0.871923	1.31855	0.465299	0.705572	0.615173	0.124876	0.209927	0.679692	0.341287	0.306359	-0.40449	0.558978	-0.0522416	-0.111454	0.566672	0.197063	0.78922	-0.143518	-0.12223	0.0525443	0.733502	0.905318	0.333339	0.607391	0.745271	0.250275
0	ENSG00000184903	0.914263	0.355438	1.39939	1.08687	0.2835	0.92082	1.01951	1.12109	0.748956	0.544597	0.461453	0.349761	0.323133	0.357034	1.08012	0.811402	0.51184	1.1497	0.702223	-0.0220746	0.670262	0.509593	1.06496	1.19134	0.488208	0.683271	0.643188	0.122405	0.235298	0.807011	0.361558	0.279142	-0.0996816	0.734443	0.0688058	0.095055	0.763749	0.256062	0.770812	-0.0610109	-0.0745745	0.0800868	0.653539	0.85405	0.300861	0.451512	0.691566	0.229272
0	ENSG00000137872	0.878942	0.359394	1.42163	1.08915	0.254234	0.998042	1.08098	1.22967	0.755998	0.500511	0.504526	0.317194	0.304413	0.34112	1.09945	0.836924	0.544731	1.16261	0.686345	-0.013135	0.680602	0.523331	0.874403	1.36378	0.488003	0.703654	0.62193	0.148674	0.235661	0.634253	0.406572	0.30846	-0.303904	0.660415	0.0306729	0.0388298	0.8042	0.23701	0.859427	-0.111161	-0.0780541	0.0584996	0.775214	0.939394	0.35239	0.603046	0.889566	0.256072
0	ENSG00000237525	0.914751	0.443904	1.44812	1.2234	0.389121	1.31226	1.40504	1.56486	0.921668	0.530753	0.597831	0.411706	0.408517	0.39619	1.04326	0.882609	0.576742	1.30307	1.0015	0.106213	0.768273	0.531785	0.995703	1.41676	0.498204	0.799414	0.771202	0.203851	0.311592	0.873249	0.494015	0.329055	-0.351225	0.698127	0.081886	0.128064	1.04829	0.347312	1.21765	-0.0830604	-0.099366	-0.0125567	0.959194	0.993631	0.366148	0.973421	1.01951	0.259719
0	ENSG00000165507	-0.0653505	0.150163	0.446985	0.073964	-0.086298	-0.13246	-0.131382	-0.270035	0.17753	0.389301	-0.102573	0.307378	0.233275	0.0337596	0.353158	-0.107151	0.0314837	-0.0731437	-0.675152	0.0906169	0.0172773	0.416605	-0.426388	-0.195888	0.422593	-0.13568	-0.609052	-0.458071	0.0893866	-0.708361	0.100448	0.126008	0.103456	0.149799	0.167118	0.0786217	0.123864	0.10289	-0.303549	0.321177	0.507884	0.704277	0.612409	0.609557	0.427626	0.405804	0.306285	0.710128
0	ENSG00000064651	0.400343	0.199029	1.08194	0.641578	0.0778667	0.425181	0.522006	0.468576	0.41844	0.613289	0.165085	0.331623	0.317836	0.257091	0.893336	0.368178	0.288522	0.50124	-0.12808	0.0434304	0.382144	0.525726	0.178905	0.505291	0.551114	0.23165	-0.194718	-0.299679	0.171191	-0.273009	0.171798	0.297723	0.228995	0.471767	0.221653	0.104666	0.572089	0.142553	0.216598	0.319556	0.355485	0.61546	0.879242	0.691643	0.474178	0.420769	0.427132	0.553402
0	ENSG00000186153	0.720812	0.387582	1.293	0.930514	0.281946	0.777046	0.85164	0.924597	0.694462	0.527917	0.412118	0.346663	0.323398	0.333762	1.04624	0.653978	0.472916	0.932766	0.456456	0.073231	0.575126	0.553781	0.72237	0.925996	0.517191	0.540428	0.429092	0.0727863	0.242146	0.476808	0.361917	0.300465	-0.0673799	0.65928	0.144835	0.110411	0.692456	0.253478	0.601089	0.0704629	0.0642606	0.206875	0.75513	0.89108	0.367958	0.548744	0.633474	0.346428
0	ENSG00000205502	-0.00327185	0.205996	0.494161	0.188767	-0.0795055	-0.0802249	-0.0622922	-0.114746	0.276654	0.37694	0.021625	0.344931	0.248914	0.0892787	0.351818	-0.00786401	0.0913051	0.0759057	-0.556831	0.0868556	0.128642	0.504775	-0.455327	-0.011403	0.511832	-0.000912606	-0.499783	-0.382982	0.159162	-0.663601	0.178593	0.221891	-0.136537	0.121068	0.116617	-0.00771903	-0.0210821	0.142805	-0.262433	0.259631	0.470752	0.707613	0.672638	0.732134	0.558769	0.538456	0.539831	0.780866
0	ENSG00000228495	0.771492	0.324811	1.32301	1.04627	0.188149	0.954305	1.10074	1.17075	0.783795	0.476966	0.413563	0.408587	0.394628	0.253293	1.03949	0.72141	0.47508	1.10404	0.438162	0.0175721	0.639754	0.492047	0.672224	1.17349	0.554047	0.579991	0.320598	-0.118361	0.222921	0.401542	0.404615	0.256804	-0.323208	0.534934	0.0265089	0.0417727	0.713503	0.245231	0.827326	-0.0700479	0.0464533	0.153416	0.926622	1.05058	0.415012	0.822598	1.10846	0.40214
0	ENSG00000073756	0.474964	0.497566	0.982208	0.68159	0.0934129	0.468962	0.493381	0.500388	0.765877	0.63638	0.459238	0.620093	0.440066	0.401804	0.689352	0.48849	0.451682	0.7324	-0.0917466	0.273857	0.631544	0.808352	0.124132	0.690991	0.810239	0.528131	-0.0356344	-0.12496	0.430211	-0.181802	0.507928	0.439222	-0.116839	0.641894	0.321977	0.224943	0.413481	0.471148	0.307258	0.251825	0.389029	0.636906	0.862622	1.25963	0.788612	0.905729	1.09236	0.895048
0	ENSG00000106511	0.319059	0.268317	1.06065	0.531592	-0.0106336	0.298674	0.367408	0.300414	0.489465	0.487224	0.114021	0.344324	0.237576	0.0807888	0.790633	0.210754	0.219091	0.494195	-0.294599	0.0606385	0.275702	0.490978	0.0324248	0.437072	0.456857	0.161415	-0.197144	-0.309243	0.143107	-0.214455	0.246311	0.12801	-0.320391	0.384077	0.045848	-0.0130003	0.341552	0.15577	0.0900209	0.050806	0.216226	0.369784	0.848203	0.978743	0.374726	0.617257	0.651432	0.534102
0	ENSG00000169855	0.833558	0.601429	1.35556	1.07246	0.325605	0.910258	0.923087	1.07392	0.999801	0.530998	0.574241	0.611435	0.409457	0.434184	0.989128	0.725511	0.61282	1.20845	0.44091	0.269479	0.805813	0.747155	0.711404	1.04038	0.69832	0.792743	0.445621	0.0693393	0.437156	0.483124	0.633523	0.333121	-0.297586	0.782117	0.208415	0.18516	0.633124	0.44552	0.701459	0.049502	0.127742	0.257968	0.76147	1.3638	0.567837	0.997883	1.05907	0.566253
0	ENSG00000185532	0.360915	0.20195	1.26428	0.587974	-0.0295903	0.386003	0.500184	0.410202	0.458098	0.503945	0.0449301	0.279012	0.224141	0.0240009	0.877415	0.232456	0.187453	0.516359	-0.200813	-0.066632	0.261076	0.440292	0.183238	0.445688	0.386774	0.13861	-0.163375	-0.336123	0.049921	-0.149602	0.125093	0.0500704	-0.29663	0.425295	-0.0210224	-0.0870698	0.462626	0.0890244	0.186513	-0.0571231	0.0634466	0.274993	0.862278	0.927128	0.269607	0.595361	0.44239	0.407325
0	ENSG00000179399	0.598118	0.468559	1.23258	0.690944	0.0787279	0.645922	0.73652	0.6696	0.804878	0.560616	0.315008	0.536609	0.393681	0.187296	0.856765	0.466715	0.404424	0.791945	-0.00325035	0.0981976	0.551794	0.675471	0.344211	0.722374	0.622586	0.454774	0.0725402	-0.138597	0.275519	0.123937	0.431462	0.240907	-0.436021	0.555719	0.0497451	0.0568391	0.578275	0.336833	0.490933	0.00751598	0.254466	0.369797	0.939985	1.32687	0.545303	0.940504	1.00132	0.663083
1	ENSG00000120885	0.137544	0.344078	0.59473	0.200149	-0.0190444	0.166499	0.161323	-0.00255374	0.460695	0.562216	0.0647413	0.535934	0.472847	0.133304	0.403236	0.0499608	0.187258	0.199967	-0.534564	0.232455	0.207795	0.555453	-0.21403	0.0671953	0.553219	0.0845226	-0.440576	-0.361711	0.228689	-0.481437	0.298384	0.159886	-0.0730248	0.360297	0.235041	0.262225	0.412331	0.337404	0.0590792	0.279665	0.484983	0.633181	0.774723	0.966685	0.533844	0.865622	0.717828	0.792121
1	ENSG00000141753	0.011694	0.162062	0.588686	0.143322	-0.0998212	-0.0422231	-0.0294951	-0.206341	0.234483	0.534117	-0.0773978	0.365964	0.337076	0.0535588	0.402017	-0.0558067	0.065572	0.00818342	-0.660481	0.0724981	0.0537799	0.452998	-0.342377	-0.113982	0.448293	-0.0955701	-0.574517	-0.471081	0.0931959	-0.657103	0.095634	0.109334	0.0702417	0.247072	0.176876	0.107333	0.277692	0.139027	-0.20549	0.294063	0.449296	0.697385	0.784686	0.701694	0.426743	0.551614	0.344819	0.713485
1	ENSG00000182492	0.185491	0.540644	0.415758	0.254046	0.159815	0.219937	0.1681	0.119982	0.597954	0.476913	0.314301	0.671732	0.535467	0.330689	0.286272	0.175454	0.350943	0.324897	-0.337822	0.467163	0.378998	0.678685	-0.230327	0.163085	0.636344	0.353587	-0.214618	-0.0906019	0.457691	-0.392371	0.527903	0.34146	-0.218143	0.347503	0.333521	0.353369	0.276998	0.480903	0.116672	0.371456	0.560534	0.609489	0.61518	1.02858	0.685654	0.96752	0.888492	0.861169
1	ENSG00000137331	-0.00123965	0.299741	0.412691	0.109192	-0.0536583	-0.0824414	-0.0980136	-0.166711	0.323251	0.40768	0.074884	0.427953	0.288769	0.113056	0.267431	-0.00519704	0.139977	0.103925	-0.583585	0.201404	0.182643	0.5173	-0.454452	-0.0294555	0.493121	0.0323847	-0.459912	-0.326391	0.230622	-0.650576	0.263388	0.175617	-0.21104	0.186154	0.203722	0.0666921	-0.0285398	0.20888	-0.226061	0.256428	0.455407	0.619669	0.646317	0.857914	0.54984	0.678841	0.604737	0.788154
1	ENSG00000081041	0.148693	0.335265	0.64963	0.32646	-0.0437634	0.087209	0.107177	0.0860673	0.487472	0.441403	0.188144	0.473652	0.343098	0.165435	0.411436	0.149361	0.188493	0.319174	-0.394992	0.130791	0.279413	0.605425	-0.307513	0.207724	0.580385	0.19473	-0.264071	-0.247349	0.248684	-0.457551	0.300698	0.266348	-0.34933	0.24769	0.0878224	-0.0201763	0.0556943	0.248523	-0.0888414	0.16471	0.384577	0.612683	0.769471	1.01108	0.636606	0.816614	0.748989	0.809817
1	ENSG00000104870	0.0419964	0.363765	0.335753	0.095302	0.0311018	-0.0565985	-0.117101	-0.244931	0.373974	0.514723	0.120944	0.542023	0.458651	0.249438	0.247649	0.0212677	0.213093	0.0507881	-0.668533	0.347363	0.190623	0.601725	-0.35062	-0.146517	0.606475	0.086622	-0.483756	-0.289454	0.307071	-0.621102	0.308377	0.264096	0.193435	0.325776	0.364211	0.385242	0.238433	0.36953	-0.178864	0.447703	0.631487	0.783637	0.523948	0.770971	0.616951	0.598603	0.585294	0.86559
1	ENSG00000143878	0.0723887	0.308203	0.527834	0.193534	-0.0556534	-0.0280267	-0.0265544	-0.12285	0.393005	0.492399	0.102456	0.481085	0.373972	0.174452	0.34438	0.0538718	0.185254	0.155526	-0.59849	0.211699	0.212563	0.590829	-0.339269	0.0188891	0.585114	0.104542	-0.451367	-0.333108	0.245829	-0.59142	0.281891	0.240359	-0.0481375	0.289386	0.236341	0.168905	0.148433	0.28292	-0.173023	0.309269	0.522176	0.72484	0.696962	0.892537	0.590648	0.648164	0.629463	0.851708
1	ENSG00000100906	0.00827182	0.257765	0.489745	0.171676	-0.0844258	-0.112002	-0.110551	-0.162523	0.305658	0.370847	0.0936412	0.381613	0.239354	0.113924	0.334477	0.0327609	0.11391	0.117537	-0.569854	0.112289	0.180602	0.535571	-0.503163	0.0280955	0.531288	0.0458031	-0.425949	-0.310192	0.203581	-0.663564	0.213351	0.231838	-0.201034	0.152787	0.124719	-0.0363948	-0.0982306	0.174067	-0.303009	0.238249	0.455007	0.700593	0.70012	0.843739	0.5994	0.588515	0.580873	0.807467
1	ENSG00000171223	-0.00542764	0.244281	0.43677	0.0983071	-0.12024	-0.134633	-0.0933228	-0.217562	0.316702	0.381127	0.0934349	0.407902	0.284928	0.138334	0.221619	0.00476574	0.12667	0.0736462	-0.592707	0.14614	0.169964	0.530043	-0.451339	-0.00744329	0.54482	0.0799378	-0.457804	-0.322519	0.225407	-0.692895	0.213883	0.240066	-0.164604	0.170938	0.159606	0.0198881	-0.0228177	0.20486	-0.284471	0.249097	0.470543	0.742704	0.631093	0.82503	0.590009	0.581053	0.55867	0.823915
1	ENSG00000221869	0.0639653	0.372053	0.494098	0.154873	-0.0605063	-0.0552333	-0.0902913	-0.130995	0.445348	0.391007	0.0994692	0.488686	0.277678	0.0874045	0.303237	0.00834108	0.134892	0.202852	-0.522661	0.154975	0.189371	0.576908	-0.365787	0.0143839	0.511517	0.105639	-0.34588	-0.276408	0.223963	-0.46435	0.29832	0.145893	-0.446482	0.240443	0.0821432	-0.00303855	-0.0874802	0.249595	-0.234857	0.121125	0.387934	0.562936	0.567199	1.03696	0.567608	0.74868	0.689142	0.803957
1	ENSG00000178695	0.139002	0.288483	0.626582	0.194285	-0.13081	0.14626	0.149873	0.00248869	0.457426	0.65344	0.0600316	0.583269	0.538877	0.106499	0.321461	0.0393949	0.126082	0.237598	-0.525175	0.125133	0.161688	0.53169	-0.112055	0.114853	0.485431	0.132555	-0.364221	-0.365825	0.156221	-0.366615	0.22482	0.0906755	-0.120632	0.411014	0.129454	0.211089	0.452536	0.337444	0.0571973	0.133599	0.3309	0.527162	0.806064	0.997395	0.421635	0.879257	0.589896	0.742384
1	ENSG00000265972	-0.00148788	0.140669	0.597745	0.133019	-0.157671	-0.0265537	-0.0061987	-0.174842	0.248919	0.536565	-0.0980449	0.387505	0.352145	0.0143715	0.382402	-0.0902697	0.0255805	0.0220913	-0.663327	0.025014	0.0357502	0.415566	-0.314269	-0.08678	0.390308	-0.0755624	-0.583847	-0.500982	0.0521663	-0.665581	0.074987	0.0412517	0.0300486	0.268132	0.126684	0.0468279	0.293395	0.112293	-0.163836	0.196141	0.336934	0.569625	0.789016	0.743707	0.342029	0.644544	0.349671	0.648895
1	ENSG00000240583	-0.104259	0.0459742	0.631117	0.0701928	-0.243328	-0.151162	-0.108136	-0.254132	0.156446	0.39841	-0.208218	0.251608	0.16452	-0.146621	0.315562	-0.183027	-0.0990344	-0.0450736	-0.671129	-0.139898	-0.0966628	0.323294	-0.399157	-0.129903	0.266869	-0.214715	-0.552161	-0.515633	-0.0716367	-0.61642	-0.0452552	-0.0699765	-0.392438	0.0971785	-0.091553	-0.205522	0.0698221	-0.0283002	-0.317782	0.0101915	0.205009	0.498407	0.794446	0.726084	0.251514	0.539475	0.206826	0.603541
1	ENSG00000110492	0.0188495	0.314844	0.322219	0.0441123	-0.00779946	-0.0956081	-0.132214	-0.328078	0.30658	0.579209	0.0504894	0.511673	0.486317	0.229484	0.255103	-0.0395418	0.219089	-0.0154258	-0.762223	0.3992	0.171534	0.566676	-0.341246	-0.170148	0.598675	0.0418552	-0.646039	-0.406537	0.295459	-0.708978	0.281351	0.217918	0.404692	0.392019	0.491781	0.517324	0.335507	0.393138	-0.163764	0.536231	0.699219	0.819134	0.523637	0.723657	0.564986	0.511026	0.543338	0.838489
1	ENSG00000175130	-0.00661943	0.211266	0.388688	0.0589035	-0.0919409	-0.19858	-0.219035	-0.392976	0.229518	0.487486	-0.0337762	0.394576	0.346239	0.142609	0.282757	-0.07321	0.115353	-0.0640403	-0.80405	0.211643	0.0646929	0.509387	-0.378648	-0.210433	0.544776	-0.0497954	-0.602245	-0.423731	0.17813	-0.687164	0.138855	0.182104	0.298588	0.281832	0.297265	0.297194	0.19042	0.252999	-0.33443	0.432419	0.633094	0.843479	0.522252	0.663717	0.512044	0.340186	0.360803	0.799125
1	ENSG00000128016	0.0520499	0.311756	0.568213	0.199224	-0.104799	-0.02084	-0.00122442	-0.0832531	0.440517	0.409798	0.123325	0.460499	0.317359	0.122398	0.292818	0.0507773	0.151703	0.205984	-0.562057	0.146959	0.203769	0.572381	-0.36476	0.0685198	0.56951	0.100474	-0.345496	-0.282416	0.231418	-0.52979	0.261126	0.202942	-0.354675	0.240928	0.101811	0.0171309	0.0361638	0.271449	-0.172398	0.138828	0.401087	0.634277	0.696532	0.999362	0.601774	0.772979	0.714654	0.833023
1	ENSG00000213203	0.0029028	0.231984	0.486413	0.107055	-0.0375347	-0.0298532	-0.021164	-0.207757	0.277687	0.499613	-0.021579	0.422481	0.375979	0.114493	0.346319	-0.0516052	0.109832	-0.00751973	-0.65046	0.172558	0.0978708	0.497208	-0.350219	-0.141804	0.492608	-0.0447031	-0.561166	-0.413393	0.173564	-0.668495	0.170743	0.180638	0.118256	0.258786	0.253978	0.192865	0.266299	0.203546	-0.166889	0.379621	0.530346	0.722999	0.724664	0.710158	0.47962	0.606679	0.415712	0.767572
1	ENSG00000165507	-0.0653505	0.150163	0.446985	0.073964	-0.086298	-0.13246	-0.131382	-0.270035	0.17753	0.389301	-0.102573	0.307378	0.233275	0.0337596	0.353158	-0.107151	0.0314837	-0.0731437	-0.675152	0.0906169	0.0172773	0.416605	-0.426388	-0.195888	0.422593	-0.13568	-0.609052	-0.458071	0.0893866	-0.708361	0.100448	0.126008	0.103456	0.149799	0.167118	0.0786217	0.123864	0.10289	-0.303549	0.321177	0.507884	0.704277	0.612409	0.609557	0.427626	0.405804	0.306285	0.710128
1	ENSG00000120129	-0.075758	0.355353	0.380943	0.108436	-0.0349866	-0.248329	-0.262381	-0.331266	0.344366	0.255832	0.131601	0.404336	0.180076	0.156775	0.259836	-0.0159142	0.159802	0.0429608	-0.714138	0.237739	0.188575	0.614256	-0.649616	-0.188824	0.625162	-0.0110643	-0.452908	-0.261103	0.29825	-0.723007	0.297637	0.280538	-0.323749	0.12441	0.213593	0.00841006	-0.267477	0.214155	-0.467158	0.331328	0.582477	0.817952	0.575213	0.919438	0.746235	0.549126	0.663579	0.965942
1	ENSG00000108691	0.175422	0.462909	0.507957	0.251103	0.0141382	0.066291	0.0429462	0.0825157	0.548661	0.393644	0.276847	0.554845	0.311267	0.217905	0.298048	0.173825	0.244106	0.369346	-0.285698	0.250593	0.342703	0.665096	-0.307494	0.297617	0.605851	0.349198	-0.168193	-0.108836	0.358287	-0.366556	0.434309	0.324144	-0.506111	0.247072	0.124193	0.0269005	-0.105564	0.346174	-0.101765	0.180452	0.469144	0.62064	0.617559	1.10084	0.707977	0.853729	0.857735	0.868088
1	ENSG00000110799	0.267843	0.312089	0.860761	0.399108	0.0093823	0.290419	0.331776	0.188036	0.485311	0.614086	0.115517	0.47985	0.45182	0.188354	0.644349	0.180073	0.248533	0.342609	-0.425942	0.165402	0.296344	0.576643	-0.0476818	0.232287	0.58183	0.167605	-0.381789	-0.368987	0.218567	-0.416245	0.274812	0.218443	0.073577	0.448428	0.235085	0.23505	0.540984	0.288959	0.137001	0.283183	0.443978	0.634275	0.870895	0.917623	0.517597	0.734717	0.656961	0.72513
1	ENSG00000121858	0.0175245	0.137067	0.670499	0.174678	-0.113887	-0.0336807	0.00966543	-0.172015	0.23414	0.469126	-0.0915938	0.30142	0.250285	0.0178499	0.45283	-0.0514203	0.0567572	0.0290006	-0.623813	0.0183641	0.0521287	0.427323	-0.305029	-0.0793357	0.428651	-0.11323	-0.546315	-0.476272	0.0688539	-0.620348	0.0814887	0.104874	-0.0417514	0.225021	0.130313	0.0151416	0.240087	0.0714292	-0.208472	0.237078	0.394693	0.652974	0.817294	0.702842	0.402342	0.532181	0.332961	0.690034
1	ENSG00000133574	0.0382251	0.172588	0.561651	0.141746	-0.100703	-0.00433724	0.0248989	-0.161376	0.263467	0.504855	-0.0492542	0.358046	0.345127	0.070045	0.383551	-0.0337629	0.0975561	0.0448891	-0.650027	0.11029	0.0871557	0.444249	-0.285732	-0.0777441	0.452819	-0.0544966	-0.568792	-0.471682	0.114122	-0.616188	0.134678	0.123024	0.0975099	0.265748	0.195717	0.180409	0.327995	0.176796	-0.134245	0.276069	0.436924	0.637902	0.699409	0.695307	0.409349	0.519851	0.424188	0.677765
1	ENSG00000163734	0.0456607	0.290538	0.558363	0.222656	-0.115299	-0.0400826	-0.0240339	-0.0427581	0.418994	0.358527	0.137422	0.423114	0.240445	0.0945918	0.308075	0.0591643	0.113049	0.219249	-0.477479	0.0848733	0.197671	0.558563	-0.443681	0.13336	0.539811	0.111407	-0.312269	-0.25484	0.204915	-0.543395	0.242536	0.224274	-0.488098	0.148662	0.0137575	-0.121864	-0.102582	0.194106	-0.218101	0.0968478	0.348294	0.599267	0.748177	0.99547	0.628601	0.765589	0.711501	0.81244
1	ENSG00000087245	0.0691973	0.172474	0.601967	0.176264	-0.165353	-0.00906711	0.0189749	-0.130858	0.294413	0.546243	-0.0390617	0.401825	0.409423	0.0626255	0.345329	-0.025718	0.0790928	0.106233	-0.629896	0.0670216	0.0676591	0.449459	-0.19642	0.0343418	0.450529	0.00611844	-0.523176	-0.477712	0.0840116	-0.512002	0.11074	0.0774329	0.0164274	0.310519	0.136207	0.170892	0.286774	0.226085	-0.137897	0.171829	0.36646	0.59864	0.718667	0.791182	0.360487	0.597665	0.431623	0.681571
1	ENSG00000158716	-0.110259	0.111683	0.449283	-0.0852215	-0.283731	-0.196372	-0.207906	-0.426298	0.199293	0.371133	-0.202407	0.313032	0.233225	-0.157188	0.144591	-0.241029	-0.0960119	-0.0854204	-0.754677	-0.083425	-0.117945	0.340543	-0.384602	-0.220559	0.291012	-0.249578	-0.534834	-0.467665	-0.0355918	-0.508683	0.0132612	-0.106193	-0.452489	0.17307	-0.0429127	-0.0977444	0.0690578	0.0707103	-0.313745	-0.0455176	0.194348	0.441538	0.640859	0.833205	0.289696	0.640387	0.358086	0.658881
1	ENSG00000205502	-0.00327185	0.205996	0.494161	0.188767	-0.0795055	-0.0802249	-0.0622922	-0.114746	0.276654	0.37694	0.021625	0.344931	0.248914	0.0892787	0.351818	-0.00786401	0.0913051	0.0759057	-0.556831	0.0868556	0.128642	0.504775	-0.455327	-0.011403	0.511832	-0.000912606	-0.499783	-0.382982	0.159162	-0.663601	0.178593	0.221891	-0.136537	0.121068	0.116617	-0.00771903	-0.0210821	0.142805	-0.262433	0.259631	0.470752	0.707613	0.672638	0.732134	0.558769	0.538456	0.539831	0.780866
1	ENSG00000122644	0.14152	0.466082	0.549777	0.225766	0.114386	0.0347476	-0.0200003	-0.129972	0.482786	0.466983	0.161457	0.563459	0.36251	0.241786	0.421647	0.0847301	0.279863	0.220073	-0.45272	0.34361	0.283454	0.66741	-0.246183	0.0349897	0.624106	0.182758	-0.340946	-0.190171	0.356576	-0.439765	0.416013	0.266026	-0.157336	0.352888	0.322724	0.233058	0.17837	0.32583	-0.170196	0.385492	0.594523	0.747593	0.669739	0.98822	0.633916	0.728989	0.642217	0.911313
1	ENSG00000130303	-0.128468	0.448723	-0.0569961	-0.135527	0.0444258	-0.355457	-0.466403	-0.504655	0.306385	0.255765	0.157183	0.493981	0.321347	0.233882	-0.087484	-0.113895	0.164746	-0.0829508	-0.664758	0.426948	0.134252	0.563286	-0.596687	-0.38863	0.488134	0.0768247	-0.359324	-0.0605499	0.362434	-0.601332	0.386952	0.211797	-0.216336	0.132482	0.302347	0.183657	-0.297029	0.306977	-0.491959	0.392029	0.538569	0.603297	0.191267	0.773563	0.588904	0.635737	0.457127	0.822328
1	ENSG00000184113	-0.112243	0.0153599	0.442695	0.0138854	-0.139602	-0.224431	-0.194696	-0.413543	0.00201071	0.441072	-0.218278	0.181927	0.18982	-0.00697411	0.395	-0.172416	-0.0311595	-0.215984	-0.776638	-0.00139006	-0.0801896	0.319519	-0.407316	-0.294816	0.355349	-0.271339	-0.743628	-0.576725	-0.0133591	-0.82192	-0.0599417	0.0664885	0.4112	0.171776	0.216851	0.106276	0.183553	0.00318459	-0.397218	0.379253	0.494213	0.744787	0.614386	0.386858	0.317698	0.150181	0.0532844	0.59724
1	ENSG00000170345	0.268612	0.339982	0.827604	0.412417	-0.0394805	0.243739	0.336551	0.186025	0.55706	0.51217	0.197233	0.499658	0.397378	0.160613	0.532126	0.227103	0.240774	0.429843	-0.353415	0.088506	0.325224	0.590047	-0.0824324	0.299364	0.610779	0.189688	-0.209117	-0.292657	0.239204	-0.326586	0.281698	0.236364	-0.374922	0.341451	0.0876612	-0.0121513	0.271394	0.255068	0.0977579	0.142504	0.317482	0.609008	0.865642	1.09669	0.610307	0.879683	0.776302	0.775902
1	ENSG00000163739	0.188696	0.569327	0.422409	0.370905	0.155537	0.0704694	0.0267619	0.170537	0.600938	0.290088	0.470452	0.562068	0.29797	0.401839	0.326295	0.324606	0.377414	0.422898	-0.16672	0.37315	0.503341	0.806661	-0.421935	0.368104	0.7826	0.457677	-0.0222127	0.0774069	0.517803	-0.3919	0.573746	0.57377	-0.40318	0.201785	0.245492	0.0267724	-0.230594	0.388955	-0.149555	0.358569	0.632222	0.822228	0.582511	1.09221	0.982419	0.766769	1.04156	1.03804
1	ENSG00000007908	0.12638	0.202932	0.867038	0.361212	-0.139607	0.0128565	0.0739823	0.0366199	0.367501	0.428321	0.0319088	0.304125	0.151682	-0.00121939	0.511682	0.075725	0.0834199	0.298073	-0.456651	-0.0580187	0.15775	0.498662	-0.244327	0.236409	0.462606	0.034921	-0.288582	-0.331247	0.0857804	-0.390049	0.146154	0.090678	-0.444486	0.225316	-0.0453013	-0.192463	-0.00100781	0.0876156	-0.174369	0.01536	0.228432	0.525583	0.85255	0.967003	0.459279	0.592979	0.571062	0.702271
1	ENSG00000176907	0.101528	0.166969	0.739467	0.324015	-0.129901	0.0525795	0.11617	0.0375048	0.321274	0.461908	0.0498434	0.348432	0.257433	0.0675949	0.488981	0.106696	0.0855445	0.228003	-0.470738	-0.0420798	0.161091	0.480387	-0.297696	0.175068	0.478203	0.0544262	-0.38448	-0.396955	0.102134	-0.535273	0.123774	0.19068	-0.236122	0.183344	0.00365446	-0.122223	0.127714	0.100805	-0.125645	0.129442	0.298529	0.596131	0.852937	0.80636	0.483269	0.628368	0.503496	0.694247
2	ENSG00000010278	-0.157488	-0.206967	-0.80251	-0.376345	0.0080306	-0.29009	-0.341658	-0.200217	-0.385229	-0.601901	-0.0123803	-0.403331	-0.414065	-0.0950906	-0.624664	-0.106879	-0.153145	-0.251324	0.389841	-0.0860843	-0.220551	-0.469418	0.143646	-0.188756	-0.485251	-0.0569091	0.483187	0.470157	-0.133334	0.574416	-0.179168	-0.160298	-0.0882214	-0.338568	-0.193949	-0.155334	-0.532702	-0.168888	-0.141907	-0.268615	-0.386907	-0.591626	-0.916562	-0.777354	-0.443043	-0.714156	-0.549828	-0.635698
2	ENSG00000137309	-0.191982	-0.136208	-0.895055	-0.395135	0.103508	-0.295062	-0.363944	-0.246854	-0.372056	-0.538814	0.0237862	-0.350603	-0.360876	-0.0161527	-0.617259	-0.108695	-0.0846875	-0.28923	0.34928	0.0824627	-0.160233	-0.407256	0.0711493	-0.242022	-0.395834	-0.0440394	0.395009	0.474612	-0.0291562	0.412883	-0.0910283	-0.0919075	0.129825	-0.286816	-0.00598491	0.0431092	-0.476307	-0.0901933	-0.135747	-0.0869103	-0.224786	-0.471024	-0.964073	-0.784366	-0.340907	-0.758003	-0.482501	-0.554594
2	ENSG00000118680	-0.263025	-0.192879	-0.979184	-0.477094	0.0237641	-0.335398	-0.385766	-0.269865	-0.415362	-0.650456	-0.0340691	-0.408497	-0.417816	-0.116377	-0.703353	-0.172757	-0.171236	-0.357725	0.310912	-0.0083045	-0.227717	-0.485047	-0.0551094	-0.299822	-0.469377	-0.103557	0.347172	0.426671	-0.0941176	0.370171	-0.138888	-0.132844	-0.0738919	-0.450028	-0.152945	-0.109787	-0.625411	-0.156487	-0.163804	-0.197656	-0.280647	-0.537705	-0.960261	-0.808421	-0.374928	-0.669833	-0.467466	-0.599284
2	ENSG00000136810	-0.176172	-0.170841	-0.850053	-0.374944	0.129039	-0.253293	-0.300245	-0.194591	-0.405925	-0.640692	-0.0160235	-0.428229	-0.450373	-0.0813964	-0.529661	-0.0950893	-0.124734	-0.271988	0.432134	-0.0216009	-0.185437	-0.478416	0.0839377	-0.237978	-0.45915	-0.0944607	0.441429	0.474331	-0.0821605	0.478427	-0.128802	-0.115968	-0.0111279	-0.392138	-0.124973	-0.114264	-0.53931	-0.186705	-0.13209	-0.139809	-0.271691	-0.515618	-0.893246	-0.839497	-0.380432	-0.738772	-0.532356	-0.624347
2	ENSG00000163191	-0.320577	-0.285553	-0.918424	-0.508621	-0.0407357	-0.456348	-0.495669	-0.408449	-0.527781	-0.704545	-0.148138	-0.536028	-0.544568	-0.198448	-0.662373	-0.249614	-0.243108	-0.442083	0.203553	-0.10443	-0.326156	-0.545515	-0.0780392	-0.413189	-0.525791	-0.258883	0.285568	0.358014	-0.194835	0.336946	-0.254195	-0.2194	-0.0232039	-0.472895	-0.185978	-0.207157	-0.677346	-0.283427	-0.329819	-0.225889	-0.320183	-0.526808	-0.955091	-0.890887	-0.45527	-0.85717	-0.651454	-0.640578
2	ENSG00000106366	0.0602968	0.00820544	-0.529989	-0.069854	0.187344	0.00716356	-0.0310394	0.177467	-0.094023	-0.46528	0.227877	-0.230423	-0.292016	0.0713762	-0.397336	0.148042	0.0726649	0.104942	0.658177	0.0840371	0.0744024	-0.262001	0.33641	0.183825	-0.274079	0.210892	0.710871	0.621265	0.0695897	0.730882	0.0581418	-0.00245243	-0.151603	-0.140648	-0.0463622	-0.0158944	-0.362125	-0.00113735	0.151537	-0.184025	-0.297061	-0.521982	-0.731829	-0.439561	-0.224283	-0.448	-0.17818	-0.476855
2	ENSG00000143248	-0.0357103	-0.0375151	-0.730071	-0.26287	0.139967	-0.157184	-0.242751	-0.0985603	-0.231457	-0.471749	0.112295	-0.265806	-0.290088	0.0363056	-0.521834	2.84089e-05	0.0170987	-0.0877319	0.458055	0.107016	-0.0374562	-0.318925	0.268728	-0.0804694	-0.357438	0.0791361	0.538087	0.535646	0.0190483	0.634619	-0.00263341	-0.104877	-0.00212425	-0.138728	0.0115754	0.0696057	-0.387526	-0.0170974	-0.008893	-0.145846	-0.284092	-0.547249	-0.890406	-0.592357	-0.32201	-0.591216	-0.352418	-0.531395
2	ENSG00000142669	-0.380532	-0.343887	-1.00882	-0.610875	-0.12887	-0.572083	-0.611669	-0.557001	-0.579965	-0.708176	-0.200996	-0.545519	-0.553456	-0.240427	-0.789368	-0.318566	-0.301712	-0.546709	0.0916815	-0.151122	-0.405754	-0.581934	-0.134037	-0.492587	-0.547151	-0.326222	0.236651	0.315015	-0.23639	0.293836	-0.309289	-0.260083	-0.041206	-0.509435	-0.230436	-0.227974	-0.733572	-0.309791	-0.429714	-0.255077	-0.328367	-0.514939	-1.0051	-0.933041	-0.482684	-0.89976	-0.7004	-0.640314
2	ENSG00000122862	-0.103691	-0.0419762	-0.764521	-0.283624	0.15391	-0.200627	-0.27035	-0.0912021	-0.252118	-0.649907	0.111811	-0.322442	-0.412719	-0.0322428	-0.526697	-0.0120382	-0.0355174	-0.0951928	0.492241	0.0506775	-0.0674143	-0.367501	0.104479	-0.108495	-0.396877	0.0361683	0.585735	0.587172	0.00945412	0.587076	0.00592677	-0.0940299	-0.349263	-0.345929	-0.140198	-0.162755	-0.620671	-0.111691	-0.0868117	-0.229489	-0.322503	-0.595524	-0.875966	-0.578981	-0.295029	-0.512266	-0.31014	-0.543969
2	ENSG00000117450	-0.226019	-0.16038	-0.913342	-0.437832	0.0843944	-0.38609	-0.452369	-0.341727	-0.417743	-0.688543	-0.0311596	-0.430033	-0.47712	-0.0962864	-0.615091	-0.140331	-0.137724	-0.31723	0.278179	-0.00262428	-0.220503	-0.453218	-0.0199202	-0.3592	-0.437516	-0.153764	0.413726	0.48328	-0.0749158	0.455202	-0.12547	-0.13195	-0.114732	-0.431995	-0.135267	-0.136339	-0.66385	-0.180226	-0.274624	-0.152672	-0.244523	-0.477973	-0.958933	-0.796203	-0.343809	-0.760665	-0.510495	-0.554105
2	ENSG00000258791	-0.181173	-0.192509	-0.726484	-0.323442	0.0362346	-0.270496	-0.308022	-0.168737	-0.361519	-0.597567	-0.0156647	-0.426069	-0.446656	-0.113076	-0.553838	-0.114444	-0.140318	-0.234841	0.398875	-0.0497976	-0.179917	-0.464341	0.120695	-0.170098	-0.485372	-0.0824361	0.459155	0.465499	-0.116981	0.488563	-0.150221	-0.175312	-0.113335	-0.313235	-0.144619	-0.179706	-0.525768	-0.233508	-0.147461	-0.26079	-0.408492	-0.623521	-0.843555	-0.739162	-0.43803	-0.685351	-0.519491	-0.643236
2	ENSG00000106853	-0.0734428	-0.0729588	-0.786771	-0.319325	0.167757	-0.196563	-0.246631	-0.148997	-0.292871	-0.531824	0.0722555	-0.344559	-0.362089	0.0210781	-0.463476	-0.0346718	-0.0212367	-0.188962	0.438614	0.0762438	-0.0831163	-0.381807	0.244214	-0.168381	-0.36865	0.0202225	0.46486	0.522429	0.00471301	0.575784	-0.0425466	-0.0706765	0.133411	-0.219689	0.00101226	0.0424623	-0.416091	-0.0757076	-0.0584861	-0.0655946	-0.221762	-0.490779	-0.898527	-0.729479	-0.329012	-0.72283	-0.452483	-0.566707
2	ENSG00000008394	-0.0291733	-0.0190199	-0.694835	-0.215031	0.210662	-0.124142	-0.200579	-0.0378117	-0.2097	-0.616829	0.124206	-0.327748	-0.390075	0.0148731	-0.442042	0.0356335	0.0134303	-0.0605018	0.56276	0.0804828	-0.030027	-0.338334	0.22343	-0.069987	-0.349321	0.0687667	0.607682	0.597469	0.0287159	0.649558	0.0267534	-0.0538947	-0.169955	-0.255173	-0.0710045	-0.0535628	-0.498272	-0.0745138	-0.0236528	-0.164459	-0.267799	-0.538308	-0.914163	-0.602697	-0.275377	-0.613604	-0.309518	-0.531693
2	ENSG00000125148	-0.153205	-0.175293	-0.746014	-0.322	0.104392	-0.218431	-0.262608	-0.128972	-0.363826	-0.616942	-0.00785896	-0.42855	-0.452765	-0.101103	-0.534724	-0.095876	-0.102975	-0.208688	0.488666	-0.0207092	-0.149636	-0.465816	0.125319	-0.159016	-0.479113	-0.0638964	0.461134	0.459229	-0.0917469	0.520314	-0.116542	-0.14491	-0.163844	-0.352632	-0.127324	-0.146799	-0.526553	-0.20187	-0.0934586	-0.224096	-0.369986	-0.610382	-0.838995	-0.759709	-0.416351	-0.670471	-0.502761	-0.644703
2	ENSG00000163661	-0.00296438	-0.0648419	-0.569098	-0.14524	0.140454	-0.0604557	-0.110293	0.108516	-0.170483	-0.609925	0.140276	-0.316217	-0.403018	-0.0547076	-0.420583	0.0829353	-0.0431626	0.0473	0.655746	-0.072065	-0.0462007	-0.369729	0.236625	0.0910966	-0.40781	0.112528	0.736688	0.613324	-0.0376107	0.754051	-0.0209151	-0.0840145	-0.523566	-0.327344	-0.286869	-0.266007	-0.533005	-0.136357	0.0376906	-0.363825	-0.434029	-0.662143	-0.77818	-0.501728	-0.318811	-0.471265	-0.26575	-0.589457
2	ENSG00000154277	-0.156646	-0.137906	-0.834607	-0.348399	0.140569	-0.2449	-0.301154	-0.189623	-0.369155	-0.663341	0.00420696	-0.424187	-0.460715	-0.0565124	-0.527394	-0.096151	-0.0876866	-0.243145	0.421277	0.0424557	-0.145148	-0.453442	0.119177	-0.236085	-0.440861	-0.0664647	0.419841	0.469928	-0.0570017	0.488323	-0.0935745	-0.135331	0.0258012	-0.332557	-0.0559552	-0.051995	-0.512576	-0.15665	-0.117311	-0.124648	-0.261379	-0.531094	-0.933167	-0.798169	-0.385687	-0.751942	-0.497744	-0.61264
2	ENSG00000074800	-0.201098	-0.199387	-0.865881	-0.386317	0.0990925	-0.29613	-0.369881	-0.227318	-0.443738	-0.648432	-0.0456004	-0.463302	-0.475071	-0.120228	-0.553685	-0.106496	-0.155239	-0.275655	0.383929	-0.0584825	-0.222069	-0.496465	0.0302042	-0.282407	-0.487775	-0.149718	0.444638	0.46135	-0.116261	0.458545	-0.156933	-0.155421	-0.0994762	-0.432483	-0.178751	-0.162825	-0.63563	-0.209657	-0.186003	-0.198547	-0.317116	-0.562552	-0.979935	-0.836373	-0.402853	-0.793434	-0.541997	-0.641378
2	ENSG00000006327	-0.14791	-0.151072	-0.73042	-0.29158	0.0849732	-0.205392	-0.241345	-0.0779606	-0.317993	-0.660955	0.0472392	-0.412451	-0.451807	-0.0814511	-0.517932	-0.0453807	-0.0939892	-0.178337	0.445146	-0.0201746	-0.121311	-0.434529	0.0754037	-0.131681	-0.428554	-0.0207938	0.496807	0.508585	-0.062228	0.494195	-0.0887389	-0.0978226	-0.23384	-0.394938	-0.178527	-0.195965	-0.568941	-0.179024	-0.0761458	-0.245686	-0.342043	-0.584594	-0.857055	-0.710373	-0.339296	-0.63709	-0.385184	-0.607313
2	ENSG00000148677	0.0624949	-0.0348819	-0.545445	-0.0756587	0.152132	0.0134054	-0.0334529	0.215113	-0.114897	-0.618664	0.18693	-0.286822	-0.377225	-0.020083	-0.372193	0.158751	0.0137306	0.142578	0.69578	-0.0391745	0.0313331	-0.33691	0.302337	0.181067	-0.356609	0.172852	0.743624	0.605206	-0.00466958	0.810039	0.0389692	-0.0570041	-0.51273	-0.30677	-0.250815	-0.22604	-0.509856	-0.0795271	0.120724	-0.344146	-0.412723	-0.654045	-0.797057	-0.467466	-0.267748	-0.447487	-0.134276	-0.561611
2	ENSG00000181019	-0.173353	-0.194422	-0.872722	-0.406915	0.108584	-0.280895	-0.320124	-0.259487	-0.461158	-0.579314	-0.0450869	-0.438858	-0.433839	-0.0603681	-0.514951	-0.115437	-0.124996	-0.328216	0.326282	-0.004167	-0.200241	-0.48991	0.0606354	-0.290869	-0.462522	-0.12521	0.331129	0.408001	-0.0921102	0.385419	-0.167686	-0.11205	0.17924	-0.35631	-0.0642659	-0.0331788	-0.466775	-0.166068	-0.140572	-0.0689913	-0.220409	-0.478464	-0.910498	-0.904288	-0.394585	-0.826038	-0.593396	-0.646611
2	ENSG00000198431	0.11784	-0.11248	-0.38885	-0.0212669	0.13554	0.140519	0.137544	0.332646	-0.142839	-0.484188	0.122346	-0.328812	-0.317745	-0.0425445	-0.237005	0.162482	-0.0344722	0.150471	0.750488	-0.146031	-0.00770123	-0.400297	0.469003	0.245113	-0.410958	0.145575	0.726414	0.548072	-0.0857404	0.858754	-0.0643348	-0.0976758	-0.268696	-0.214232	-0.273119	-0.209862	-0.264069	-0.12546	0.259464	-0.351248	-0.479556	-0.688353	-0.646066	-0.549157	-0.385386	-0.45089	-0.281682	-0.66219
2	ENSG00000179271	-0.303403	-0.198483	-0.955231	-0.552759	-0.0416034	-0.529327	-0.592078	-0.523878	-0.478403	-0.631558	-0.092956	-0.447163	-0.444155	-0.160255	-0.731063	-0.243959	-0.198885	-0.44964	0.108477	-0.00735871	-0.303003	-0.462649	-0.0870537	-0.449305	-0.466969	-0.212841	0.302667	0.4124	-0.119484	0.35086	-0.182927	-0.196196	-0.121547	-0.424677	-0.144857	-0.122769	-0.708184	-0.185678	-0.371813	-0.207681	-0.266256	-0.500745	-1.02998	-0.777453	-0.393488	-0.835831	-0.584341	-0.563136
2	ENSG00000013297	0.140401	-0.0023347	-0.506868	-0.0514018	0.172021	0.125045	0.070652	0.319655	-0.0573493	-0.513675	0.260973	-0.198693	-0.23944	0.0457839	-0.394093	0.220228	0.0521091	0.195889	0.750201	-0.0188057	0.0676687	-0.304992	0.416552	0.270847	-0.34144	0.287199	0.86523	0.682505	0.0185688	0.920218	0.0542299	-0.0407814	-0.423347	-0.218312	-0.25226	-0.125017	-0.327391	0.00946638	0.280906	-0.343263	-0.436242	-0.682891	-0.720735	-0.428679	-0.285115	-0.328133	-0.128351	-0.577786
2	ENSG00000100292	-0.128667	-0.230834	-0.691672	-0.318962	0.0389782	-0.265846	-0.269625	-0.182194	-0.390143	-0.596016	-0.0789319	-0.48841	-0.488181	-0.113265	-0.441665	-0.123719	-0.135854	-0.228993	0.391505	-0.081058	-0.191777	-0.502379	0.259693	-0.187222	-0.480345	-0.114136	0.368924	0.391472	-0.143317	0.548355	-0.187539	-0.205971	0.0736368	-0.26391	-0.110989	-0.0962707	-0.46446	-0.207064	-0.138423	-0.205166	-0.365511	-0.590871	-0.90209	-0.829388	-0.474802	-0.850669	-0.59858	-0.68244
2	ENSG00000239672	-0.190491	-0.2111	-0.790374	-0.35111	0.08262	-0.290807	-0.336199	-0.211881	-0.424599	-0.65618	-0.0466691	-0.473194	-0.496586	-0.112479	-0.530904	-0.117926	-0.130852	-0.267141	0.392358	-0.0258724	-0.198308	-0.486604	0.0703874	-0.233547	-0.478076	-0.125495	0.40464	0.43585	-0.122103	0.443236	-0.158403	-0.171542	-0.00912332	-0.369754	-0.116399	-0.138982	-0.558711	-0.226792	-0.16674	-0.191059	-0.323733	-0.552949	-0.907339	-0.82408	-0.425423	-0.80132	-0.552945	-0.64172
2	ENSG00000177156	-0.222826	-0.0857355	-1.00883	-0.437884	0.19775	-0.352651	-0.433769	-0.326808	-0.410188	-0.663472	0.0354853	-0.386863	-0.450535	-0.00430694	-0.571848	-0.124092	-0.0617141	-0.340153	0.302574	0.136803	-0.15811	-0.424919	-0.0477658	-0.378355	-0.389307	-0.0969754	0.374924	0.522952	0.0199232	0.358426	-0.0421668	-0.0378364	0.117653	-0.403679	0.00589125	0.0320971	-0.632116	-0.0969614	-0.235408	0.00609014	-0.11616	-0.426825	-1.01021	-0.859418	-0.276181	-0.779894	-0.470404	-0.544645
2	ENSG00000113558	-0.228691	-0.19893	-0.881755	-0.47754	-0.0210056	-0.398182	-0.434106	-0.367532	-0.428868	-0.627874	-0.0671072	-0.436551	-0.459377	-0.135163	-0.638683	-0.169241	-0.162076	-0.337678	0.200455	-0.0130954	-0.245437	-0.46568	-0.000538014	-0.337039	-0.440853	-0.158794	0.340449	0.403673	-0.113228	0.409181	-0.1621	-0.180393	-0.0808927	-0.396289	-0.14324	-0.105372	-0.611163	-0.170298	-0.244626	-0.202532	-0.285748	-0.507162	-0.97203	-0.765387	-0.387248	-0.775216	-0.497019	-0.583011
2	ENSG00000067225	-0.181095	-0.129952	-0.846546	-0.352082	0.200205	-0.262771	-0.347787	-0.21746	-0.430156	-0.64976	-0.00728582	-0.434285	-0.489571	-0.0292483	-0.463049	-0.0963918	-0.0674933	-0.282885	0.379584	0.0788761	-0.143028	-0.43299	0.04263	-0.303472	-0.411494	-0.116415	0.364456	0.450525	-0.0300193	0.385844	-0.0922249	-0.0861402	0.135804	-0.342829	0.0166099	-0.0150557	-0.547169	-0.174524	-0.18141	-0.0153396	-0.175257	-0.441552	-0.960243	-0.865056	-0.33771	-0.851134	-0.543638	-0.574096
2	ENSG00000132507	-0.282546	-0.261323	-0.91656	-0.550192	-0.0637654	-0.442462	-0.502133	-0.465807	-0.48108	-0.67937	-0.200072	-0.47177	-0.502037	-0.239536	-0.672267	-0.295564	-0.24754	-0.420789	0.190104	-0.103909	-0.334286	-0.53814	-0.0139295	-0.433655	-0.508325	-0.276856	0.210444	0.279851	-0.208026	0.420123	-0.237065	-0.277468	-0.0886785	-0.410611	-0.200176	-0.133709	-0.649853	-0.193843	-0.304413	-0.261037	-0.303142	-0.504926	-0.95903	-0.797027	-0.455343	-0.831438	-0.591265	-0.593323
2	ENSG00000142507	-0.296916	-0.164667	-1.00172	-0.538477	0.0321533	-0.473561	-0.55054	-0.475782	-0.481444	-0.638587	-0.0713741	-0.417041	-0.462263	-0.125585	-0.681091	-0.209642	-0.164811	-0.406084	0.165696	0.0312932	-0.252797	-0.447156	-0.118887	-0.444291	-0.448224	-0.187756	0.283406	0.40512	-0.0917136	0.318693	-0.132717	-0.173857	-0.0284083	-0.430001	-0.0897736	-0.0939335	-0.71951	-0.151733	-0.34476	-0.142326	-0.224102	-0.462847	-1.01415	-0.782395	-0.354058	-0.829147	-0.53831	-0.535492
2	ENSG00000198721	-0.189347	-0.243821	-0.766001	-0.366574	0.0303611	-0.255047	-0.297714	-0.165846	-0.424918	-0.647606	-0.0710188	-0.46175	-0.461236	-0.19487	-0.599197	-0.123395	-0.201192	-0.219517	0.426056	-0.164486	-0.261259	-0.539375	0.102247	-0.214899	-0.563889	-0.173006	0.521672	0.451021	-0.196909	0.597798	-0.215122	-0.244338	-0.345346	-0.438049	-0.305317	-0.299662	-0.578103	-0.27084	-0.12514	-0.362335	-0.47724	-0.683266	-0.811227	-0.780636	-0.490923	-0.63737	-0.568442	-0.684655
2	ENSG00000135047	-0.161601	-0.172743	-0.785913	-0.341241	0.100966	-0.282451	-0.326528	-0.211394	-0.382822	-0.624572	-0.0139415	-0.441755	-0.465113	-0.0817836	-0.510116	-0.0921429	-0.112889	-0.238409	0.427325	-0.0227719	-0.171601	-0.451296	0.13249	-0.21199	-0.446922	-0.0912265	0.44481	0.462797	-0.0876099	0.492396	-0.130783	-0.146553	-0.0125742	-0.328775	-0.106039	-0.116748	-0.553549	-0.181223	-0.162693	-0.184854	-0.306986	-0.543248	-0.962899	-0.784979	-0.404005	-0.827575	-0.529063	-0.610637
2	ENSG00000175550	-0.240322	-0.195919	-0.855206	-0.42531	0.0173818	-0.389816	-0.447661	-0.33068	-0.435506	-0.655053	-0.0599488	-0.462634	-0.476946	-0.130531	-0.616256	-0.183932	-0.153075	-0.331206	0.259003	-0.0135898	-0.227097	-0.466074	-0.00126334	-0.329018	-0.476609	-0.151694	0.34097	0.413971	-0.116999	0.392076	-0.163308	-0.185219	-0.118137	-0.385948	-0.134051	-0.158536	-0.653573	-0.212785	-0.269498	-0.223784	-0.338797	-0.573986	-0.977903	-0.795109	-0.408883	-0.800318	-0.545798	-0.613733
2	ENSG00000026508	-0.132339	-0.161809	-0.724792	-0.242242	0.14349	-0.173425	-0.234699	-0.0529269	-0.340732	-0.619768	0.0516051	-0.404982	-0.448888	-0.0424915	-0.512456	-0.0303145	-0.0761421	-0.160636	0.558558	-0.000355797	-0.116054	-0.43373	0.153616	-0.11156	-0.44581	-0.0236585	0.554454	0.522121	-0.0508473	0.538631	-0.102564	-0.0896945	-0.062743	-0.322757	-0.0887088	-0.136612	-0.505413	-0.203494	-0.074451	-0.177765	-0.338983	-0.562416	-0.857673	-0.772685	-0.37778	-0.691372	-0.497451	-0.602559
2	ENSG00000241468	-0.23828	-0.0979633	-0.912769	-0.441397	0.118078	-0.415994	-0.501453	-0.413598	-0.398474	-0.666168	0.0049512	-0.409755	-0.502818	-0.0516604	-0.606715	-0.143268	-0.0750159	-0.329885	0.174069	0.106527	-0.171059	-0.376286	-0.104644	-0.388824	-0.349733	-0.139995	0.345295	0.484999	-0.0134678	0.358172	-0.0689091	-0.0911157	-0.032903	-0.38378	-0.0201122	-0.0367251	-0.670422	-0.118499	-0.318209	-0.0588524	-0.120212	-0.38114	-0.983214	-0.7198	-0.251389	-0.802701	-0.446398	-0.465528
2	ENSG00000128340	-0.300618	-0.285361	-0.929498	-0.582064	-0.127454	-0.513672	-0.569665	-0.531153	-0.504893	-0.578521	-0.180493	-0.494662	-0.469508	-0.193057	-0.728965	-0.332903	-0.230109	-0.454314	0.0966955	-0.054205	-0.301202	-0.521225	-0.00266626	-0.431981	-0.519385	-0.237342	0.132825	0.237014	-0.193558	0.295232	-0.237339	-0.28044	0.123658	-0.296409	-0.0790233	-0.0678889	-0.638437	-0.213191	-0.387145	-0.236645	-0.342427	-0.570535	-1.05378	-0.824267	-0.527661	-0.882847	-0.654449	-0.633409
2	ENSG00000189159	-0.127716	-0.0730991	-0.879003	-0.357772	0.239222	-0.216444	-0.335283	-0.246998	-0.363581	-0.564263	0.0438345	-0.334977	-0.370622	0.0248167	-0.507894	-0.063782	-0.00568751	-0.267229	0.415679	0.151092	-0.101616	-0.347257	0.0794522	-0.285748	-0.343381	-0.0652589	0.403465	0.482905	0.030793	0.468938	-0.0253924	-0.0268334	0.105786	-0.299838	0.0755005	0.0818973	-0.469525	-0.0670808	-0.132083	0.0497942	-0.103545	-0.36509	-0.914209	-0.784103	-0.254708	-0.761633	-0.456783	-0.474368
2	ENSG00000160211	-0.210198	-0.149218	-0.855115	-0.410908	0.112871	-0.28467	-0.338438	-0.234689	-0.40376	-0.60944	-0.0077961	-0.408055	-0.428578	-0.0830596	-0.547087	-0.126508	-0.121108	-0.310582	0.359542	0.0262517	-0.201165	-0.470775	0.0311588	-0.275959	-0.459375	-0.108474	0.412761	0.487915	-0.0678563	0.398541	-0.130159	-0.124787	-0.00585682	-0.356361	-0.0890598	-0.0580228	-0.50239	-0.163833	-0.148154	-0.139642	-0.265445	-0.520702	-0.896762	-0.793965	-0.385371	-0.723672	-0.533407	-0.612503
2	ENSG00000165678	-0.309715	-0.230178	-0.895869	-0.483357	0.0129826	-0.427692	-0.479638	-0.395601	-0.488726	-0.677486	-0.128211	-0.505189	-0.542908	-0.176024	-0.610109	-0.24112	-0.199962	-0.411147	0.20126	-0.0300133	-0.28363	-0.510995	-0.0929226	-0.406239	-0.488313	-0.253071	0.258836	0.36859	-0.132318	0.28503	-0.18711	-0.212419	-0.0821515	-0.433158	-0.125803	-0.183467	-0.680939	-0.257089	-0.316926	-0.188718	-0.291599	-0.527651	-0.996911	-0.837464	-0.420116	-0.83745	-0.579721	-0.602147
2	ENSG00000167085	-0.298483	-0.200801	-0.951731	-0.492692	0.00573735	-0.516824	-0.595454	-0.467	-0.474577	-0.704255	-0.0652487	-0.475693	-0.519554	-0.1375	-0.677185	-0.205151	-0.174183	-0.395072	0.170385	-0.00607239	-0.265348	-0.469936	-0.0943398	-0.406313	-0.466837	-0.185569	0.330004	0.431589	-0.115145	0.348598	-0.157899	-0.187585	-0.12688	-0.444017	-0.149531	-0.146464	-0.797775	-0.21016	-0.404341	-0.229352	-0.278748	-0.525675	-1.10162	-0.808599	-0.390135	-0.903963	-0.548953	-0.584882
2	ENSG00000150687	0.131112	-0.0171577	-0.585383	-0.0305111	0.297417	0.100621	0.0473221	0.27961	-0.141553	-0.5406	0.269626	-0.291314	-0.319436	0.167578	-0.314127	0.232337	0.12714	0.0972724	0.77608	0.102427	0.101163	-0.30828	0.44629	0.208331	-0.284575	0.246556	0.763139	0.667404	0.0980051	0.794306	0.0612806	0.0975988	0.0985248	-0.161654	0.0134643	0.0944926	-0.264779	-0.00773401	0.233716	-0.0553691	-0.209054	-0.489284	-0.822273	-0.714777	-0.227221	-0.657133	-0.240726	-0.559725
2	ENSG00000130513	-0.2229	-0.195457	-0.786229	-0.318343	0.151736	-0.228327	-0.262692	-0.153609	-0.454589	-0.50765	-0.0446195	-0.445984	-0.426017	-0.0290156	-0.429182	-0.134531	-0.0846318	-0.322922	0.402756	0.0717461	-0.117733	-0.444158	0.0481584	-0.229007	-0.432462	-0.11157	0.200428	0.310425	-0.0649248	0.195535	-0.132428	-0.101905	0.409322	-0.256886	0.137816	0.0218754	-0.400599	-0.226155	-0.0999544	0.0354503	-0.191505	-0.428359	-0.841485	-0.909679	-0.372665	-0.823972	-0.600826	-0.597486
2	ENSG00000142227	-0.35617	-0.199103	-0.988506	-0.598464	-0.0351225	-0.532424	-0.604768	-0.54722	-0.516605	-0.743584	-0.147156	-0.448104	-0.526851	-0.210669	-0.736231	-0.288628	-0.239079	-0.49153	0.140296	-0.0384787	-0.345751	-0.50725	-0.184643	-0.509465	-0.501527	-0.26018	0.291593	0.397751	-0.14257	0.305392	-0.191953	-0.206921	-0.238409	-0.522954	-0.200463	-0.227969	-0.755194	-0.25153	-0.441067	-0.219113	-0.28597	-0.506818	-0.98971	-0.77079	-0.409853	-0.749256	-0.593269	-0.564216
2	ENSG00000168275	-0.269461	-0.197226	-0.882214	-0.462861	0.055023	-0.341794	-0.384321	-0.308063	-0.445843	-0.606434	-0.0673763	-0.416752	-0.422031	-0.118474	-0.624309	-0.195288	-0.179471	-0.389975	0.296701	-0.0134888	-0.250631	-0.48813	-0.00704666	-0.330091	-0.485964	-0.159966	0.35164	0.431337	-0.105892	0.356501	-0.185587	-0.152313	-0.00669683	-0.392075	-0.094145	-0.11507	-0.548888	-0.201171	-0.193629	-0.140135	-0.277836	-0.496813	-0.882186	-0.805914	-0.409687	-0.713814	-0.590342	-0.591
2	ENSG00000114023	-0.107916	-0.103536	-0.878114	-0.351719	0.0946442	-0.32408	-0.419072	-0.234759	-0.33127	-0.606131	0.0855679	-0.388352	-0.420675	-0.011947	-0.59554	-0.026609	-0.0579728	-0.162417	0.355581	0.00906157	-0.12583	-0.38607	0.147626	-0.233433	-0.388558	-0.000518364	0.525122	0.558374	-0.0379614	0.578588	-0.0710971	-0.13063	-0.00145897	-0.306118	-0.126835	-0.0393755	-0.629314	-0.0851945	-0.202177	-0.200292	-0.291321	-0.540263	-1.13188	-0.732212	-0.36102	-0.850868	-0.45534	-0.572297
2	ENSG00000119408	-0.16724	-0.159354	-0.784847	-0.361566	-0.00934557	-0.244347	-0.285526	-0.133687	-0.285779	-0.57223	-0.0243383	-0.31834	-0.360704	-0.123066	-0.65716	-0.124401	-0.143264	-0.20634	0.359789	-0.024983	-0.202996	-0.446837	0.163463	-0.17513	-0.459681	-0.0450806	0.464227	0.463963	-0.114112	0.579053	-0.132734	-0.206064	-0.270551	-0.302572	-0.1884	-0.07534	-0.477225	-0.114786	-0.0702782	-0.305772	-0.383905	-0.628219	-0.894368	-0.645781	-0.433776	-0.561676	-0.429859	-0.591831
2	ENSG00000085662	-0.128177	-0.172133	-0.751099	-0.337526	0.059292	-0.312708	-0.357918	-0.249654	-0.419022	-0.590795	-0.00644834	-0.468819	-0.473163	-0.0838429	-0.470933	-0.0964715	-0.119053	-0.23516	0.322704	-0.0430113	-0.168438	-0.451889	0.128889	-0.244949	-0.45202	-0.0841798	0.402947	0.450076	-0.107872	0.494089	-0.158184	-0.157069	0.0467811	-0.315558	-0.125443	-0.119636	-0.57686	-0.168202	-0.210731	-0.180816	-0.315493	-0.543691	-0.926683	-0.793708	-0.403735	-0.854061	-0.573311	-0.646804
2	ENSG00000090013	-0.187404	-0.136702	-0.844873	-0.431481	0.0920246	-0.39303	-0.457321	-0.37032	-0.423752	-0.576945	-0.0698859	-0.440922	-0.446919	-0.0920196	-0.539832	-0.157375	-0.088755	-0.310013	0.242448	0.0482365	-0.169283	-0.422463	0.104517	-0.36098	-0.432979	-0.157618	0.299365	0.395509	-0.0810178	0.392453	-0.110928	-0.187205	0.105189	-0.276326	0.0140394	-0.0314409	-0.610879	-0.18648	-0.285213	-0.10658	-0.256599	-0.518746	-1.01099	-0.753157	-0.412437	-0.845772	-0.582527	-0.590697
2	ENSG00000107984	-0.159881	-0.234086	-0.605062	-0.230154	0.0194082	-0.185905	-0.216583	-0.0589283	-0.371258	-0.641007	-0.0638624	-0.479089	-0.513254	-0.206291	-0.447455	-0.0661817	-0.178819	-0.144139	0.482492	-0.193259	-0.191314	-0.495195	0.091367	-0.0871712	-0.512146	-0.149327	0.524977	0.434555	-0.190054	0.530805	-0.193987	-0.216775	-0.418788	-0.424522	-0.294529	-0.373925	-0.553449	-0.323559	-0.107996	-0.362509	-0.475292	-0.644679	-0.731603	-0.663479	-0.438076	-0.61635	-0.488843	-0.639274
2	ENSG00000137210	-0.10436	-0.128059	-0.694895	-0.272357	0.0992846	-0.214631	-0.272856	-0.124261	-0.332513	-0.602349	0.0526802	-0.397627	-0.450531	-0.0659861	-0.443103	-0.0251644	-0.0729318	-0.120693	0.419713	-0.0427046	-0.0990279	-0.420089	0.107925	-0.146977	-0.435322	-0.0168685	0.511029	0.517437	-0.0616034	0.549798	-0.0845378	-0.122579	-0.17568	-0.321437	-0.153223	-0.16459	-0.554174	-0.175697	-0.125678	-0.23691	-0.357503	-0.57641	-0.833047	-0.691447	-0.356131	-0.664946	-0.425841	-0.596592
2	ENSG00000167601	-0.0248881	-0.150321	-0.529627	-0.106963	0.155099	-0.019699	-0.0455206	0.15545	-0.258759	-0.605766	0.0646961	-0.387073	-0.419955	-0.0781099	-0.378833	0.0570141	-0.0625702	0.0119007	0.683848	-0.0878841	-0.0687055	-0.438545	0.304818	0.0571104	-0.476963	0.03084	0.646364	0.518378	-0.100667	0.709883	-0.0927241	-0.153423	-0.264959	-0.298581	-0.194848	-0.233233	-0.436809	-0.212226	0.0878495	-0.309228	-0.457572	-0.683459	-0.743755	-0.677806	-0.415069	-0.570639	-0.423082	-0.670888
2	ENSG00000176788	-0.0794799	-0.13159	-0.614427	-0.184087	0.0917189	-0.180049	-0.219402	-0.0128583	-0.259966	-0.628861	0.0649731	-0.387895	-0.457988	-0.0853469	-0.459818	0.0142531	-0.0676537	-0.0551963	0.557266	-0.0605062	-0.0836382	-0.395252	0.182111	0.0129815	-0.415277	0.0148397	0.601834	0.526432	-0.0681554	0.626427	-0.0707733	-0.128072	-0.35614	-0.320005	-0.193873	-0.230269	-0.59133	-0.19627	-0.0848305	-0.304725	-0.409817	-0.612275	-0.823894	-0.58942	-0.341535	-0.610636	-0.362265	-0.580931
2	ENSG00000164161	0.393055	0.13775	-0.219914	0.217694	0.260014	0.431889	0.394966	0.637433	0.190088	-0.316183	0.373853	-0.0484729	-0.0759159	0.171026	-0.18586	0.395603	0.232338	0.512907	1.00776	0.0743603	0.290891	-0.139712	0.822002	0.561573	-0.183164	0.486674	0.922694	0.62238	0.127822	1.1657	0.213335	0.0279928	-0.292243	0.0924514	-0.068128	0.0682306	-0.028734	0.157564	0.591549	-0.303422	-0.412659	-0.646356	-0.612549	-0.172999	-0.215098	-0.140392	0.0998837	-0.461788
2	ENSG00000122641	0.0520723	-0.0610251	-0.533219	0.012034	0.186576	0.0651344	0.0336616	0.320213	-0.141277	-0.605515	0.206643	-0.321583	-0.399702	0.00293525	-0.366207	0.186328	0.0172088	0.171409	0.813437	-0.0426404	0.0614626	-0.361074	0.322931	0.248219	-0.39034	0.203688	0.78851	0.611142	-0.0143985	0.784548	0.0343268	-0.049401	-0.390799	-0.290093	-0.20844	-0.244355	-0.455197	-0.142536	0.172449	-0.322897	-0.455479	-0.675525	-0.746789	-0.532671	-0.309545	-0.452897	-0.188386	-0.599082
2	ENSG00000169715	-0.153385	-0.209775	-0.697322	-0.304002	0.0699894	-0.199203	-0.238308	-0.11164	-0.391094	-0.627988	-0.0470448	-0.459603	-0.476419	-0.162022	-0.531757	-0.103844	-0.134731	-0.181586	0.484419	-0.0713026	-0.182365	-0.504598	0.125612	-0.150255	-0.527101	-0.103873	0.46301	0.40436	-0.161563	0.538273	-0.159389	-0.21191	-0.252737	-0.387942	-0.199815	-0.230643	-0.509974	-0.25502	-0.0824708	-0.295961	-0.443106	-0.665357	-0.775617	-0.737569	-0.472101	-0.618164	-0.525766	-0.687202
2	ENSG00000165949	-0.232913	-0.276991	-0.788749	-0.35122	0.0267776	-0.34906	-0.358012	-0.242173	-0.503867	-0.674131	-0.0378576	-0.517514	-0.506418	-0.111063	-0.541328	-0.0975499	-0.171971	-0.324935	0.345099	-0.116025	-0.226135	-0.51598	0.000205598	-0.239161	-0.497957	-0.165726	0.424309	0.453709	-0.145624	0.397925	-0.204327	-0.132708	-0.0527606	-0.468808	-0.17914	-0.281553	-0.621487	-0.311652	-0.237639	-0.187763	-0.367002	-0.539597	-0.862311	-0.925352	-0.419016	-0.802411	-0.634954	-0.664378
2	ENSG00000023608	-0.141349	-0.212496	-0.599042	-0.207172	0.00945718	-0.202102	-0.213731	-0.0214962	-0.313792	-0.645026	-0.0356359	-0.440126	-0.511923	-0.199489	-0.472185	-0.0547144	-0.179665	-0.102759	0.52538	-0.188521	-0.188733	-0.478806	0.149074	-0.0481034	-0.495435	-0.0894894	0.574578	0.459	-0.183488	0.629676	-0.180686	-0.230109	-0.442045	-0.398886	-0.313265	-0.370234	-0.577998	-0.289881	-0.102029	-0.395873	-0.479273	-0.639435	-0.776571	-0.618366	-0.434069	-0.608087	-0.464503	-0.625416
2	ENSG00000023909	-0.0189016	-0.2137	-0.49663	-0.147956	0.0883733	-0.078518	-0.0724668	0.0614638	-0.320123	-0.594616	-0.0366691	-0.463688	-0.4753	-0.143777	-0.300044	0.0157541	-0.123949	-0.0518565	0.625654	-0.215009	-0.146946	-0.481701	0.349892	0.0101993	-0.485648	-0.0714308	0.575762	0.458731	-0.18269	0.746489	-0.180677	-0.188713	-0.21204	-0.321591	-0.277416	-0.297941	-0.427554	-0.279208	-0.00113481	-0.314697	-0.455144	-0.628843	-0.70072	-0.723351	-0.456513	-0.673342	-0.527733	-0.675715
2	ENSG00000068001	-0.332888	-0.339871	-0.953985	-0.598854	-0.0466717	-0.658794	-0.727097	-0.736813	-0.681439	-0.712325	-0.253572	-0.563037	-0.572995	-0.214783	-0.642282	-0.304228	-0.280487	-0.582333	-0.0052942	-0.144632	-0.443142	-0.520747	-0.165233	-0.635474	-0.480733	-0.437272	0.146234	0.239246	-0.23444	0.296825	-0.327607	-0.216805	0.0868305	-0.553332	-0.191248	-0.232269	-0.781301	-0.281777	-0.61504	-0.110998	-0.169159	-0.272484	-0.991168	-0.9823	-0.410363	-1.10089	-0.80529	-0.513116
2	ENSG00000118523	0.181264	0.108827	-0.452658	0.00169691	0.140328	0.117226	0.0679731	0.344332	0.111349	-0.567148	0.281573	-0.108238	-0.230187	-0.032197	-0.378813	0.257537	0.0768417	0.358628	0.705173	-0.0421598	0.102213	-0.20529	0.320767	0.298016	-0.235191	0.284511	0.899008	0.679463	0.0555593	1.04081	0.178566	-0.0503674	-1.01936	-0.336918	-0.414767	-0.29668	-0.574002	0.0561684	0.236671	-0.478168	-0.3894	-0.643248	-0.667399	-0.0689157	-0.12598	-0.00792668	0.222785	-0.381409
2	ENSG00000184470	-0.0171398	-0.00965116	-0.707707	-0.197693	0.171457	-0.0994026	-0.152461	0.0842592	-0.176705	-0.659025	0.20191	-0.289047	-0.364875	0.0118948	-0.47379	0.0808521	0.0148452	-0.00924394	0.608205	0.0842363	0.0291062	-0.332002	0.156415	0.0249444	-0.347183	0.149963	0.641014	0.623776	0.0517281	0.648348	0.0565036	-0.0136144	-0.357034	-0.3479	-0.150161	-0.143684	-0.606212	-0.062227	0.0281581	-0.225548	-0.269312	-0.595563	-0.865269	-0.550078	-0.212369	-0.495691	-0.166924	-0.525895
2	ENSG00000142634	-0.131483	-0.240791	-0.638127	-0.281486	0.00426042	-0.226447	-0.249971	-0.121054	-0.380854	-0.64237	-0.0563328	-0.469548	-0.472132	-0.176789	-0.497933	-0.0742567	-0.176367	-0.178526	0.43952	-0.17226	-0.228766	-0.482409	0.137516	-0.124747	-0.497025	-0.130674	0.529379	0.466882	-0.180893	0.60366	-0.196881	-0.187247	-0.243108	-0.39447	-0.292328	-0.313481	-0.52994	-0.284058	-0.143995	-0.361902	-0.433942	-0.609676	-0.786232	-0.718581	-0.442222	-0.678154	-0.515842	-0.644543
2	ENSG00000148671	-0.274078	-0.238915	-0.879636	-0.480541	0.0289443	-0.407427	-0.477396	-0.377861	-0.503845	-0.68679	-0.131157	-0.490599	-0.507842	-0.17603	-0.620465	-0.228402	-0.24147	-0.405351	0.293985	-0.118037	-0.333242	-0.529603	-0.016007	-0.393155	-0.570498	-0.262612	0.40329	0.424077	-0.184304	0.426995	-0.230184	-0.243701	-0.115335	-0.423016	-0.217074	-0.266153	-0.650126	-0.298229	-0.314511	-0.24655	-0.389425	-0.576461	-0.921314	-0.84084	-0.493007	-0.79017	-0.681122	-0.664259
2	ENSG00000124762	-0.203428	-0.20038	-0.706964	-0.272159	0.142417	-0.244829	-0.266697	-0.124839	-0.455516	-0.555225	-0.0385777	-0.489109	-0.484217	-0.0416423	-0.363271	-0.12091	-0.0751464	-0.265051	0.405369	0.032153	-0.0999404	-0.442583	0.0676951	-0.206578	-0.445514	-0.118067	0.238562	0.324131	-0.0824611	0.244817	-0.139656	-0.140544	0.350425	-0.251192	0.108732	-0.0724364	-0.487105	-0.280575	-0.152595	-0.00407244	-0.238019	-0.459212	-0.794598	-0.8687	-0.392455	-0.838347	-0.620102	-0.611057
2	ENSG00000196611	-0.266114	-0.262976	-0.742763	-0.22084	0.150654	-0.311623	-0.330569	-0.0949167	-0.461684	-0.598944	0.0802913	-0.480733	-0.516583	-0.018513	-0.492972	-0.00525251	-0.121753	-0.257348	0.44219	-0.0594398	-0.178726	-0.459722	-0.0649917	-0.172542	-0.438574	-0.0793143	0.553119	0.599838	-0.0915259	0.270689	-0.210294	-0.0263634	-0.029768	-0.468994	-0.128303	-0.240517	-0.579587	-0.327169	-0.227514	-0.0869951	-0.335341	-0.475003	-0.817592	-0.940823	-0.374438	-0.82105	-0.682376	-0.624062
2	ENSG00000078401	0.47114	0.517036	-0.146611	0.197116	0.176109	0.349314	0.273153	0.497728	0.619248	-0.0929744	0.630979	0.456352	0.280666	0.31606	-0.22771	0.49087	0.426658	0.702024	0.52864	0.36851	0.481955	0.309986	0.51547	0.601564	0.280139	0.724583	0.92254	0.707669	0.414182	1.10134	0.569795	0.210669	-0.870763	0.151437	-0.0602066	0.267499	-0.157117	0.636066	0.513279	-0.215839	-0.00842678	-0.258457	-0.424926	0.69198	0.327588	0.596056	0.896652	0.183824
3	ENSG00000184113	-0.112243	0.0153599	0.442695	0.0138854	-0.139602	-0.224431	-0.194696	-0.413543	0.00201071	0.441072	-0.218278	0.181927	0.18982	-0.00697411	0.395	-0.172416	-0.0311595	-0.215984	-0.776638	-0.00139006	-0.0801896	0.319519	-0.407316	-0.294816	0.355349	-0.271339	-0.743628	-0.576725	-0.0133591	-0.82192	-0.0599417	0.0664885	0.4112	0.171776	0.216851	0.106276	0.183553	0.00318459	-0.397218	0.379253	0.494213	0.744787	0.614386	0.386858	0.317698	0.150181	0.0532844	0.59724
3	ENSG00000119630	-0.268543	-0.211007	-0.18802	-0.191669	0.00803777	-0.327295	-0.271003	-0.455052	-0.401848	0.132707	-0.243598	-0.180667	-0.0379437	0.0794297	0.153366	-0.237007	-0.0549817	-0.536225	-0.532761	0.142405	-0.116898	-0.0315897	-0.369804	-0.481141	0.118554	-0.328318	-0.778347	-0.44745	-0.0295267	-0.879985	-0.195588	0.145955	1.40072	-0.0086598	0.500917	0.373432	0.125358	-0.112903	-0.357629	0.690533	0.584836	0.619284	0.00613638	-0.553869	0.0977481	-0.624615	-0.418968	0.122186
3	ENSG00000163171	-0.00245822	-0.0348227	0.451456	0.117621	0.0070338	-0.0701608	0.00694459	-0.1898	-0.0737107	0.379433	-0.175685	0.0215968	0.0936854	0.062268	0.534749	-0.0595851	0.029613	-0.151331	-0.466395	-0.0239078	0.00728052	0.234145	-0.226006	-0.193356	0.31393	-0.203347	-0.620096	-0.485473	0.00632813	-0.667433	-0.0699758	0.159678	0.760739	0.15718	0.273453	0.126813	0.255907	-0.0617395	-0.240292	0.479643	0.498207	0.709952	0.580637	0.104191	0.250871	-0.107413	-0.0857284	0.415759
3	ENSG00000170365	0.144641	0.131047	0.752043	0.339607	0.0141533	0.157925	0.21439	0.096579	0.228461	0.509507	-0.0324906	0.27733	0.277552	0.112619	0.663297	0.107574	0.119138	0.139247	-0.401083	0.00632164	0.134103	0.419573	-0.146618	0.0838163	0.442614	-0.0181528	-0.438606	-0.410877	0.0838639	-0.511516	0.0822236	0.192798	0.26359	0.253883	0.165782	0.0877346	0.399419	0.0764685	-0.0329679	0.344636	0.441812	0.665175	0.812176	0.538214	0.402439	0.39197	0.27641	0.582456
3	ENSG00000133800	-0.110095	-0.117262	0.4402	0.0502597	-0.150595	-0.120363	-0.0482796	-0.258854	-0.0974095	0.435095	-0.282049	0.0715761	0.203609	-0.0441526	0.430455	-0.159148	-0.0974014	-0.224854	-0.672962	-0.11176	-0.134719	0.174143	-0.336167	-0.237425	0.240914	-0.315101	-0.727851	-0.609977	-0.113474	-0.774149	-0.170954	0.0264298	0.57717	0.105833	0.145463	0.0799186	0.362394	-0.0708679	-0.257638	0.349937	0.385444	0.635072	0.679417	0.142614	0.174215	0.0771631	-0.0815294	0.403595
3	ENSG00000198668	-0.448234	-0.522339	-0.322245	-0.398062	-0.206625	-0.695032	-0.644664	-0.809341	-0.783856	-0.380845	-0.530076	-0.629612	-0.561171	-0.34573	0.00864085	-0.358796	-0.377845	-0.729271	-0.632284	-0.369937	-0.506573	-0.373829	-0.630574	-0.73406	-0.194698	-0.765538	-0.605826	-0.443151	-0.384489	-0.648382	-0.515215	-0.135498	0.49723	-0.57189	-0.143983	-0.343924	-0.60358	-0.516368	-0.838549	0.181499	0.202434	0.367499	-0.277697	-0.810383	-0.160038	-1.11818	-0.731464	-0.124496
3	ENSG00000120278	0.255433	0.00669903	0.970878	0.531213	0.0313065	0.323528	0.441803	0.339987	0.167633	0.404938	-0.0180521	0.0776147	0.148795	0.0862544	0.863779	0.237356	0.124135	0.277455	-0.125426	-0.144588	0.185745	0.292285	0.111955	0.294896	0.33183	-0.00295734	-0.290769	-0.39618	-0.00956064	-0.316734	-0.0144537	0.172904	0.235746	0.25622	0.0788126	-0.064232	0.485344	-0.0712981	0.111172	0.207342	0.207139	0.461554	0.766275	0.336132	0.255406	0.153706	0.144876	0.328891
3	ENSG00000157510	0.0656433	-0.105081	0.720782	0.260923	-0.100098	0.0491419	0.15646	-0.0160786	-0.00397804	0.363134	-0.169086	0.0140599	0.125887	-0.0184833	0.618605	0.0174134	-0.0106	-0.00644227	-0.417184	-0.16739	-0.00575874	0.18663	-0.0993602	-0.0213578	0.242204	-0.181976	-0.496687	-0.490018	-0.0963795	-0.517728	-0.137242	0.0910983	0.392749	0.14993	0.0607123	-0.0393269	0.360668	-0.116277	-0.116208	0.19585	0.222091	0.472727	0.659325	0.18512	0.148962	0.0419206	-0.0395974	0.295369
3	ENSG00000102760	0.0144122	0.132807	0.397396	0.164738	0.0328477	-0.0705421	-0.0491111	-0.169672	0.142307	0.423835	-0.00775983	0.253224	0.269636	0.211029	0.431074	0.0128121	0.156646	-0.0694731	-0.548901	0.208564	0.111342	0.440156	-0.319046	-0.106953	0.527293	-0.0319094	-0.587678	-0.398149	0.183286	-0.720342	0.124634	0.301454	0.643345	0.224452	0.381203	0.335197	0.282181	0.163805	-0.211282	0.569503	0.696512	0.865275	0.453054	0.340073	0.506041	0.0995408	0.260039	0.660933
3	ENSG00000261371	0.210332	0.178936	0.807515	0.353963	-0.0205038	0.234598	0.289207	0.139404	0.330702	0.616197	0.0306212	0.372752	0.411427	0.152979	0.634492	0.142695	0.169118	0.228103	-0.418	0.0509723	0.197362	0.472803	-0.0375306	0.181423	0.485913	0.066693	-0.420686	-0.433168	0.118766	-0.471686	0.135425	0.192298	0.293976	0.394558	0.215949	0.202757	0.550998	0.185225	0.0909278	0.306217	0.404584	0.628375	0.832806	0.679926	0.403583	0.524268	0.415279	0.618223
3	ENSG00000128052	0.011944	-0.144503	0.668938	0.180682	-0.13528	0.000409668	0.0988445	-0.0862397	-0.0872287	0.448289	-0.246525	0.0400429	0.15148	-0.0575553	0.585388	-0.0360073	-0.0741804	-0.0771265	-0.461774	-0.203464	-0.0963483	0.163265	-0.131336	-0.0514974	0.203452	-0.234531	-0.536741	-0.537173	-0.151821	-0.553033	-0.199038	0.0331773	0.440446	0.129947	0.052486	-0.045999	0.413438	-0.128109	-0.159477	0.247884	0.267548	0.548144	0.777322	0.1658	0.111862	0.0514235	-0.141549	0.327822
3	ENSG00000203883	-0.0152524	0.141943	0.403717	0.0835062	-0.0349812	-0.0769478	-0.0667852	-0.258865	0.153559	0.464681	-0.0740945	0.307185	0.319732	0.114231	0.379475	-0.0490117	0.0896752	-0.0786427	-0.665712	0.135751	0.0456675	0.422268	-0.355465	-0.195376	0.478125	-0.109657	-0.620128	-0.456704	0.129896	-0.712667	0.104392	0.185907	0.395932	0.210206	0.273347	0.241592	0.292511	0.159533	-0.21093	0.456984	0.594473	0.80106	0.601774	0.487956	0.448342	0.312938	0.28944	0.691529
3	ENSG00000130508	0.0478342	0.0358904	0.645025	0.225067	-0.0770296	0.0236471	0.0984104	-0.0556723	0.10415	0.443537	-0.116399	0.188274	0.236355	0.0348375	0.573795	-0.000572352	0.0462051	0.0233133	-0.505994	-0.0465759	0.050994	0.32748	-0.213947	-0.0015827	0.367641	-0.117167	-0.56049	-0.514002	0.0114863	-0.619794	0.00019431	0.127662	0.364135	0.211744	0.162604	0.0672661	0.307141	0.0174109	-0.138777	0.296777	0.406704	0.636997	0.699875	0.435539	0.320427	0.227764	0.188493	0.52188
3	ENSG00000091409	0.101167	-0.0641622	0.580103	0.254793	0.015536	0.0977197	0.176208	0.0328333	-0.0480763	0.310079	-0.12298	0.0450698	0.121941	0.042986	0.598629	0.0622116	0.0290004	-0.0207016	-0.265099	-0.132118	0.0203022	0.179269	-0.0567248	-0.0032272	0.22562	-0.136633	-0.402862	-0.415423	-0.0567143	-0.417453	-0.0831485	0.14405	0.460182	0.100193	0.0911378	0.00285168	0.330925	-0.106573	-0.0738055	0.311038	0.298908	0.498307	0.591778	0.0633535	0.171199	-0.0083321	-0.0805339	0.280525
3	ENSG00000196628	0.397828	0.261958	1.03607	0.602725	0.090941	0.444896	0.526757	0.430266	0.478314	0.610605	0.180881	0.393804	0.406429	0.238494	0.811895	0.34896	0.301191	0.492738	-0.129254	0.0689005	0.36131	0.542783	0.182278	0.447349	0.562622	0.237244	-0.148329	-0.264071	0.194769	-0.18036	0.237591	0.283757	0.155653	0.470505	0.205695	0.166751	0.641792	0.214503	0.27986	0.27503	0.3577	0.591281	0.9459	0.80357	0.47451	0.617843	0.558811	0.613904
3	ENSG00000091879	0.182367	0.0754529	0.809574	0.388401	0.0466506	0.213191	0.309495	0.159172	0.173057	0.452459	-0.054504	0.154201	0.2252	0.0876612	0.769112	0.141513	0.144959	0.163819	-0.315316	-0.000833193	0.167706	0.348862	-0.0316115	0.164723	0.418121	-0.0471978	-0.442618	-0.458032	0.0566789	-0.477139	0.0639521	0.182694	0.41906	0.267699	0.2274	0.130522	0.459451	0.0256531	0.0513938	0.343522	0.429611	0.613301	0.707598	0.450923	0.345407	0.194004	0.266796	0.49349
3	ENSG00000079257	0.00739859	0.156865	0.508232	0.138436	-0.0233824	-0.0530117	-0.0286231	-0.215097	0.178605	0.440703	-0.0705179	0.301581	0.299096	0.107446	0.436788	-0.0344979	0.109354	-0.0428041	-0.645484	0.129082	0.0651763	0.429518	-0.32398	-0.171852	0.469459	-0.113658	-0.587412	-0.446787	0.131283	-0.656298	0.110671	0.179556	0.275775	0.202962	0.25654	0.198339	0.280624	0.139669	-0.21244	0.427455	0.560074	0.754003	0.639811	0.525032	0.443549	0.344049	0.291447	0.675934
3	ENSG00000159167	-0.139958	-0.235037	0.257642	0.0441825	-0.0574807	-0.212334	-0.167518	-0.322702	-0.327752	0.185737	-0.290645	-0.184843	-0.0617751	-0.0115551	0.484148	-0.154054	-0.120466	-0.345413	-0.466574	-0.167161	-0.164985	0.0253601	-0.279571	-0.277314	0.120953	-0.379525	-0.631036	-0.509743	-0.156663	-0.74133	-0.283848	0.0512833	1.02536	0.0688936	0.261011	0.0193368	0.167497	-0.263025	-0.384789	0.458956	0.326611	0.57658	0.316101	-0.283053	0.0510495	-0.454512	-0.412513	0.178319
3	ENSG00000125810	0.0456576	-0.0247194	0.620177	0.235922	-0.102213	0.0521605	0.120284	-0.0182311	0.0927472	0.421642	-0.103829	0.170423	0.22094	0.0298421	0.509052	0.0295697	0.0137129	0.0255136	-0.468687	-0.12226	0.0169289	0.299247	-0.205471	0.0182134	0.350895	-0.129685	-0.44581	-0.44634	-0.0158652	-0.520798	-0.0424635	0.131427	0.242483	0.161592	0.0683083	0.027985	0.330961	0.00311503	-0.104439	0.246092	0.350884	0.624797	0.770896	0.391947	0.300639	0.282078	0.184505	0.527929
3	ENSG00000152818	0.55479	0.17196	1.24114	0.796337	0.178512	0.657092	0.780355	0.710594	0.42447	0.610473	0.158121	0.252129	0.338711	0.228939	1.05851	0.466411	0.323934	0.64844	0.18392	-0.0510022	0.414187	0.421324	0.560864	0.661442	0.428711	0.260036	-0.00251819	-0.268943	0.105668	0.0637587	0.155794	0.192771	0.312228	0.574963	0.210199	0.123541	0.828278	0.0896515	0.482359	0.220418	0.171969	0.383189	0.894974	0.604949	0.264852	0.354272	0.351644	0.352291
3	ENSG00000174718	0.0921263	0.0722706	0.673234	0.234192	-0.126575	0.0679362	0.135911	-0.0320074	0.194523	0.618665	-0.0831531	0.286194	0.357036	0.0853431	0.5526	0.00726564	0.0474556	0.0457025	-0.536448	-0.00304036	0.0639521	0.380861	-0.14129	0.0751582	0.416467	-0.0270183	-0.579002	-0.513555	0.0280564	-0.616295	0.00673838	0.143633	0.516823	0.362713	0.200196	0.187401	0.481065	0.123492	-0.0455866	0.31581	0.412963	0.661117	0.738389	0.538998	0.31491	0.327284	0.245452	0.554842
3	ENSG00000128512	0.577391	0.289303	1.22303	0.784913	0.180155	0.661421	0.764495	0.692013	0.559063	0.656308	0.263289	0.381807	0.427877	0.286811	0.968225	0.50096	0.377223	0.67541	0.164131	0.062878	0.464547	0.540277	0.506646	0.698558	0.540495	0.370399	0.071176	-0.159457	0.20513	0.0966679	0.256537	0.296478	0.205487	0.612511	0.224416	0.18374	0.820912	0.214783	0.511001	0.23483	0.245613	0.458451	0.950899	0.797209	0.408111	0.578315	0.534244	0.483772
3	ENSG00000131370	-0.252166	-0.0795486	-0.0557938	-0.208627	0.0332158	-0.364975	-0.377772	-0.549864	-0.31827	0.268847	-0.221142	0.0111644	0.102061	0.101106	0.18609	-0.240955	-0.112917	-0.541499	-0.593443	0.0367567	-0.210736	0.128876	-0.422518	-0.534869	0.154234	-0.348206	-0.618796	-0.333544	-0.0306876	-0.765625	-0.209398	0.15436	1.05456	0.0508841	0.329149	0.228868	0.0927893	-0.0555604	-0.468225	0.644515	0.599632	0.755906	0.268792	-0.262986	0.164141	-0.363771	-0.491619	0.359819
3	ENSG00000187498	0.285723	0.0734874	0.95348	0.48304	-0.0265732	0.344969	0.448278	0.299704	0.269481	0.521768	-0.0114744	0.2117	0.287364	0.0819675	0.781288	0.210142	0.164673	0.30778	-0.218676	-0.069844	0.20066	0.377353	0.0844076	0.330838	0.437452	0.0323307	-0.351556	-0.457855	0.0319898	-0.313229	0.0769634	0.172624	0.236101	0.328061	0.134175	0.0981203	0.564336	0.0668311	0.181639	0.215189	0.317353	0.56563	0.880351	0.56285	0.344979	0.39037	0.39874	0.502019
3	ENSG00000130755	-0.166703	-0.0968477	0.0467989	-0.0775603	0.076681	-0.129202	-0.0807316	-0.313112	-0.226031	0.201345	-0.214708	-0.0484578	0.0326426	0.0893446	0.316859	-0.155803	-0.0133611	-0.388471	-0.495825	0.117758	-0.0777252	0.0830638	-0.357443	-0.401847	0.24299	-0.318585	-0.697922	-0.487651	0.0319644	-0.814576	-0.117264	0.184951	1.08614	0.0197869	0.422497	0.279615	0.234577	-0.068086	-0.236314	0.653534	0.657921	0.772988	0.345997	-0.259117	0.246042	-0.240788	-0.188915	0.346041
3	ENSG00000163638	0.233092	0.0707676	1.00377	0.436569	-0.108275	0.168822	0.260886	0.132309	0.251118	0.495964	-0.0457124	0.183827	0.204449	0.0290318	0.754488	0.14027	0.0946886	0.265977	-0.390891	-0.116265	0.141416	0.385319	-0.00213959	0.233129	0.402114	-0.0223559	-0.355796	-0.435689	-0.0108941	-0.366626	0.0129997	0.091323	0.0640692	0.349042	0.0443311	-0.0394566	0.399364	0.0176669	-0.0311586	0.10935	0.216649	0.504194	0.809459	0.656818	0.304397	0.329322	0.302968	0.479419
3	ENSG00000169744	0.332987	0.248465	1.03663	0.49552	0.0243798	0.31845	0.383901	0.218199	0.430046	0.648362	0.0821508	0.386226	0.394066	0.181263	0.79653	0.229014	0.244181	0.373795	-0.343557	0.0814273	0.28447	0.547151	0.0901161	0.298071	0.544987	0.138349	-0.321459	-0.368437	0.158685	-0.327931	0.189417	0.204938	0.164602	0.50896	0.226793	0.185072	0.62384	0.205443	0.133279	0.274706	0.369529	0.613166	0.914965	0.827833	0.443361	0.561762	0.483332	0.63604
3	ENSG00000069122	0.00302068	-0.100178	0.691287	0.199806	-0.146868	-0.0097041	0.110432	-0.0442725	-0.0203789	0.375304	-0.230329	0.0205587	0.104573	-0.0826842	0.638039	-0.0465521	-0.0500114	-0.0458361	-0.52435	-0.20228	-0.0464611	0.169483	-0.222549	-0.0533655	0.226343	-0.245913	-0.600853	-0.56909	-0.127926	-0.625968	-0.144157	0.0403279	0.316807	0.0757157	0.0119226	-0.0899743	0.256022	-0.136617	-0.17988	0.186954	0.277099	0.484876	0.654131	0.249586	0.168954	0.126526	0.00594353	0.314802
3	ENSG00000144645	0.417815	0.169652	1.08512	0.638513	0.131007	0.455685	0.573136	0.485818	0.347023	0.581717	0.10629	0.246793	0.316435	0.195169	0.96528	0.36767	0.269159	0.479476	-0.0408759	-0.0228998	0.342789	0.44895	0.293516	0.462955	0.460419	0.172914	-0.167527	-0.319651	0.107122	-0.186835	0.145584	0.238136	0.295918	0.437926	0.178577	0.126763	0.65393	0.100691	0.272474	0.281827	0.302119	0.49765	0.80692	0.575679	0.354103	0.320379	0.343915	0.436453
3	ENSG00000135636	0.440737	0.255078	1.06085	0.6393	0.195128	0.470674	0.552556	0.469535	0.416029	0.574038	0.159947	0.295965	0.353693	0.292927	0.961699	0.354615	0.34153	0.470711	-0.0512817	0.15322	0.397862	0.517933	0.30787	0.45542	0.551844	0.246994	-0.21102	-0.308295	0.203003	-0.22667	0.22028	0.272822	0.535408	0.568099	0.365387	0.308659	0.701155	0.179695	0.278339	0.396608	0.430228	0.594611	0.695087	0.613109	0.413626	0.292183	0.378077	0.502282
3	ENSG00000085871	-0.0847382	0.0527613	0.362976	0.0218297	0.0220955	-0.209358	-0.165779	-0.445013	-0.0597807	0.355496	-0.205871	0.0872926	0.111416	0.10157	0.497871	-0.136151	0.0724538	-0.265827	-0.732486	0.145599	0.0136047	0.325039	-0.37507	-0.391264	0.424256	-0.307704	-0.810865	-0.545684	0.0823032	-0.850799	0.00040342	0.147634	0.840593	0.207257	0.462663	0.269851	0.200682	-0.00436973	-0.398268	0.655388	0.696519	0.879878	0.522085	0.188341	0.387082	-0.0788355	-0.00577913	0.598876
3	ENSG00000162618	0.613289	0.195129	1.10583	0.85314	0.274046	0.661306	0.761204	0.761423	0.426968	0.447004	0.231293	0.168622	0.232936	0.293337	1.02911	0.568186	0.402284	0.709651	0.361819	0.0284745	0.470965	0.408141	0.656664	0.726184	0.459299	0.34845	0.132269	-0.163147	0.144007	0.299063	0.212733	0.268103	0.40549	0.512755	0.226336	0.228537	0.691305	0.1592	0.481021	0.236681	0.215296	0.370921	0.61948	0.451225	0.297569	0.0838864	0.390814	0.290894
3	ENSG00000196562	-0.0560861	-0.105853	0.444704	0.142239	-0.00458844	-0.0631211	0.035452	-0.112341	-0.107412	0.291325	-0.162842	-0.0364361	0.0697547	0.0618134	0.517784	-0.0672286	5.30672e-05	-0.18396	-0.431883	-0.0453475	-0.00100211	0.188727	-0.218734	-0.195393	0.278401	-0.206721	-0.614501	-0.468847	-0.0389025	-0.685273	-0.128201	0.131221	0.877039	0.144416	0.300895	0.110718	0.294184	-0.132116	-0.205815	0.464742	0.462173	0.641233	0.540334	-0.0108922	0.206709	-0.150759	-0.165627	0.361729
3	ENSG00000198873	0.314044	0.0679047	1.10789	0.542703	-0.0393512	0.407692	0.544879	0.395971	0.304118	0.555627	0.00147522	0.193754	0.259998	0.0679688	0.868543	0.232619	0.130868	0.340927	-0.16808	-0.108505	0.208496	0.353921	0.201015	0.418661	0.373657	0.0631958	-0.288008	-0.41541	-0.00355555	-0.270565	0.0160468	0.132205	0.22647	0.418735	0.105809	0.0290645	0.676951	0.0374137	0.252496	0.142948	0.174562	0.435706	0.931265	0.579792	0.267541	0.349241	0.304672	0.383382
3	ENSG00000182871	0.210213	0.208584	0.748892	0.357462	0.0552493	0.180837	0.224348	0.0963891	0.331002	0.506285	0.0666943	0.359485	0.341283	0.216443	0.639304	0.158389	0.217417	0.197282	-0.403892	0.104097	0.236096	0.50745	-0.0649478	0.120717	0.532147	0.0799262	-0.396448	-0.360079	0.185582	-0.485568	0.1788	0.275477	0.338946	0.373934	0.283667	0.216169	0.46733	0.173863	0.00694735	0.398623	0.5086	0.740029	0.757435	0.623458	0.476231	0.402698	0.404915	0.692591
3	ENSG00000071073	0.19645	-0.05524	0.755424	0.437832	0.122038	0.290114	0.394922	0.293735	-0.0100131	0.3075	-0.0717625	-0.0200634	0.107963	0.0692532	0.780157	0.167172	0.0722013	0.139777	0.0159419	-0.156498	0.0879021	0.1509	0.127864	0.165618	0.177666	-0.0622506	-0.231219	-0.337157	-0.0596636	-0.267472	-0.0854905	0.158791	0.470264	0.177931	0.0817942	-0.0615121	0.487744	-0.142319	0.103286	0.261444	0.188067	0.357079	0.67799	0.0154179	0.112059	-0.00105081	-0.149134	0.128616
3	ENSG00000206503	0.0224338	0.185822	0.465653	0.145016	-0.0115282	-0.0431188	-0.0262536	-0.175289	0.190653	0.504858	0.0196659	0.352078	0.363714	0.161065	0.426109	0.0266595	0.117139	0.00349939	-0.611209	0.151451	0.115805	0.467363	-0.398228	-0.0887781	0.486544	-0.0150672	-0.532231	-0.393233	0.175632	-0.739432	0.144796	0.254138	0.277305	0.19271	0.253498	0.168919	0.226276	0.163383	-0.193662	0.43814	0.554507	0.758364	0.664724	0.558617	0.50071	0.45626	0.349998	0.693679
3	ENSG00000004399	0.0884717	0.00694325	0.645683	0.26688	-0.123978	0.0304415	0.106913	-0.0345259	0.120207	0.461673	-0.0595712	0.170659	0.24671	0.0957034	0.522285	0.0436005	0.0596869	0.0541956	-0.481169	-0.0662386	0.0482252	0.314827	-0.123794	0.0348953	0.377749	-0.0717405	-0.473173	-0.436937	0.00369749	-0.50707	-0.0241876	0.161564	0.507384	0.249456	0.154716	0.115783	0.390824	0.0422357	-0.106904	0.270601	0.338859	0.614107	0.62953	0.340699	0.285887	0.165323	0.159131	0.47731
3	ENSG00000164056	-0.0387281	-0.0542692	0.604403	0.154777	-0.169833	-0.0991321	-0.0315004	-0.176947	0.00759774	0.357134	-0.213458	0.0866382	0.125073	-0.0858413	0.497119	-0.0781137	-0.0604165	-0.05218	-0.622586	-0.183022	-0.0559784	0.237211	-0.350476	-0.115337	0.265373	-0.241618	-0.612055	-0.565511	-0.101663	-0.670742	-0.103339	0.0220971	0.0419029	0.037405	-0.0201025	-0.151217	0.11633	-0.110343	-0.284269	0.156283	0.261355	0.531773	0.724454	0.385063	0.238416	0.2153	0.100271	0.451482
3	ENSG00000234745	0.0322518	0.204849	0.52858	0.224328	0.0160625	-0.0231753	-0.00537631	-0.0970561	0.234473	0.446046	0.0565562	0.351059	0.296896	0.164644	0.46368	0.0542306	0.140967	0.0630593	-0.550804	0.146481	0.157901	0.482665	-0.399774	-0.0374487	0.502442	0.0125257	-0.479059	-0.35759	0.191548	-0.716019	0.176005	0.269253	0.209321	0.178165	0.233848	0.105585	0.166102	0.13661	-0.207413	0.405585	0.527243	0.747393	0.6699	0.606569	0.522809	0.452848	0.390331	0.706775
3	ENSG00000147113	0.240754	0.26844	0.77141	0.380328	0.0382947	0.148986	0.18243	0.0618242	0.361156	0.538559	0.0945406	0.377809	0.367468	0.214747	0.686184	0.194136	0.243661	0.26083	-0.463171	0.145222	0.268534	0.566191	-0.110203	0.107535	0.596178	0.106188	-0.412991	-0.367745	0.214565	-0.471241	0.227547	0.265786	0.244073	0.369064	0.258483	0.187415	0.382323	0.223287	-0.0440242	0.398401	0.546825	0.757985	0.720211	0.753565	0.545221	0.422847	0.497868	0.728019
3	ENSG00000163513	0.446444	0.312633	1.03769	0.61688	0.0783513	0.46352	0.525573	0.44444	0.528119	0.687631	0.236069	0.474045	0.486608	0.291711	0.814796	0.38747	0.329058	0.526656	-0.156494	0.112055	0.409125	0.613851	0.217673	0.524801	0.6256	0.308223	-0.132978	-0.243615	0.234316	-0.157955	0.27244	0.318781	0.249449	0.556141	0.263146	0.244428	0.67396	0.298999	0.315186	0.320206	0.418976	0.647796	0.942705	0.888796	0.53939	0.647302	0.640925	0.688837
3	ENSG00000157404	0.00233067	-0.219553	0.618906	0.235411	-0.175972	-0.105809	-0.0261874	-0.112747	-0.144638	0.312758	-0.238652	-0.108353	0.0337528	-0.0863332	0.627416	0.00633932	-0.0867584	-0.0390546	-0.47588	-0.274814	-0.0986437	0.119751	-0.173953	-0.0838033	0.171107	-0.26901	-0.521476	-0.525805	-0.200877	-0.539734	-0.24503	0.00981507	0.296092	-0.00303797	-0.0628832	-0.156654	0.116504	-0.197777	-0.300263	0.165952	0.180597	0.444818	0.479156	0.020132	0.0964138	-0.184048	-0.172371	0.21861
3	ENSG00000158270	0.147313	-0.088485	0.792338	0.39499	-0.0381156	0.246532	0.380624	0.240659	0.113974	0.404419	-0.134443	0.0371174	0.210173	0.00824347	0.703017	0.0918309	0.0537917	0.122943	-0.255471	-0.151038	0.0687551	0.192936	0.064823	0.175499	0.261749	-0.103953	-0.448746	-0.51757	-0.0832035	-0.431181	-0.091996	0.109197	0.409097	0.219888	0.0919455	0.0428214	0.537026	-0.0761407	0.0951302	0.212624	0.201372	0.43245	0.66995	0.231527	0.140875	0.156518	0.0934444	0.268437
3	ENSG00000134871	0.384243	0.184331	0.992577	0.608864	0.0911117	0.398929	0.464537	0.399035	0.382319	0.50052	0.151267	0.271712	0.287274	0.205951	0.836572	0.36087	0.276557	0.451062	-0.0665972	0.0250633	0.332135	0.489677	0.170843	0.439746	0.541063	0.19372	-0.16035	-0.278659	0.155556	-0.169562	0.190273	0.296571	0.197713	0.377524	0.180247	0.138939	0.509132	0.16119	0.200348	0.261252	0.364936	0.617032	0.801957	0.63172	0.46303	0.324319	0.49682	0.57481
3	ENSG00000164929	-0.00334019	-0.0842446	0.569411	0.188341	-0.100575	-0.109083	-0.0477118	-0.209541	-0.0548615	0.375796	-0.202738	0.0218587	0.12369	-0.00918826	0.569068	-0.0387988	-0.030391	-0.0848316	-0.555332	-0.136031	-0.062383	0.216558	-0.22943	-0.135908	0.26574	-0.240871	-0.584519	-0.524003	-0.0840719	-0.632756	-0.13368	0.0733791	0.402824	0.121737	0.101365	-0.014127	0.229852	-0.105561	-0.295515	0.290935	0.30677	0.57626	0.578986	0.161642	0.193225	-0.0578951	-0.0649772	0.37443
3	ENSG00000164035	0.287628	0.212922	0.977579	0.454816	0.00947481	0.322126	0.385931	0.238884	0.388223	0.557781	0.0442837	0.326362	0.3506	0.133562	0.795811	0.182022	0.214382	0.331559	-0.371533	0.0767211	0.248273	0.474	0.0331903	0.268982	0.490311	0.0954891	-0.390733	-0.42444	0.127945	-0.395343	0.184876	0.172655	0.110358	0.411605	0.17756	0.160628	0.583233	0.173606	0.148783	0.226683	0.351559	0.527456	0.824702	0.749126	0.39605	0.527312	0.501162	0.561276
3	ENSG00000163762	0.0999283	0.156428	0.548885	0.206873	0.0646781	0.0584404	0.106586	-0.0678384	0.143268	0.431066	-0.0176639	0.224433	0.269892	0.155084	0.603008	0.0679515	0.166747	0.0352675	-0.498834	0.145221	0.172099	0.408402	-0.230745	-0.0848451	0.462994	-0.0453654	-0.568774	-0.43759	0.148726	-0.647976	0.13186	0.237363	0.473911	0.220462	0.304539	0.216092	0.299835	0.11214	-0.137837	0.484341	0.586336	0.713316	0.625125	0.421041	0.437881	0.234677	0.248474	0.565181
3	ENSG00000149212	-0.0476639	-0.170452	0.816955	0.200692	-0.250462	-0.0401527	0.0822947	-0.10804	-0.0380366	0.364732	-0.296535	-0.0258426	0.0319022	-0.185796	0.591341	-0.108982	-0.131303	-0.0735825	-0.584746	-0.300822	-0.135427	0.145949	-0.257862	-0.0634015	0.17396	-0.311652	-0.591724	-0.608255	-0.214697	-0.608976	-0.210904	-0.0905648	0.0252025	0.0624864	-0.112108	-0.212025	0.314401	-0.20152	-0.220422	0.0298504	0.103536	0.414512	0.894189	0.303898	0.0937428	0.149488	-0.0251828	0.312368
3	ENSG00000107719	-0.0327393	-0.167381	0.544909	0.172915	-0.120176	-0.121876	-0.0188921	-0.155212	-0.128499	0.223222	-0.229464	-0.119544	-0.0258621	-0.0661631	0.558986	-0.0546123	-0.0708733	-0.1326	-0.46571	-0.203571	-0.105366	0.103485	-0.202005	-0.117535	0.187946	-0.279649	-0.498296	-0.468957	-0.15303	-0.536326	-0.211925	0.057918	0.417804	0.0167727	0.0175812	-0.105282	0.15185	-0.189057	-0.28872	0.212091	0.251952	0.490939	0.429632	0.0135949	0.113623	-0.198599	-0.173689	0.226356
3	ENSG00000008517	-0.258412	-0.0665546	0.00910743	-0.110518	-0.126095	-0.576575	-0.59086	-0.631742	-0.209435	0.151234	-0.0658787	-0.0316297	-0.0646941	0.170314	0.134902	-0.153667	2.7019e-05	-0.409024	-0.739354	0.167483	-0.0603362	0.273043	-0.651597	-0.344259	0.361056	-0.163249	-0.698208	-0.363105	0.105923	-1.00842	-0.0378325	0.283334	0.765942	-0.00169686	0.363279	0.173541	-0.307909	-0.0211053	-0.758809	0.539961	0.640353	0.839113	-0.030715	-0.104429	0.38608	-0.469846	-0.0977972	0.502814
3	ENSG00000115306	0.336072	0.148476	1.05435	0.533515	0.0181684	0.331444	0.431949	0.323238	0.343826	0.554306	0.0573011	0.266488	0.293969	0.119266	0.827512	0.259261	0.18415	0.395854	-0.16152	-0.0594828	0.236202	0.439684	0.162508	0.398235	0.433415	0.10063	-0.200326	-0.346936	0.0736393	-0.183446	0.112133	0.166268	0.102339	0.39919	0.104943	0.0100796	0.502101	0.087132	0.143912	0.184998	0.25041	0.503754	0.875452	0.685011	0.338938	0.403972	0.352071	0.50801
3	ENSG00000237928	-0.11479	0.00253978	0.2585	0.0713668	0.0453251	-0.218216	-0.218079	-0.359765	-0.0788617	0.263141	-0.153921	0.0261597	0.0216244	0.0958012	0.394419	-0.0981376	0.0459481	-0.269695	-0.609831	0.104834	-0.0178708	0.284008	-0.403391	-0.358306	0.383932	-0.254285	-0.643853	-0.428447	0.0596237	-0.743435	-0.0314526	0.196949	0.692871	0.0805109	0.343914	0.208169	0.106246	-0.0321651	-0.410826	0.579369	0.607219	0.812564	0.356952	0.0639346	0.362251	-0.200951	-0.0558853	0.524592
3	ENSG00000165507	-0.0653505	0.150163	0.446985	0.073964	-0.086298	-0.13246	-0.131382	-0.270035	0.17753	0.389301	-0.102573	0.307378	0.233275	0.0337596	0.353158	-0.107151	0.0314837	-0.0731437	-0.675152	0.0906169	0.0172773	0.416605	-0.426388	-0.195888	0.422593	-0.13568	-0.609052	-0.458071	0.0893866	-0.708361	0.100448	0.126008	0.103456	0.149799	0.167118	0.0786217	0.123864	0.10289	-0.303549	0.321177	0.507884	0.704277	0.612409	0.609557	0.427626	0.405804	0.306285	0.710128
3	ENSG00000147408	0.0709342	-0.0973117	0.837414	0.304784	-0.108564	-0.034428	0.105021	-0.0756723	-0.0147457	0.30793	-0.173406	-0.0644987	0.0160674	-0.0550816	0.741947	0.0390915	0.00372285	-0.00255425	-0.440028	-0.213779	-0.0125342	0.201361	-0.143165	-0.0171382	0.260575	-0.229896	-0.427473	-0.45406	-0.0955519	-0.473612	-0.129691	0.0685154	0.14864	0.105414	0.00538768	-0.141126	0.231175	-0.171169	-0.222498	0.146596	0.23696	0.501056	0.647028	0.232386	0.213491	-0.0653302	-0.0207132	0.337891
3	ENSG00000152689	-0.0406397	-0.259427	0.668463	0.181296	-0.207805	-0.127172	-0.0141927	-0.181753	-0.211587	0.269737	-0.277091	-0.202536	-0.0368143	-0.118617	0.559178	-0.042234	-0.111289	-0.1761	-0.474522	-0.274416	-0.155073	0.0409976	-0.160052	-0.0752444	0.127489	-0.337884	-0.496885	-0.512472	-0.220069	-0.526069	-0.278575	-0.00333938	0.379267	0.0571601	-0.00173669	-0.136819	0.248547	-0.259567	-0.2782	0.102529	0.129767	0.400143	0.510438	-0.0599229	0.0318133	-0.286968	-0.233713	0.142139
3	ENSG00000174705	0.49637	0.151265	1.17321	0.738877	0.0985452	0.554339	0.653674	0.629745	0.393094	0.563076	0.158831	0.253802	0.323955	0.200773	0.993066	0.429868	0.260156	0.592859	0.103542	-0.0865724	0.36523	0.412478	0.433905	0.64236	0.407023	0.281182	-0.0118349	-0.237597	0.0849841	-0.0292924	0.122011	0.224073	0.22949	0.503508	0.102394	0.0315859	0.657454	0.0816986	0.355997	0.141448	0.117254	0.356705	0.820464	0.600267	0.276132	0.321092	0.35354	0.338403
3	ENSG00000157570	0.0891151	-0.0423677	0.823439	0.276154	-0.198858	0.0241325	0.120734	-0.038972	0.103444	0.538029	-0.198847	0.186659	0.266319	-0.0725178	0.622754	0.0131497	-0.0281609	0.0930535	-0.566161	-0.226481	-0.00764786	0.287974	-0.145013	0.0682074	0.303915	-0.164316	-0.533655	-0.581623	-0.101301	-0.578619	-0.10603	-0.00143452	0.0890102	0.210395	-0.0211145	-0.0993199	0.327266	-0.0423598	-0.144853	0.10796	0.211011	0.516751	0.765266	0.53201	0.195134	0.270088	0.13602	0.466445
3	ENSG00000143344	0.397791	0.140653	1.09231	0.637107	0.0616742	0.474354	0.597411	0.539123	0.370047	0.523359	0.0981681	0.226929	0.28382	0.152533	0.90832	0.350404	0.240466	0.486987	-0.0732744	-0.044388	0.33611	0.423076	0.214565	0.509157	0.435964	0.196857	-0.179164	-0.332736	0.0835287	-0.197466	0.135956	0.211862	0.14926	0.398632	0.117723	0.0342418	0.582678	0.0712457	0.288437	0.177023	0.207316	0.414221	0.89388	0.643294	0.336793	0.431547	0.441501	0.400941
3	ENSG00000136237	0.3652	0.172238	1.0672	0.606541	0.0402625	0.356879	0.456166	0.397096	0.359928	0.517702	0.111133	0.2519	0.236384	0.139625	0.857769	0.314161	0.202322	0.454153	-0.104329	-0.076653	0.283638	0.456024	0.145842	0.412696	0.451257	0.135498	-0.127481	-0.280088	0.085744	-0.173059	0.12028	0.214071	0.031127	0.375914	0.0735077	-0.055053	0.447386	0.0577753	0.146035	0.168888	0.213681	0.487392	0.914781	0.689522	0.379092	0.418381	0.392397	0.499729
3	ENSG00000173482	0.392265	0.0767133	1.17581	0.659908	0.061477	0.436431	0.565142	0.504783	0.294551	0.43949	0.0626095	0.113699	0.154881	0.103821	0.941084	0.325993	0.1883	0.464851	0.0765243	-0.151598	0.260566	0.335329	0.366195	0.525165	0.328033	0.121929	-0.0391776	-0.250114	0.0105424	-0.0385311	0.0374653	0.144292	0.0720291	0.409459	0.0575461	-0.0898505	0.570458	-0.0465664	0.237591	0.0844399	0.0857443	0.345419	0.798228	0.517286	0.213912	0.221283	0.188365	0.299388
3	ENSG00000197321	0.44505	0.265578	1.13549	0.687992	0.169047	0.592256	0.67908	0.585307	0.476566	0.624678	0.197037	0.36155	0.386471	0.271861	0.980648	0.4064	0.3419	0.555379	-0.0165723	0.094868	0.427064	0.537883	0.293176	0.569775	0.557961	0.269689	-0.156336	-0.275631	0.205439	-0.208909	0.244525	0.302991	0.323283	0.559006	0.28944	0.22558	0.773531	0.194354	0.399383	0.331081	0.359867	0.56141	0.901454	0.748276	0.443726	0.507128	0.528568	0.547942
3	ENSG00000161940	0.0350399	0.136056	0.534348	0.205221	-0.00560861	-0.0209407	-0.00633817	-0.141522	0.178011	0.492406	-0.0440591	0.310413	0.28868	0.130203	0.474802	0.00495455	0.098426	-0.0103561	-0.529941	0.0738006	0.087558	0.457754	-0.288823	-0.0642597	0.492131	-0.0633599	-0.53684	-0.440104	0.122987	-0.646354	0.0925211	0.237498	0.419512	0.255127	0.272806	0.173	0.299913	0.125044	-0.191987	0.444144	0.561822	0.822307	0.683162	0.507627	0.467418	0.269395	0.269895	0.723336
3	ENSG00000188559	0.375684	0.249284	1.11591	0.577498	0.0415652	0.368446	0.45377	0.34009	0.45411	0.577459	0.120419	0.341956	0.313522	0.174097	0.864275	0.28386	0.262878	0.461018	-0.219695	0.0416119	0.324503	0.529154	0.151265	0.418239	0.524254	0.183745	-0.220409	-0.318163	0.156413	-0.23898	0.206182	0.207025	0.0384342	0.487692	0.173269	0.0882539	0.557867	0.151166	0.166534	0.200338	0.289065	0.527763	0.905747	0.841119	0.42186	0.543008	0.508547	0.573223
3	ENSG00000145911	-0.100257	-0.171299	0.323808	0.0518481	-0.0836904	-0.184029	-0.0975197	-0.237915	-0.208398	0.206308	-0.248908	-0.0945123	0.0256572	-0.0315572	0.459824	-0.0859439	-0.0806726	-0.235229	-0.436642	-0.155391	-0.109183	0.0779682	-0.332326	-0.199049	0.155898	-0.25959	-0.609335	-0.504618	-0.110147	-0.727864	-0.165122	0.0994063	0.519712	-0.0551985	0.0592858	-0.0505697	0.0951361	-0.184246	-0.351463	0.308729	0.315312	0.510895	0.394472	-0.163196	0.158255	-0.198614	-0.186727	0.203407
3	ENSG00000148516	0.702981	0.224712	1.33895	0.950033	0.203864	0.813605	0.932797	0.95676	0.553046	0.58146	0.310944	0.260217	0.31621	0.285554	1.0818	0.637956	0.394053	0.86024	0.432227	-0.0545782	0.523172	0.448915	0.735052	0.959301	0.441841	0.473745	0.278283	-0.069877	0.14846	0.326802	0.221288	0.270291	0.136876	0.628316	0.119698	0.0857274	0.840645	0.143849	0.648316	0.0754164	0.0270259	0.237883	0.836874	0.687519	0.276898	0.399869	0.50632	0.265681
3	ENSG00000033867	0.672577	0.203341	1.18463	0.888079	0.294299	0.83326	0.935073	0.970324	0.476812	0.551196	0.286645	0.25525	0.373	0.327892	1.05253	0.638516	0.398584	0.778037	0.541741	-0.0254115	0.511149	0.403064	0.775875	0.880705	0.419604	0.423214	0.285138	-0.0543468	0.149296	0.363457	0.197368	0.311122	0.435178	0.604805	0.229641	0.200496	0.909463	0.136033	0.699852	0.23312	0.15687	0.314114	0.805029	0.491655	0.278875	0.307614	0.379984	0.258407
3	ENSG00000088387	0.394216	0.130283	1.15532	0.647309	0.0416197	0.423485	0.549583	0.466697	0.338597	0.50597	0.0864723	0.178227	0.237437	0.108528	0.910651	0.3307	0.20312	0.472489	-0.0110873	-0.0964415	0.288069	0.388979	0.278437	0.508293	0.387407	0.146016	-0.1012	-0.288195	0.0443911	-0.0976631	0.0856498	0.179047	0.0583985	0.401477	0.0670671	-0.0429474	0.531275	0.0244177	0.240546	0.106811	0.138363	0.377803	0.829302	0.631405	0.282313	0.339918	0.309503	0.365985
3	ENSG00000103404	0.288247	0.131613	1.03561	0.509094	-0.025082	0.294722	0.373149	0.268603	0.310284	0.604471	0.0125894	0.281919	0.31219	0.103851	0.817364	0.211458	0.16872	0.336625	-0.270071	-0.0412136	0.220948	0.441004	0.0858274	0.343777	0.4405	0.0886014	-0.327466	-0.412639	0.0574347	-0.337478	0.0936734	0.156107	0.159904	0.400178	0.136171	0.0720192	0.530547	0.0954834	0.100553	0.197995	0.287644	0.544712	0.842185	0.68228	0.34299	0.404053	0.352852	0.529264
3	ENSG00000038945	0.16862	-0.124917	0.754011	0.351093	-0.07059	0.153708	0.353643	0.219621	0.0285298	0.181077	-0.0640818	-0.086367	0.014849	-0.00891937	0.763893	0.182148	0.0522696	0.166382	-0.19305	-0.236117	0.103114	0.0907535	0.101299	0.180489	0.175316	-0.0662329	-0.263758	-0.369059	-0.0954093	-0.293882	-0.098552	0.106032	0.281634	0.084535	-0.0374051	-0.134853	0.258757	-0.172467	-0.00238517	0.0697925	0.103374	0.242976	0.532491	0.0874885	0.0832112	-0.0648578	0.0157183	0.0829886
3	ENSG00000130158	0.339318	0.0045422	1.05065	0.581182	0.00868431	0.322446	0.471763	0.407319	0.212882	0.42808	0.0126088	0.0437007	0.0974739	0.1122	0.837891	0.252993	0.150592	0.349236	0.0148683	-0.131152	0.194187	0.281192	0.389666	0.469277	0.301262	0.0769266	-0.125867	-0.301778	-0.0167076	-0.0692891	-0.028215	0.140251	0.39184	0.423404	0.139051	0.0395447	0.541998	-0.0411546	0.185611	0.166264	0.148798	0.367241	0.57613	0.3355	0.146608	-0.0400287	0.0571864	0.249255
3	ENSG00000157483	0.600223	0.226728	1.24576	0.876351	0.20759	0.693726	0.79871	0.804784	0.496305	0.560838	0.27112	0.293763	0.32537	0.281747	1.03256	0.565072	0.39559	0.736557	0.291145	-0.00158478	0.511486	0.47916	0.537319	0.798466	0.508024	0.395773	0.11979	-0.157948	0.186792	0.127996	0.249849	0.319878	0.20202	0.556934	0.212845	0.120377	0.721736	0.12855	0.514719	0.208455	0.174961	0.372074	0.873532	0.676008	0.373646	0.417458	0.521004	0.397781
3	ENSG00000067715	0.156961	-0.113968	0.79818	0.374436	-0.0710445	0.151743	0.269218	0.108148	0.0237754	0.36074	-0.132135	-0.0292535	0.0917655	0.0310615	0.762097	0.104745	0.0336409	0.0717803	-0.216805	-0.178204	0.0595325	0.18452	0.101911	0.14903	0.268825	-0.106596	-0.391483	-0.448857	-0.0887145	-0.362148	-0.128867	0.118654	0.532482	0.268168	0.12377	0.0450073	0.495545	-0.11744	-0.0207221	0.195298	0.192251	0.434409	0.526702	0.13734	0.135928	-0.156699	-0.0584781	0.225731
3	ENSG00000148180	-0.376708	-0.098812	-0.250645	-0.191141	0.142582	-0.628187	-0.628133	-0.74635	-0.45235	-0.216017	-0.212652	-0.306735	-0.385172	0.0685679	0.15555	-0.306766	-0.0303563	-0.600417	-0.575578	0.235487	-0.138377	0.0155288	-0.562359	-0.70785	0.14045	-0.455849	-0.642818	-0.339612	0.0338124	-0.873252	-0.105869	0.101542	1.12469	-0.091602	0.537615	0.159272	-0.399304	-0.260394	-0.805865	0.678501	0.62236	0.677487	-0.220608	-0.47396	0.178516	-0.895397	-0.540072	0.235023
3	ENSG00000147202	0.678754	0.115448	1.12379	0.935774	0.270024	0.770843	0.902331	1.00724	0.410653	0.292013	0.313697	0.0698712	0.116427	0.237618	0.990807	0.674134	0.339343	0.857287	0.71988	-0.157273	0.4603	0.246531	0.862222	0.971722	0.264719	0.441006	0.541366	0.111156	0.0670674	0.599389	0.132986	0.235861	0.107092	0.445033	0.000465899	-0.066253	0.638339	0.00706612	0.641473	-0.0263791	-0.11833	0.0376644	0.508972	0.353306	0.124779	0.0852985	0.260979	0.00856443
3	ENSG00000109458	0.485743	0.169719	1.22878	0.742894	0.0682225	0.497888	0.606573	0.590175	0.427086	0.567943	0.155523	0.236186	0.251005	0.188069	0.997531	0.423169	0.290175	0.604017	0.00612656	-0.0559078	0.400491	0.452329	0.358805	0.617518	0.451414	0.265563	-0.0774607	-0.273708	0.100486	-0.0682585	0.16429	0.199206	0.136089	0.503461	0.122805	0.0448655	0.604083	0.0903281	0.303957	0.120031	0.167037	0.366288	0.840128	0.703813	0.318491	0.362811	0.434281	0.385664
3	ENSG00000075618	-0.359152	-0.428222	-0.397822	-0.39389	-0.264406	-0.710921	-0.649647	-0.811821	-0.64022	0.00952617	-0.373927	-0.335499	-0.176566	-0.0686616	-0.130436	-0.353249	-0.250867	-0.680635	-0.744498	-0.123727	-0.370964	-0.206843	-0.365324	-0.665788	-0.0572525	-0.509477	-0.67571	-0.39774	-0.244604	-0.667848	-0.438888	-0.0729359	1.3209	-0.164563	0.237842	0.185027	-0.195973	-0.214033	-0.699696	0.41162	0.39597	0.53925	-0.330251	-0.783488	-0.111056	-1.07741	-0.748211	-0.00122597
3	ENSG00000128641	0.25625	-0.0838707	0.923117	0.464371	-0.0685505	0.236128	0.352953	0.252594	0.106864	0.443329	-0.0760916	0.0524074	0.199218	0.0361302	0.776409	0.196443	0.0712226	0.240939	-0.184088	-0.20086	0.0996269	0.227479	0.180461	0.294285	0.272906	-0.0293816	-0.269617	-0.410833	-0.0817237	-0.272645	-0.106968	0.0938507	0.319746	0.262305	0.0165898	-0.0302167	0.506077	-0.064974	0.0757583	0.124196	0.149562	0.438503	0.655985	0.288683	0.155917	0.025116	0.0343488	0.249086
3	ENSG00000100034	-0.0498488	-0.157536	0.585961	0.135451	-0.187059	-0.174357	-0.094487	-0.26429	-0.0992092	0.348042	-0.26585	-0.00541643	0.074368	-0.0874346	0.477339	-0.0994602	-0.102887	-0.139767	-0.592384	-0.214023	-0.15243	0.17798	-0.254259	-0.199925	0.227014	-0.336712	-0.558368	-0.520332	-0.172408	-0.583086	-0.220871	0.0101277	0.418431	0.0778141	0.0192518	-0.0781089	0.145152	-0.145047	-0.35417	0.223339	0.286437	0.564308	0.540761	0.167026	0.161168	-0.0719293	-0.105668	0.359596
3	ENSG00000196782	0.64152	0.268677	1.31246	0.884791	0.166161	0.722912	0.834945	0.81281	0.608684	0.601221	0.296794	0.340147	0.372778	0.283604	1.02473	0.578933	0.394363	0.790111	0.25743	0.0028661	0.507103	0.531199	0.626257	0.81597	0.541053	0.420159	0.164574	-0.133002	0.180357	0.224038	0.246171	0.275198	0.106158	0.62262	0.164753	0.127243	0.792404	0.195023	0.550148	0.147961	0.16631	0.389656	0.892665	0.805016	0.388542	0.504203	0.565594	0.438307
3	ENSG00000119718	-0.297819	-0.169649	-0.361518	-0.25648	-0.0236144	-0.437215	-0.409523	-0.572447	-0.351984	0.0482341	-0.150003	-0.171679	-0.0837828	0.180957	-0.0635105	-0.224859	-0.00642073	-0.571128	-0.638554	0.231209	-0.104867	0.0145279	-0.415205	-0.552411	0.210387	-0.246583	-0.685101	-0.315428	0.0691753	-0.821044	-0.128092	0.208654	1.55118	0.0489385	0.573287	0.487098	0.0418649	-0.00880041	-0.459103	0.685521	0.600671	0.635395	-0.2247	-0.540037	0.15741	-0.689702	-0.304091	0.150431
3	ENSG00000034677	0.218066	-0.230929	0.784987	0.450317	-0.079808	0.319405	0.469464	0.431274	-0.0573296	0.314874	-0.118189	-0.127339	0.0951507	-0.0602559	0.712559	0.227687	-0.0179375	0.193502	0.112295	-0.381137	0.028878	-0.0101462	0.287084	0.387557	0.0417989	-0.0601373	-0.13	-0.330937	-0.221198	-0.0973172	-0.223958	0.0514514	0.362091	0.11735	-0.104401	-0.170375	0.462638	-0.231772	0.220344	-0.0406388	-0.0635212	0.165538	0.602618	-0.0408483	-0.0615991	-0.0723152	-0.117582	-0.035762
3	ENSG00000182621	0.665923	0.293688	1.30619	0.909027	0.302085	0.820465	0.930142	0.920698	0.567516	0.558173	0.315333	0.294512	0.342421	0.316186	1.12544	0.606229	0.438901	0.810312	0.406426	0.0473466	0.54997	0.495524	0.634142	0.836897	0.495636	0.429475	0.175581	-0.0979839	0.215309	0.20171	0.287512	0.323876	0.155209	0.591369	0.20873	0.131862	0.812439	0.161954	0.624099	0.21236	0.171059	0.33249	0.877433	0.695061	0.365406	0.493888	0.522509	0.349333
3	ENSG00000069020	0.59003	0.278126	1.26683	0.864118	0.211063	0.685789	0.788107	0.775291	0.533005	0.573526	0.301313	0.314502	0.331111	0.295324	1.04278	0.568566	0.405886	0.755089	0.221177	0.039963	0.524996	0.539377	0.459904	0.765255	0.536119	0.386171	0.102973	-0.135388	0.21192	0.0750687	0.283306	0.313324	0.0999592	0.552757	0.19838	0.0913756	0.700261	0.165374	0.485593	0.203124	0.205328	0.411341	0.939196	0.77375	0.435291	0.51324	0.583803	0.460311
3	ENSG00000141298	0.521644	0.271383	1.20582	0.750686	0.152453	0.564363	0.652787	0.603762	0.521041	0.615852	0.222551	0.348182	0.373453	0.265132	0.987475	0.461519	0.353112	0.635562	0.0576122	0.0456195	0.452334	0.553412	0.386899	0.61964	0.548	0.313952	-0.0301699	-0.217172	0.184802	-0.0387467	0.24231	0.270303	0.17088	0.569874	0.225501	0.12686	0.67677	0.179589	0.367399	0.238268	0.27389	0.494917	0.900248	0.800758	0.440397	0.496692	0.524721	0.525625
3	ENSG00000157557	0.0308166	-0.143224	0.507985	0.283064	0.071092	0.144002	0.243009	0.180279	-0.114103	0.263773	-0.109324	-0.056177	0.0399819	0.00464696	0.637988	0.0921798	-0.0272764	8.13247e-05	-0.0921951	-0.244762	0.0307918	0.0787901	-0.174194	0.097277	0.152473	-0.149675	-0.371996	-0.430678	-0.0991904	-0.559053	-0.143429	0.152293	0.526507	-0.031292	0.0348361	-0.217744	0.191823	-0.269318	-0.0552267	0.315003	0.229813	0.444953	0.673893	-0.0338966	0.146812	0.0325093	-0.100168	0.154559
3	ENSG00000179314	0.0915784	0.130672	0.728439	0.243691	-0.053484	0.0898873	0.143813	-0.01584	0.228179	0.534517	-0.0670537	0.31335	0.320979	0.0608975	0.559676	0.0213997	0.0805036	0.0928537	-0.52039	0.0127213	0.0868744	0.413251	-0.179609	0.0194935	0.400438	-0.0503925	-0.509623	-0.473093	0.0623978	-0.563069	0.0774021	0.138192	0.113803	0.264733	0.137835	0.0392985	0.388626	0.0721921	-0.0851087	0.278128	0.377149	0.61551	0.855378	0.62851	0.362661	0.494682	0.267369	0.603494
3	ENSG00000142798	0.231489	0.272308	0.788772	0.38829	0.0313232	0.230404	0.274544	0.126648	0.428027	0.601703	0.109093	0.444583	0.431561	0.227734	0.580573	0.16366	0.242034	0.255508	-0.394506	0.181947	0.25233	0.567703	-0.0227871	0.178939	0.587061	0.123638	-0.372009	-0.352318	0.219704	-0.42108	0.232141	0.265616	0.304379	0.451589	0.323467	0.281559	0.547538	0.260942	0.0851092	0.393848	0.514867	0.752416	0.814309	0.777902	0.520692	0.569892	0.519288	0.753244
3	ENSG00000143537	-0.42575	-0.324858	-0.388579	-0.45227	-0.05553	-0.789547	-0.789155	-1.01022	-0.715366	-0.12556	-0.411791	-0.352694	-0.347723	-0.0989361	0.0119589	-0.392396	-0.253799	-0.781512	-0.858103	-0.130101	-0.44684	-0.202661	-0.656345	-0.928502	-0.088699	-0.732956	-0.665526	-0.329605	-0.147705	-0.778669	-0.380179	-0.030399	0.832758	-0.33653	0.153898	0.0121713	-0.415044	-0.318555	-0.928274	0.527243	0.460318	0.496361	-0.241137	-0.774028	-0.0547473	-0.979062	-0.771078	0.0168016
3	ENSG00000226476	0.13705	-0.119698	0.910974	0.380807	-0.105212	0.110217	0.23122	0.124854	-0.00713136	0.388534	-0.166114	-0.0424858	0.081309	-0.0581589	0.823458	0.0927049	-0.00129094	0.119214	-0.333705	-0.24381	0.0208817	0.184954	-0.00234849	0.128272	0.175362	-0.162611	-0.40807	-0.480839	-0.153405	-0.414887	-0.156803	0.0325382	0.0998712	0.152978	-0.0361163	-0.151555	0.345144	-0.17534	-0.085405	0.0735969	0.0578119	0.306656	0.678148	0.210286	0.0921662	0.00306942	-0.0505721	0.190702
3	ENSG00000121966	-0.194265	-0.235403	-0.132228	-0.144691	-0.0922526	-0.355333	-0.315556	-0.478337	-0.370721	0.133918	-0.235625	-0.250438	-0.0775263	0.0763894	0.127272	-0.190559	-0.0300496	-0.449757	-0.475983	0.0745828	-0.076588	-0.03983	-0.246714	-0.368077	0.109903	-0.246669	-0.742155	-0.503809	-0.0677822	-0.787473	-0.200807	0.111027	1.54221	0.116733	0.505226	0.423443	0.106496	-0.110446	-0.384446	0.510925	0.460561	0.540338	-0.165477	-0.512747	0.0267381	-0.756425	-0.385517	0.0853372
3	ENSG00000184792	0.34866	-0.0352927	0.993735	0.554767	0.06242	0.442914	0.580527	0.492185	0.138058	0.471367	-0.0111182	0.0682112	0.230856	0.0705412	0.912466	0.281159	0.110579	0.316632	0.115938	-0.23772	0.189036	0.218432	0.353175	0.46238	0.227466	0.0447162	-0.154831	-0.348556	-0.0717744	-0.17486	-0.0567074	0.136786	0.406875	0.336231	0.0675551	-0.0822674	0.634907	-0.134401	0.280669	0.138223	0.0547484	0.303656	0.791625	0.261829	0.112817	0.152674	0.00990945	0.170608
3	ENSG00000276644	0.482672	0.236925	1.21766	0.692971	0.0605638	0.550538	0.657129	0.573146	0.50164	0.612827	0.181232	0.341706	0.361665	0.202152	1.00105	0.415158	0.305309	0.61092	-0.119288	0.0205855	0.398192	0.51057	0.275461	0.605366	0.525105	0.274166	-0.149952	-0.303755	0.148268	-0.147472	0.22171	0.232918	0.0400236	0.519373	0.135661	0.114849	0.696371	0.190442	0.35973	0.164651	0.227168	0.430604	0.916242	0.828352	0.409797	0.572474	0.608694	0.482344
3	ENSG00000188042	-0.0522412	-0.040442	0.0461703	0.0586463	0.0111175	-0.277944	-0.285439	-0.26754	-0.151045	-0.0553549	0.00849188	-0.130721	-0.213507	0.106096	0.263884	-0.01581	0.0167843	-0.18619	-0.241219	0.0351274	0.02044	0.133647	-0.263089	-0.0918691	0.224971	0.00571169	-0.320162	-0.174909	0.0336983	-0.379537	-0.0200105	0.256585	0.745705	-0.0109105	0.190446	0.00693156	-0.242992	-0.0949245	-0.427566	0.353886	0.38836	0.534077	-0.0476024	-0.149903	0.22093	-0.564486	-0.0882808	0.224403
3	ENSG00000143772	0.213209	0.100653	0.857837	0.462969	0.0840003	0.186095	0.271068	0.195595	0.190787	0.396876	0.0371605	0.126311	0.164258	0.155591	0.818148	0.182734	0.176129	0.203842	-0.213092	0.0133022	0.201827	0.353799	0.0355262	0.203752	0.377142	0.0490648	-0.303673	-0.332665	0.0721741	-0.36433	0.0663799	0.226593	0.43867	0.31376	0.222731	0.0927653	0.390145	0.0184291	0.00204348	0.323534	0.308801	0.490486	0.630254	0.380803	0.30461	0.123284	0.157703	0.371632
3	ENSG00000087303	-0.0441397	-0.245471	0.155432	0.129419	0.0766974	-0.0417393	0.0218433	0.00162494	-0.281922	-0.09078	-0.180854	-0.33667	-0.203499	-0.00836431	0.45164	-0.0159958	-0.0800657	-0.138098	-0.086769	-0.183304	-0.102685	-0.139381	-0.0594592	-0.117909	-0.0198038	-0.247078	-0.305442	-0.289119	-0.134154	-0.359265	-0.222562	0.104278	0.731311	-0.113902	0.0584389	-0.122475	-0.0546826	-0.31511	-0.192197	0.248341	0.172652	0.230942	-0.00752094	-0.466601	-0.0674488	-0.537441	-0.375489	-0.129935
3	ENSG00000169504	0.621996	0.211401	1.19047	0.874201	0.230228	0.810168	0.949895	0.971826	0.489876	0.457395	0.322547	0.233092	0.294771	0.275579	0.999604	0.614524	0.360812	0.768909	0.510101	-0.0766563	0.486209	0.404044	0.585903	0.899653	0.417725	0.423969	0.318027	-0.00986174	0.156375	0.303734	0.214877	0.360527	0.0453006	0.442241	0.0530261	0.00689785	0.75878	0.0977803	0.659532	0.123631	0.0753843	0.266365	0.930026	0.563978	0.329625	0.489834	0.481159	0.260792
3	ENSG00000231252	0.16713	-0.0227711	0.887569	0.436015	0.0246092	0.203441	0.295901	0.207816	0.0711625	0.386332	-0.0911094	-0.00147253	0.0994694	0.0179857	0.86905	0.140846	0.0740093	0.177945	-0.217849	-0.141864	0.102495	0.247635	0.00961525	0.153698	0.237682	-0.0909333	-0.35666	-0.412798	-0.0589608	-0.385274	-0.0597864	0.122716	0.163086	0.188592	0.0567664	-0.0687853	0.385125	-0.105509	-0.00937256	0.175541	0.148451	0.361437	0.678377	0.250792	0.17407	0.0539666	0.0348227	0.248972
3	ENSG00000166086	0.439086	0.0146061	1.02867	0.647092	0.127035	0.537261	0.644521	0.565432	0.211082	0.478936	0.0491461	0.0884833	0.208141	0.152558	0.954519	0.393238	0.204831	0.48043	0.107383	-0.142692	0.277504	0.258697	0.410515	0.519469	0.289135	0.150551	-0.126429	-0.316899	-0.00214255	-0.0635817	0.0271557	0.183291	0.396281	0.388476	0.0977215	0.0251966	0.683061	-0.0285081	0.351141	0.166894	0.111607	0.314877	0.763841	0.272885	0.155067	0.17041	0.149664	0.180706
3	ENSG00000157985	0.407592	0.0189737	1.14994	0.697681	0.0728089	0.504531	0.651496	0.673111	0.264232	0.25751	0.0670566	1.19454e-05	0.0363721	0.0410945	0.920195	0.364577	0.15719	0.514295	0.18003	-0.203752	0.242231	0.212796	0.39388	0.584082	0.214231	0.126395	0.0562551	-0.203553	-0.0479925	0.10687	0.00678371	0.121667	-0.0260914	0.277545	-0.0866211	-0.195481	0.474484	-0.129825	0.307019	-0.0745387	-0.0795432	0.12819	0.705529	0.378409	0.100534	0.187064	0.19565	0.0877624
3	ENSG00000148700	0.190197	0.0918809	0.927553	0.417492	-0.00212238	0.257285	0.338429	0.199385	0.224797	0.577785	-0.0420742	0.257787	0.327083	0.082483	0.751152	0.140549	0.122761	0.231088	-0.329199	-0.0346786	0.156625	0.392957	-0.0215544	0.183412	0.391466	0.0074546	-0.428249	-0.470239	0.036844	-0.456755	0.0473617	0.155191	0.210846	0.329302	0.152274	0.0780714	0.546274	0.0681001	0.0826959	0.260056	0.295358	0.55983	0.884372	0.573088	0.302677	0.41279	0.240122	0.506462
3	ENSG00000099250	0.568495	0.308225	1.1901	0.760866	0.195903	0.718447	0.780187	0.719213	0.592662	0.683842	0.274996	0.450191	0.462698	0.333794	0.970189	0.492443	0.381625	0.673374	0.0857656	0.120653	0.473789	0.575018	0.455012	0.661688	0.596927	0.398343	-0.0318201	-0.198715	0.240593	-0.00614627	0.272076	0.327206	0.316988	0.646724	0.272478	0.29669	0.930124	0.30076	0.552146	0.310698	0.339137	0.54851	0.926493	0.80933	0.446515	0.570931	0.592796	0.555857
3	ENSG00000081189	0.406542	0.293838	1.11028	0.634383	0.100481	0.396822	0.468938	0.398394	0.496665	0.578115	0.168754	0.38569	0.348294	0.222854	0.865952	0.334489	0.306336	0.506951	-0.142864	0.0802527	0.359196	0.576712	0.204118	0.435889	0.565464	0.217074	-0.137946	-0.258618	0.19481	-0.148456	0.235661	0.248196	0.0477895	0.505475	0.213784	0.118446	0.56016	0.188994	0.197902	0.2663	0.353032	0.592776	0.908104	0.867254	0.475599	0.561975	0.51985	0.638937
3	ENSG00000174059	-0.088574	-0.0146725	0.636607	0.111273	-0.179125	-0.131736	-0.0440601	-0.204019	0.0588725	0.302413	-0.215985	0.118994	0.117792	-0.111603	0.455882	-0.128544	-0.0670781	-0.106943	-0.642187	-0.1443	-0.0870285	0.288096	-0.404972	-0.169575	0.304704	-0.260335	-0.595485	-0.523904	-0.0746242	-0.663046	-0.0704344	0.0294547	-0.0832262	0.0091747	-0.045144	-0.170004	0.0895414	-0.0910243	-0.311975	0.161793	0.346563	0.601894	0.715313	0.478465	0.302307	0.276556	0.137304	0.552463
3	ENSG00000113083	-0.146714	-0.241431	0.1166	0.0820713	0.125487	-0.156438	-0.0717359	-0.0605587	-0.372234	-0.258037	-0.238594	-0.398056	-0.363128	-0.131363	0.434279	-0.0535312	-0.130672	-0.178561	-0.0361954	-0.25321	-0.19593	-0.17718	-0.213333	-0.18203	-0.100514	-0.330474	-0.153954	-0.168341	-0.191717	-0.266993	-0.241748	0.0347559	0.297877	-0.334985	-0.0971539	-0.345455	-0.252314	-0.411552	-0.359629	0.212331	0.151765	0.228474	0.104402	-0.423411	-0.0806093	-0.549699	-0.456996	-0.118594
3	ENSG00000135074	0.0708086	-0.0565029	0.792888	0.310695	-0.0567678	0.0795729	0.168584	0.0510755	0.037042	0.308187	-0.123345	-0.00403605	0.0604886	-0.0112306	0.651353	0.0604554	0.011505	0.0571924	-0.32524	-0.174735	0.0133034	0.216418	-0.0985027	0.0362221	0.254995	-0.138409	-0.398152	-0.418377	-0.077082	-0.421608	-0.0950804	0.107334	0.209588	0.137089	0.0159864	-0.0991106	0.281483	-0.111765	-0.11315	0.182286	0.206505	0.453709	0.686415	0.25576	0.174367	0.0488517	0.00713675	0.33898
3	ENSG00000076706	0.0737294	-0.331743	-0.281141	0.0544032	0.160434	0.0959907	0.135531	0.252305	-0.41568	-0.338149	-0.00541313	-0.442677	-0.249526	-0.010824	0.0598485	0.201764	-0.0693889	-0.00160458	0.59938	-0.286064	-0.0778437	-0.415979	0.256017	0.157448	-0.335614	-0.0350229	0.401543	0.213828	-0.177085	0.368013	-0.240605	0.0396495	0.407298	-0.305648	-0.164209	-0.211354	-0.14748	-0.277906	0.12166	-0.0297686	-0.219543	-0.290716	-0.49152	-0.868005	-0.332096	-0.798277	-0.523134	-0.580514
3	ENSG00000134954	0.272715	0.0547822	0.988255	0.583295	0.033393	0.353355	0.444253	0.413459	0.22231	0.43789	0.0834978	0.132148	0.147305	0.143612	0.817353	0.279628	0.169826	0.347103	-0.051344	-0.117068	0.26114	0.369747	0.0644928	0.437147	0.38135	0.106918	-0.213016	-0.305547	0.0505	-0.308168	0.0529045	0.26181	0.132992	0.282134	0.11376	-0.0821916	0.414792	-0.0492564	0.115079	0.213744	0.213348	0.498728	0.877112	0.442111	0.340635	0.267557	0.261102	0.425097
3	ENSG00000172071	0.472617	0.119111	1.1463	0.74963	0.13452	0.572582	0.682658	0.696711	0.362958	0.402192	0.140462	0.125364	0.175669	0.148137	1.01262	0.436298	0.253697	0.598069	0.168336	-0.117019	0.358885	0.342696	0.375102	0.635443	0.360179	0.219184	0.0101179	-0.231685	0.0632521	0.0252096	0.120365	0.219364	0.0357486	0.365977	0.0366457	-0.057123	0.568079	0.00878132	0.365465	0.0936055	0.0872213	0.266462	0.757979	0.516784	0.267973	0.254158	0.363013	0.251274
3	ENSG00000125845	-0.0688874	-0.101367	0.387293	0.216023	-0.136182	-0.11571	-0.0173562	0.0100199	-0.059422	0.018046	-0.0547169	-0.0995995	-0.135298	-0.0172235	0.467751	0.00830033	-0.0669969	0.00432313	-0.384638	-0.169632	0.0237469	0.146274	-0.366967	0.104625	0.224635	-0.119317	-0.446651	-0.384191	-0.0541672	-0.617027	-0.0628387	0.175853	0.224347	-0.0724289	-0.0289405	-0.252243	-0.176709	-0.18454	-0.295257	0.123614	0.238451	0.425126	0.394063	0.145973	0.280407	-0.150746	0.173043	0.319963
3	ENSG00000102780	0.583008	0.137811	1.26522	0.856676	0.129562	0.665594	0.807974	0.809387	0.432642	0.486741	0.201322	0.185371	0.244334	0.193406	1.00797	0.542577	0.305513	0.710786	0.348006	-0.118203	0.409341	0.37416	0.672689	0.835261	0.370495	0.309727	0.207622	-0.142089	0.0688317	0.259749	0.119678	0.21383	0.0972384	0.521248	0.0781779	-0.00501229	0.716021	0.0287607	0.50452	0.0346243	0.0255619	0.243242	0.729849	0.574779	0.229374	0.26603	0.335972	0.240739
3	ENSG00000183580	0.58083	0.258946	1.31252	0.824029	0.159638	0.682593	0.782996	0.740401	0.546985	0.594981	0.226067	0.318117	0.335987	0.224419	1.05632	0.492063	0.350705	0.734602	0.162666	0.0012491	0.467316	0.503795	0.477457	0.747854	0.49492	0.356814	0.0225309	-0.230227	0.156808	0.0460546	0.241012	0.231663	0.0115049	0.56843	0.138708	0.0592585	0.727237	0.140668	0.472186	0.119356	0.149074	0.356981	0.938113	0.820413	0.362536	0.562952	0.564165	0.421245
3	ENSG00000197147	0.650416	0.325405	1.15364	0.875953	0.313149	0.7406	0.81994	0.885888	0.537084	0.572158	0.346531	0.32426	0.382737	0.371262	1.10522	0.634979	0.434753	0.799428	0.364618	0.0792774	0.559884	0.534359	0.568302	0.792997	0.541926	0.45836	0.161804	-0.0797269	0.230901	0.207364	0.30879	0.380785	0.270117	0.560424	0.229738	0.182406	0.722486	0.20973	0.538232	0.281406	0.288652	0.451893	0.820923	0.644798	0.457624	0.402015	0.513735	0.422837
3	ENSG00000175274	-0.0455202	0.0149526	0.533711	0.131779	-0.116895	-0.155051	-0.106603	-0.278135	0.0509707	0.475852	-0.174108	0.162981	0.2079	0.0164298	0.495255	-0.105031	0.00792757	-0.120178	-0.69142	0.0057981	-0.0214295	0.328771	-0.341346	-0.167636	0.380125	-0.198182	-0.659922	-0.558782	-0.00284574	-0.740092	-0.0429177	0.0868749	0.506015	0.207516	0.224068	0.131789	0.212161	0.0341369	-0.306659	0.388435	0.443151	0.676257	0.580701	0.444661	0.318971	0.0950925	0.113819	0.545929
3	ENSG00000102606	0.474325	0.172075	1.22664	0.746783	0.0307073	0.49815	0.602219	0.555596	0.466398	0.563629	0.155727	0.241948	0.264019	0.168113	0.939752	0.405727	0.269926	0.616362	-0.0195252	-0.0522336	0.385121	0.479087	0.320147	0.61077	0.490322	0.245504	-0.0713908	-0.291212	0.0953949	-0.0516887	0.153685	0.206051	0.0211343	0.478852	0.0885845	0.00936172	0.585644	0.115143	0.300089	0.103755	0.154545	0.406956	0.846859	0.785592	0.357963	0.424662	0.501491	0.450032
3	ENSG00000101265	0.187205	0.0477768	0.780672	0.426658	0.0168974	0.217726	0.303574	0.208075	0.179541	0.37992	-0.00315013	0.09435	0.161711	0.125258	0.753017	0.172747	0.169038	0.188982	-0.268747	-0.00834197	0.193126	0.337334	-0.0355118	0.204812	0.416122	0.0150854	-0.40764	-0.407254	0.0746866	-0.471576	0.0608231	0.237858	0.418714	0.258751	0.2106	0.150077	0.404393	0.017466	0.0360133	0.317313	0.405412	0.598937	0.62901	0.33748	0.354694	0.0974135	0.293613	0.43545
3	ENSG00000064651	0.400343	0.199029	1.08194	0.641578	0.0778667	0.425181	0.522006	0.468576	0.41844	0.613289	0.165085	0.331623	0.317836	0.257091	0.893336	0.368178	0.288522	0.50124	-0.12808	0.0434304	0.382144	0.525726	0.178905	0.505291	0.551114	0.23165	-0.194718	-0.299679	0.171191	-0.273009	0.171798	0.297723	0.228995	0.471767	0.221653	0.104666	0.572089	0.142553	0.216598	0.319556	0.355485	0.61546	0.879242	0.691643	0.474178	0.420769	0.427132	0.553402
3	ENSG00000229989	0.601695	0.0521414	1.15548	0.92842	0.296778	0.794862	0.927656	1.01916	0.34086	0.393366	0.222413	0.0669034	0.192681	0.247232	1.06605	0.60344	0.307228	0.661521	0.664596	-0.149157	0.430235	0.254515	0.737024	0.839845	0.271167	0.348238	0.248961	-0.0657826	0.0586341	0.322891	0.0859748	0.306877	0.269013	0.371865	0.0827894	-0.0218136	0.722757	-0.0529168	0.62658	0.146844	0.0389166	0.167986	0.633432	0.164714	0.147827	0.0620856	0.145223	0.0679034
3	ENSG00000151276	0.480339	0.295086	1.23603	0.688311	0.0884999	0.538355	0.643174	0.535957	0.561663	0.609612	0.19552	0.376646	0.362588	0.203849	0.931794	0.383865	0.324015	0.597583	-0.0691716	0.0617422	0.40817	0.552114	0.295838	0.571139	0.543629	0.274944	-0.0918491	-0.25459	0.185759	-0.104163	0.259018	0.230805	-0.00791137	0.549889	0.171223	0.100081	0.683078	0.195887	0.357805	0.156687	0.244301	0.463091	0.950178	0.928232	0.4322	0.652218	0.615348	0.54689
3	ENSG00000122591	0.452454	-0.0769918	0.936184	0.722064	0.175917	0.581398	0.727336	0.803088	0.126223	0.205642	0.070383	-0.114646	0.0189411	0.105836	0.914552	0.41508	0.156523	0.468031	0.589991	-0.240546	0.256198	0.064425	0.635574	0.601634	0.065781	0.156826	0.204552	-0.0895574	-0.0699898	0.339569	-0.0532867	0.177756	0.246683	0.247938	-0.00417922	-0.130377	0.499384	-0.166502	0.4311	0.0466206	-0.127543	0.0132616	0.446322	-0.0479859	-0.0208186	-0.139099	-0.0747097	-0.122134
3	ENSG00000139354	0.275111	0.0982608	0.83465	0.548291	0.457346	0.708407	0.724671	0.687789	0.0953046	0.442862	0.0690553	0.13539	0.282236	0.244021	1.0817	0.330743	0.244224	0.283893	0.284737	0.0196715	0.283488	0.241134	0.0980925	0.336674	0.248843	0.0854237	-0.219746	-0.249395	0.138672	-0.353364	0.11547	0.376614	0.409547	0.17364	0.268164	0.108663	0.700983	-0.0389745	0.453385	0.504982	0.288932	0.386167	0.904525	0.0390807	0.261768	0.370555	0.0517316	0.205769
3	ENSG00000105983	0.554995	0.202901	1.26459	0.812109	0.19023	0.690386	0.817877	0.765651	0.47307	0.526078	0.173233	0.237854	0.290343	0.195234	1.06279	0.480599	0.313135	0.658341	0.250546	-0.0486397	0.404464	0.415349	0.510658	0.691225	0.412169	0.276292	0.0460624	-0.215581	0.108749	0.0960229	0.177396	0.229093	0.129694	0.508443	0.123072	0.0598746	0.822377	0.0732392	0.506503	0.152265	0.133109	0.322422	0.931112	0.625842	0.2823	0.445863	0.414649	0.315121
3	ENSG00000154734	0.100357	-0.0260254	0.658327	0.349715	0.00544224	0.0105456	0.0612845	0.0339898	0.0227925	0.100907	-0.0737343	-0.0320747	-0.0952865	-0.0372893	0.643971	0.0850387	-0.0251048	0.0929042	-0.1931	-0.270433	-0.00540401	0.227001	-0.213614	0.091213	0.236598	-0.154271	-0.181682	-0.265531	-0.0596438	-0.299493	-0.0854593	0.160106	-0.200642	-0.0388883	-0.145121	-0.388859	-0.0655623	-0.203364	-0.26405	0.128432	0.186037	0.512612	0.635137	0.293329	0.273618	0.0764297	0.0462663	0.381847
4	ENSG00000249867	0.373292	-0.00266714	-0.12745	0.349994	0.323586	0.351585	0.313976	0.630316	0.0354101	-0.435268	0.255267	-0.235593	-0.281788	0.0513759	-0.0381997	0.430459	0.128856	0.50195	1.1407	-0.167863	0.185954	-0.245714	0.774895	0.534003	-0.297312	0.295969	1.04776	0.624802	-0.0250081	1.19724	0.0528128	-0.0516806	-0.39363	-0.0823092	-0.241201	-0.26869	-0.250909	-0.137645	0.381239	-0.340832	-0.479572	-0.628707	-0.572219	-0.36624	-0.287761	-0.399883	-0.181757	-0.547098
4	ENSG00000198431	0.11784	-0.11248	-0.38885	-0.0212669	0.13554	0.140519	0.137544	0.332646	-0.142839	-0.484188	0.122346	-0.328812	-0.317745	-0.0425445	-0.237005	0.162482	-0.0344722	0.150471	0.750488	-0.146031	-0.00770123	-0.400297	0.469003	0.245113	-0.410958	0.145575	0.726414	0.548072	-0.0857404	0.858754	-0.0643348	-0.0976758	-0.268696	-0.214232	-0.273119	-0.209862	-0.264069	-0.12546	0.259464	-0.351248	-0.479556	-0.688353	-0.646066	-0.549157	-0.385386	-0.45089	-0.281682	-0.66219
4	ENSG00000106366	0.0602968	0.00820544	-0.529989	-0.069854	0.187344	0.00716356	-0.0310394	0.177467	-0.094023	-0.46528	0.227877	-0.230423	-0.292016	0.0713762	-0.397336	0.148042	0.0726649	0.104942	0.658177	0.0840371	0.0744024	-0.262001	0.33641	0.183825	-0.274079	0.210892	0.710871	0.621265	0.0695897	0.730882	0.0581418	-0.00245243	-0.151603	-0.140648	-0.0463622	-0.0158944	-0.362125	-0.00113735	0.151537	-0.184025	-0.297061	-0.521982	-0.731829	-0.439561	-0.224283	-0.448	-0.17818	-0.476855
4	ENSG00000010278	-0.157488	-0.206967	-0.80251	-0.376345	0.0080306	-0.29009	-0.341658	-0.200217	-0.385229	-0.601901	-0.0123803	-0.403331	-0.414065	-0.0950906	-0.624664	-0.106879	-0.153145	-0.251324	0.389841	-0.0860843	-0.220551	-0.469418	0.143646	-0.188756	-0.485251	-0.0569091	0.483187	0.470157	-0.133334	0.574416	-0.179168	-0.160298	-0.0882214	-0.338568	-0.193949	-0.155334	-0.532702	-0.168888	-0.141907	-0.268615	-0.386907	-0.591626	-0.916562	-0.777354	-0.443043	-0.714156	-0.549828	-0.635698
4	ENSG00000163661	-0.00296438	-0.0648419	-0.569098	-0.14524	0.140454	-0.0604557	-0.110293	0.108516	-0.170483	-0.609925	0.140276	-0.316217	-0.403018	-0.0547076	-0.420583	0.0829353	-0.0431626	0.0473	0.655746	-0.072065	-0.0462007	-0.369729	0.236625	0.0910966	-0.40781	0.112528	0.736688	0.613324	-0.0376107	0.754051	-0.0209151	-0.0840145	-0.523566	-0.327344	-0.286869	-0.266007	-0.533005	-0.136357	0.0376906	-0.363825	-0.434029	-0.662143	-0.77818	-0.501728	-0.318811	-0.471265	-0.26575	-0.589457
4	ENSG00000067798	0.469596	-0.0293449	0.163352	0.517144	0.381386	0.552005	0.556087	0.882427	0.0864442	-0.398672	0.280622	-0.276522	-0.292143	0.100055	0.221525	0.518456	0.184234	0.62377	1.30592	-0.204484	0.278401	-0.248849	0.952252	0.786979	-0.28495	0.358596	1.02619	0.587471	-0.0224306	1.15988	0.0526111	0.0132354	-0.308324	0.0149467	-0.208398	-0.260819	-0.0541284	-0.163249	0.53144	-0.337093	-0.526043	-0.668331	-0.449769	-0.396801	-0.31436	-0.420917	-0.198067	-0.616184
4	ENSG00000013297	0.140401	-0.0023347	-0.506868	-0.0514018	0.172021	0.125045	0.070652	0.319655	-0.0573493	-0.513675	0.260973	-0.198693	-0.23944	0.0457839	-0.394093	0.220228	0.0521091	0.195889	0.750201	-0.0188057	0.0676687	-0.304992	0.416552	0.270847	-0.34144	0.287199	0.86523	0.682505	0.0185688	0.920218	0.0542299	-0.0407814	-0.423347	-0.218312	-0.25226	-0.125017	-0.327391	0.00946638	0.280906	-0.343263	-0.436242	-0.682891	-0.720735	-0.428679	-0.285115	-0.328133	-0.128351	-0.577786
4	ENSG00000148677	0.0624949	-0.0348819	-0.545445	-0.0756587	0.152132	0.0134054	-0.0334529	0.215113	-0.114897	-0.618664	0.18693	-0.286822	-0.377225	-0.020083	-0.372193	0.158751	0.0137306	0.142578	0.69578	-0.0391745	0.0313331	-0.33691	0.302337	0.181067	-0.356609	0.172852	0.743624	0.605206	-0.00466958	0.810039	0.0389692	-0.0570041	-0.51273	-0.30677	-0.250815	-0.22604	-0.509856	-0.0795271	0.120724	-0.344146	-0.412723	-0.654045	-0.797057	-0.467466	-0.267748	-0.447487	-0.134276	-0.561611
4	ENSG00000253496	0.254904	-0.107389	-0.186121	0.227144	0.218924	0.372384	0.400432	0.657213	-0.0376616	-0.433178	0.17914	-0.269911	-0.23969	0.0088009	-0.122026	0.307764	0.0407222	0.326344	1.10149	-0.194926	0.109051	-0.363335	0.765322	0.519962	-0.374027	0.256001	0.887228	0.544393	-0.0858672	1.05003	-0.0595885	-0.0682204	-0.210998	-0.10655	-0.22978	-0.215118	-0.0710577	-0.165252	0.499212	-0.347101	-0.52835	-0.682976	-0.54017	-0.519704	-0.39007	-0.398629	-0.275176	-0.656477
4	ENSG00000156110	0.526381	0.098316	0.225157	0.621209	0.538634	0.679668	0.68492	1.00221	0.165436	-0.307794	0.397048	-0.208776	-0.21087	0.234532	0.398327	0.616319	0.312824	0.679226	1.34294	-0.0142701	0.408495	-0.128323	0.947605	0.800562	-0.14935	0.461551	1.02766	0.647246	0.113369	1.07411	0.178299	0.154261	-0.0862716	0.0881392	-0.0247905	-0.10684	0.121454	-0.0882008	0.649179	-0.121121	-0.355902	-0.52964	-0.343656	-0.353839	-0.177073	-0.359109	-0.0768994	-0.524843
4	ENSG00000152952	0.316016	-0.0186352	-0.0410132	0.278405	0.197272	0.378197	0.401984	0.667991	0.0603529	-0.412432	0.275493	-0.23666	-0.26483	0.0225325	-0.0205167	0.3947	0.0958088	0.469913	0.972205	-0.187575	0.156704	-0.255204	0.629001	0.590791	-0.289405	0.311361	0.983808	0.623709	-0.0309629	1.08482	0.0353704	-0.0186529	-0.562613	-0.133982	-0.332552	-0.324201	-0.172609	-0.106039	0.449273	-0.416597	-0.517095	-0.662062	-0.376206	-0.264422	-0.26235	-0.187695	-0.0441832	-0.560923
4	ENSG00000136810	-0.176172	-0.170841	-0.850053	-0.374944	0.129039	-0.253293	-0.300245	-0.194591	-0.405925	-0.640692	-0.0160235	-0.428229	-0.450373	-0.0813964	-0.529661	-0.0950893	-0.124734	-0.271988	0.432134	-0.0216009	-0.185437	-0.478416	0.0839377	-0.237978	-0.45915	-0.0944607	0.441429	0.474331	-0.0821605	0.478427	-0.128802	-0.115968	-0.0111279	-0.392138	-0.124973	-0.114264	-0.53931	-0.186705	-0.13209	-0.139809	-0.271691	-0.515618	-0.893246	-0.839497	-0.380432	-0.738772	-0.532356	-0.624347
4	ENSG00000164741	0.900777	0.251156	0.938531	1.04347	0.416795	0.984217	1.04555	1.36547	0.575887	0.138176	0.567929	0.126162	0.14774	0.340385	0.780824	0.918663	0.483585	1.1669	1.27145	-0.0649451	0.648704	0.225141	1.23713	1.30086	0.1982	0.740598	1.13578	0.51156	0.179334	1.29713	0.296539	0.236797	-0.298973	0.456428	-0.0683074	-0.0584382	0.466055	0.13548	0.941905	-0.221604	-0.319021	-0.310659	0.165955	0.365557	0.0851979	0.166136	0.439572	-0.167757
4	ENSG00000258667	-0.00944418	-0.237241	-0.392808	-0.0098457	0.0341214	-0.0619064	-0.0498092	0.176755	-0.264721	-0.544854	-0.0326856	-0.426019	-0.454726	-0.206042	-0.316937	0.0647727	-0.164893	0.0697049	0.709426	-0.31705	-0.157726	-0.470143	0.360737	0.131265	-0.49944	-0.0597975	0.7257	0.468168	-0.239005	0.869882	-0.215706	-0.255293	-0.460596	-0.336529	-0.3831	-0.431596	-0.450456	-0.325407	0.025194	-0.459816	-0.564739	-0.665415	-0.618447	-0.570494	-0.470516	-0.545645	-0.479712	-0.637215
4	ENSG00000258791	-0.181173	-0.192509	-0.726484	-0.323442	0.0362346	-0.270496	-0.308022	-0.168737	-0.361519	-0.597567	-0.0156647	-0.426069	-0.446656	-0.113076	-0.553838	-0.114444	-0.140318	-0.234841	0.398875	-0.0497976	-0.179917	-0.464341	0.120695	-0.170098	-0.485372	-0.0824361	0.459155	0.465499	-0.116981	0.488563	-0.150221	-0.175312	-0.113335	-0.313235	-0.144619	-0.179706	-0.525768	-0.233508	-0.147461	-0.26079	-0.408492	-0.623521	-0.843555	-0.739162	-0.43803	-0.685351	-0.519491	-0.643236
4	ENSG00000149948	0.412985	-0.0106437	0.120987	0.483631	0.330615	0.52596	0.525526	0.812801	0.100838	-0.254091	0.335236	-0.194496	-0.189264	0.18298	0.137182	0.483747	0.19617	0.518424	1.16073	-0.125014	0.257661	-0.17696	0.924669	0.764776	-0.210566	0.408962	1.06267	0.651869	0.0410212	1.09934	0.0268011	0.079837	-0.0432	0.15597	-0.0665187	-0.0785242	0.144765	-0.0860793	0.589976	-0.223624	-0.439601	-0.54351	-0.403943	-0.33903	-0.262123	-0.426697	-0.21367	-0.513274
4	ENSG00000107984	-0.159881	-0.234086	-0.605062	-0.230154	0.0194082	-0.185905	-0.216583	-0.0589283	-0.371258	-0.641007	-0.0638624	-0.479089	-0.513254	-0.206291	-0.447455	-0.0661817	-0.178819	-0.144139	0.482492	-0.193259	-0.191314	-0.495195	0.091367	-0.0871712	-0.512146	-0.149327	0.524977	0.434555	-0.190054	0.530805	-0.193987	-0.216775	-0.418788	-0.424522	-0.294529	-0.373925	-0.553449	-0.323559	-0.107996	-0.362509	-0.475292	-0.644679	-0.731603	-0.663479	-0.438076	-0.61635	-0.488843	-0.639274
4	ENSG00000008394	-0.0291733	-0.0190199	-0.694835	-0.215031	0.210662	-0.124142	-0.200579	-0.0378117	-0.2097	-0.616829	0.124206	-0.327748	-0.390075	0.0148731	-0.442042	0.0356335	0.0134303	-0.0605018	0.56276	0.0804828	-0.030027	-0.338334	0.22343	-0.069987	-0.349321	0.0687667	0.607682	0.597469	0.0287159	0.649558	0.0267534	-0.0538947	-0.169955	-0.255173	-0.0710045	-0.0535628	-0.498272	-0.0745138	-0.0236528	-0.164459	-0.267799	-0.538308	-0.914163	-0.602697	-0.275377	-0.613604	-0.309518	-0.531693
4	ENSG00000138639	0.698897	0.129248	0.417898	0.779976	0.409468	0.825136	0.848314	1.22214	0.35031	-0.120826	0.502708	-0.0813815	-0.0477467	0.263523	0.433275	0.768319	0.371631	0.925786	1.33506	-0.0860954	0.488009	-0.0374219	1.16064	1.11684	-0.0765485	0.630959	1.19385	0.657058	0.111473	1.31406	0.201646	0.161365	-0.183784	0.243486	-0.10933	-0.0884779	0.263841	0.0239829	0.855264	-0.281891	-0.464761	-0.59747	-0.255956	-0.0700906	-0.169827	-0.146141	0.179647	-0.491243
4	ENSG00000137309	-0.191982	-0.136208	-0.895055	-0.395135	0.103508	-0.295062	-0.363944	-0.246854	-0.372056	-0.538814	0.0237862	-0.350603	-0.360876	-0.0161527	-0.617259	-0.108695	-0.0846875	-0.28923	0.34928	0.0824627	-0.160233	-0.407256	0.0711493	-0.242022	-0.395834	-0.0440394	0.395009	0.474612	-0.0291562	0.412883	-0.0910283	-0.0919075	0.129825	-0.286816	-0.00598491	0.0431092	-0.476307	-0.0901933	-0.135747	-0.0869103	-0.224786	-0.471024	-0.964073	-0.784366	-0.340907	-0.758003	-0.482501	-0.554594
4	ENSG00000122641	0.0520723	-0.0610251	-0.533219	0.012034	0.186576	0.0651344	0.0336616	0.320213	-0.141277	-0.605515	0.206643	-0.321583	-0.399702	0.00293525	-0.366207	0.186328	0.0172088	0.171409	0.813437	-0.0426404	0.0614626	-0.361074	0.322931	0.248219	-0.39034	0.203688	0.78851	0.611142	-0.0143985	0.784548	0.0343268	-0.049401	-0.390799	-0.290093	-0.20844	-0.244355	-0.455197	-0.142536	0.172449	-0.322897	-0.455479	-0.675525	-0.746789	-0.532671	-0.309545	-0.452897	-0.188386	-0.599082
4	ENSG00000023608	-0.141349	-0.212496	-0.599042	-0.207172	0.00945718	-0.202102	-0.213731	-0.0214962	-0.313792	-0.645026	-0.0356359	-0.440126	-0.511923	-0.199489	-0.472185	-0.0547144	-0.179665	-0.102759	0.52538	-0.188521	-0.188733	-0.478806	0.149074	-0.0481034	-0.495435	-0.0894894	0.574578	0.459	-0.183488	0.629676	-0.180686	-0.230109	-0.442045	-0.398886	-0.313265	-0.370234	-0.577998	-0.289881	-0.102029	-0.395873	-0.479273	-0.639435	-0.776571	-0.618366	-0.434069	-0.608087	-0.464503	-0.625416
4	ENSG00000125148	-0.153205	-0.175293	-0.746014	-0.322	0.104392	-0.218431	-0.262608	-0.128972	-0.363826	-0.616942	-0.00785896	-0.42855	-0.452765	-0.101103	-0.534724	-0.095876	-0.102975	-0.208688	0.488666	-0.0207092	-0.149636	-0.465816	0.125319	-0.159016	-0.479113	-0.0638964	0.461134	0.459229	-0.0917469	0.520314	-0.116542	-0.14491	-0.163844	-0.352632	-0.127324	-0.146799	-0.526553	-0.20187	-0.0934586	-0.224096	-0.369986	-0.610382	-0.838995	-0.759709	-0.416351	-0.670471	-0.502761	-0.644703
4	ENSG00000131389	0.0756209	-0.124244	-0.423454	0.0495262	0.223189	0.139486	0.138102	0.395919	-0.172254	-0.538115	0.119423	-0.335634	-0.369867	-0.0201133	-0.242781	0.175493	-0.0452706	0.12281	0.96771	-0.1711	-0.0153455	-0.394355	0.484312	0.262992	-0.424283	0.115275	0.81363	0.583861	-0.0827761	0.862135	-0.101092	-0.0586671	-0.1955	-0.261125	-0.215712	-0.238899	-0.280501	-0.200663	0.251939	-0.236523	-0.399671	-0.574516	-0.599179	-0.649542	-0.367206	-0.486557	-0.432572	-0.595915
4	ENSG00000257219	0.0835541	-0.159726	-0.451855	0.0404559	0.261193	0.108723	0.114819	0.342936	-0.272998	-0.58777	0.0960697	-0.432557	-0.389877	-0.0137208	-0.191226	0.181058	0.00426955	0.118473	0.878258	-0.126757	0.0248651	-0.436475	0.463091	0.201837	-0.453646	0.0677575	0.711425	0.501432	-0.0930377	0.783704	-0.0801865	-0.0884237	-0.142457	-0.295097	-0.157772	-0.255468	-0.364459	-0.253771	0.190766	-0.219471	-0.436525	-0.65459	-0.696631	-0.76558	-0.406229	-0.621804	-0.460576	-0.694708
4	ENSG00000114480	0.671975	0.123278	0.544008	0.795731	0.409329	0.848268	0.916083	1.20532	0.345482	-0.0802156	0.486875	-0.0673906	-0.0576744	0.296072	0.552067	0.758253	0.381317	0.882938	1.29702	-0.0718114	0.538923	0.00987166	1.0724	1.08876	-0.0069228	0.616666	1.05806	0.593096	0.139763	1.11373	0.211788	0.223493	-0.0685627	0.28734	-0.0245951	-0.0721162	0.366538	-0.00282266	0.841063	-0.169071	-0.39867	-0.476737	-0.055631	-0.0613442	-0.0685145	-0.127033	0.197718	-0.412374
4	ENSG00000164161	0.393055	0.13775	-0.219914	0.217694	0.260014	0.431889	0.394966	0.637433	0.190088	-0.316183	0.373853	-0.0484729	-0.0759159	0.171026	-0.18586	0.395603	0.232338	0.512907	1.00776	0.0743603	0.290891	-0.139712	0.822002	0.561573	-0.183164	0.486674	0.922694	0.62238	0.127822	1.1657	0.213335	0.0279928	-0.292243	0.0924514	-0.068128	0.0682306	-0.028734	0.157564	0.591549	-0.303422	-0.412659	-0.646356	-0.612549	-0.172999	-0.215098	-0.140392	0.0998837	-0.461788
4	ENSG00000106853	-0.0734428	-0.0729588	-0.786771	-0.319325	0.167757	-0.196563	-0.246631	-0.148997	-0.292871	-0.531824	0.0722555	-0.344559	-0.362089	0.0210781	-0.463476	-0.0346718	-0.0212367	-0.188962	0.438614	0.0762438	-0.0831163	-0.381807	0.244214	-0.168381	-0.36865	0.0202225	0.46486	0.522429	0.00471301	0.575784	-0.0425466	-0.0706765	0.133411	-0.219689	0.00101226	0.0424623	-0.416091	-0.0757076	-0.0584861	-0.0655946	-0.221762	-0.490779	-0.898527	-0.729479	-0.329012	-0.72283	-0.452483	-0.566707
4	ENSG00000023909	-0.0189016	-0.2137	-0.49663	-0.147956	0.0883733	-0.078518	-0.0724668	0.0614638	-0.320123	-0.594616	-0.0366691	-0.463688	-0.4753	-0.143777	-0.300044	0.0157541	-0.123949	-0.0518565	0.625654	-0.215009	-0.146946	-0.481701	0.349892	0.0101993	-0.485648	-0.0714308	0.575762	0.458731	-0.18269	0.746489	-0.180677	-0.188713	-0.21204	-0.321591	-0.277416	-0.297941	-0.427554	-0.279208	-0.00113481	-0.314697	-0.455144	-0.628843	-0.70072	-0.723351	-0.456513	-0.673342	-0.527733	-0.675715
4	ENSG00000152465	0.138422	-0.057268	-0.440082	0.0367834	0.183183	0.124683	0.0973319	0.377161	-0.0978267	-0.529518	0.209772	-0.302139	-0.312171	0.0159309	-0.295841	0.222568	0.0385678	0.203989	0.846274	-0.103072	0.0718208	-0.331273	0.512246	0.297238	-0.366995	0.223175	0.841601	0.617715	-0.0329993	0.913518	0.00171092	-0.0569286	-0.28251	-0.188167	-0.205446	-0.209805	-0.345541	-0.13398	0.251878	-0.313108	-0.434362	-0.656995	-0.711761	-0.526212	-0.32053	-0.475314	-0.236641	-0.597375
4	ENSG00000184226	0.228335	-0.038211	-0.304362	0.215624	0.219581	0.213219	0.191763	0.477064	-0.0126328	-0.483006	0.23707	-0.25945	-0.279635	0.0473416	-0.19156	0.330859	0.0702299	0.338632	0.946279	-0.133195	0.10067	-0.276373	0.610381	0.372158	-0.306436	0.24756	0.988811	0.670957	-0.0350401	1.10037	-0.00605196	-0.0415878	-0.312811	-0.159026	-0.235931	-0.204371	-0.230638	-0.121755	0.282891	-0.314572	-0.454105	-0.603728	-0.575385	-0.445304	-0.290941	-0.410157	-0.241666	-0.538341
4	ENSG00000171889	0.684556	0.0621221	0.630038	0.787498	0.389942	0.792321	0.845492	1.12779	0.315379	-0.101442	0.354961	-0.0933033	-0.0683067	0.185821	0.565707	0.684243	0.287631	0.841807	1.33548	-0.206665	0.403539	-0.0423503	1.19443	1.05233	-0.0882415	0.498782	1.09506	0.518198	0.0297175	1.26545	0.0942757	0.105035	-0.251846	0.268379	-0.149537	-0.191743	0.311237	-0.0934672	0.740977	-0.266723	-0.456702	-0.476725	-0.00675944	-0.0548169	-0.179148	-0.148956	-0.00715714	-0.41148
4	ENSG00000166833	0.500045	0.0597678	0.179435	0.628462	0.506939	0.740982	0.72284	1.06068	0.14662	-0.21965	0.450139	-0.13033	-0.0915177	0.297787	0.319378	0.654382	0.292231	0.653652	1.39494	-0.0881708	0.393934	-0.125043	0.967149	0.905321	-0.140127	0.529336	1.10908	0.690074	0.11799	1.0513	0.125842	0.245012	0.139038	0.152303	0.00894988	-0.0694903	0.237179	-0.0931973	0.737348	-0.0715867	-0.360309	-0.459664	-0.222679	-0.39158	-0.148434	-0.252099	-0.121091	-0.493306
4	ENSG00000091129	0.642004	0.117531	0.423997	0.68044	0.385024	0.666933	0.69967	0.965335	0.286885	-0.160183	0.412973	-0.102564	-0.131122	0.235655	0.416574	0.65489	0.301613	0.786323	1.23918	-0.130623	0.411216	-0.0315367	1.08859	0.908845	-0.0615314	0.52331	1.10425	0.621837	0.0954029	1.26431	0.165604	0.133473	-0.110686	0.2671	-0.0974069	-0.114952	0.213457	-0.00348766	0.642641	-0.235037	-0.398129	-0.446876	-0.207632	-0.0992386	-0.133517	-0.270982	0.043297	-0.398545
4	ENSG00000026508	-0.132339	-0.161809	-0.724792	-0.242242	0.14349	-0.173425	-0.234699	-0.0529269	-0.340732	-0.619768	0.0516051	-0.404982	-0.448888	-0.0424915	-0.512456	-0.0303145	-0.0761421	-0.160636	0.558558	-0.000355797	-0.116054	-0.43373	0.153616	-0.11156	-0.44581	-0.0236585	0.554454	0.522121	-0.0508473	0.538631	-0.102564	-0.0896945	-0.062743	-0.322757	-0.0887088	-0.136612	-0.505413	-0.203494	-0.074451	-0.177765	-0.338983	-0.562416	-0.857673	-0.772685	-0.37778	-0.691372	-0.497451	-0.602559
4	ENSG00000167601	-0.0248881	-0.150321	-0.529627	-0.106963	0.155099	-0.019699	-0.0455206	0.15545	-0.258759	-0.605766	0.0646961	-0.387073	-0.419955	-0.0781099	-0.378833	0.0570141	-0.0625702	0.0119007	0.683848	-0.0878841	-0.0687055	-0.438545	0.304818	0.0571104	-0.476963	0.03084	0.646364	0.518378	-0.100667	0.709883	-0.0927241	-0.153423	-0.264959	-0.298581	-0.194848	-0.233233	-0.436809	-0.212226	0.0878495	-0.309228	-0.457572	-0.683459	-0.743755	-0.677806	-0.415069	-0.570639	-0.423082	-0.670888
4	ENSG00000143248	-0.0357103	-0.0375151	-0.730071	-0.26287	0.139967	-0.157184	-0.242751	-0.0985603	-0.231457	-0.471749	0.112295	-0.265806	-0.290088	0.0363056	-0.521834	2.84089e-05	0.0170987	-0.0877319	0.458055	0.107016	-0.0374562	-0.318925	0.268728	-0.0804694	-0.357438	0.0791361	0.538087	0.535646	0.0190483	0.634619	-0.00263341	-0.104877	-0.00212425	-0.138728	0.0115754	0.0696057	-0.387526	-0.0170974	-0.008893	-0.145846	-0.284092	-0.547249	-0.890406	-0.592357	-0.32201	-0.591216	-0.352418	-0.531395
4	ENSG00000257732	-0.0306234	-0.167053	-0.58085	-0.163966	0.130245	-0.0748823	-0.103693	0.0678459	-0.280739	-0.574277	0.00637768	-0.387377	-0.425133	-0.117868	-0.429011	0.0184964	-0.108982	0.0104019	0.659761	-0.134228	-0.111388	-0.454255	0.321635	0.0086471	-0.47695	-0.0243991	0.60965	0.473423	-0.140476	0.771557	-0.111648	-0.178834	-0.269943	-0.32606	-0.248773	-0.244259	-0.477772	-0.177761	0.0213642	-0.319838	-0.447605	-0.653363	-0.766501	-0.668988	-0.420164	-0.597929	-0.452102	-0.647672
4	ENSG00000156011	0.598586	0.0839166	0.588379	0.778505	0.351237	0.626698	0.644467	0.991832	0.312361	-0.175755	0.362271	-0.105261	-0.195366	0.165165	0.509406	0.634647	0.257602	0.789083	1.24295	-0.1757	0.401105	0.0109151	1.01555	0.980574	-0.0350431	0.476979	1.08265	0.509678	0.0477431	1.11115	0.0988434	0.0847985	-0.28657	0.282744	-0.113343	-0.226825	0.0599642	-0.105033	0.549646	-0.254209	-0.401216	-0.383607	-0.200752	0.0516275	-0.10922	-0.306117	-0.00435338	-0.306294
4	ENSG00000150687	0.131112	-0.0171577	-0.585383	-0.0305111	0.297417	0.100621	0.0473221	0.27961	-0.141553	-0.5406	0.269626	-0.291314	-0.319436	0.167578	-0.314127	0.232337	0.12714	0.0972724	0.77608	0.102427	0.101163	-0.30828	0.44629	0.208331	-0.284575	0.246556	0.763139	0.667404	0.0980051	0.794306	0.0612806	0.0975988	0.0985248	-0.161654	0.0134643	0.0944926	-0.264779	-0.00773401	0.233716	-0.0553691	-0.209054	-0.489284	-0.822273	-0.714777	-0.227221	-0.657133	-0.240726	-0.559725
4	ENSG00000105967	0.256042	-0.158817	-0.246242	0.202679	0.263592	0.317683	0.346144	0.573931	-0.150404	-0.47101	0.127449	-0.384245	-0.349628	0.0133185	-0.0466256	0.304043	0.036191	0.28392	1.07373	-0.223396	0.0675484	-0.426441	0.721092	0.417428	-0.424251	0.179156	0.865505	0.546495	-0.113908	1.01982	-0.0881481	-0.0815665	-0.0692371	-0.160182	-0.222166	-0.225389	-0.127807	-0.214883	0.393113	-0.282634	-0.481744	-0.659911	-0.568197	-0.682353	-0.424958	-0.556209	-0.40184	-0.719754
4	ENSG00000100292	-0.128667	-0.230834	-0.691672	-0.318962	0.0389782	-0.265846	-0.269625	-0.182194	-0.390143	-0.596016	-0.0789319	-0.48841	-0.488181	-0.113265	-0.441665	-0.123719	-0.135854	-0.228993	0.391505	-0.081058	-0.191777	-0.502379	0.259693	-0.187222	-0.480345	-0.114136	0.368924	0.391472	-0.143317	0.548355	-0.187539	-0.205971	0.0736368	-0.26391	-0.110989	-0.0962707	-0.46446	-0.207064	-0.138423	-0.205166	-0.365511	-0.590871	-0.90209	-0.829388	-0.474802	-0.850669	-0.59858	-0.68244
4	ENSG00000075213	0.459512	0.127941	-0.0180204	0.509481	0.51712	0.586824	0.544202	0.967578	0.222833	-0.357599	0.426522	-0.0390088	-0.162701	0.195555	0.133379	0.563436	0.225551	0.714226	1.39352	-0.0533673	0.365885	-0.122596	0.79925	0.784603	-0.242194	0.500774	1.16475	0.712594	0.0953372	1.14766	0.20206	0.08691	-0.485393	-0.0272599	-0.184888	-0.292374	-0.203273	-0.0843553	0.578959	-0.253196	-0.467068	-0.639387	-0.397536	-0.198996	-0.185348	-0.034572	-0.0384227	-0.485148
4	ENSG00000154277	-0.156646	-0.137906	-0.834607	-0.348399	0.140569	-0.2449	-0.301154	-0.189623	-0.369155	-0.663341	0.00420696	-0.424187	-0.460715	-0.0565124	-0.527394	-0.096151	-0.0876866	-0.243145	0.421277	0.0424557	-0.145148	-0.453442	0.119177	-0.236085	-0.440861	-0.0664647	0.419841	0.469928	-0.0570017	0.488323	-0.0935745	-0.135331	0.0258012	-0.332557	-0.0559552	-0.051995	-0.512576	-0.15665	-0.117311	-0.124648	-0.261379	-0.531094	-0.933167	-0.798169	-0.385687	-0.751942	-0.497744	-0.61264
4	ENSG00000198721	-0.189347	-0.243821	-0.766001	-0.366574	0.0303611	-0.255047	-0.297714	-0.165846	-0.424918	-0.647606	-0.0710188	-0.46175	-0.461236	-0.19487	-0.599197	-0.123395	-0.201192	-0.219517	0.426056	-0.164486	-0.261259	-0.539375	0.102247	-0.214899	-0.563889	-0.173006	0.521672	0.451021	-0.196909	0.597798	-0.215122	-0.244338	-0.345346	-0.438049	-0.305317	-0.299662	-0.578103	-0.27084	-0.12514	-0.362335	-0.47724	-0.683266	-0.811227	-0.780636	-0.490923	-0.63737	-0.568442	-0.684655
4	ENSG00000153317	0.757301	0.198883	0.901644	0.899784	0.369633	0.895143	0.991257	1.20364	0.488214	0.107249	0.431984	0.0579206	0.0538707	0.265487	0.757385	0.746856	0.385017	0.968601	1.14578	-0.136556	0.529587	0.162745	1.09131	1.09521	0.121021	0.584698	0.954159	0.443491	0.122506	1.09984	0.217027	0.197152	-0.158617	0.416267	-0.0638717	-0.108108	0.518435	0.0339381	0.827925	-0.161171	-0.299295	-0.26988	0.290341	0.284711	0.0181981	0.148251	0.265798	-0.175579
4	ENSG00000255248	0.416124	0.104834	-0.0760258	0.43618	0.406007	0.517573	0.490068	0.802841	0.146983	-0.351463	0.369575	-0.156918	-0.171102	0.190712	0.00935475	0.507399	0.237748	0.566241	1.23692	-0.0432059	0.286943	-0.158622	0.858659	0.628568	-0.19449	0.412687	1.10185	0.737152	0.0907815	1.25592	0.155825	0.111717	-0.305953	-0.0156695	-0.109856	-0.122174	-0.0192518	-0.048929	0.572734	-0.208856	-0.388688	-0.560596	-0.422187	-0.344992	-0.156795	-0.194802	-0.0653546	-0.463513
4	ENSG00000039560	0.94448	0.244904	0.89264	1.00426	0.377856	1.09507	1.18612	1.41588	0.614314	0.248932	0.625754	0.153818	0.250582	0.461602	0.75626	0.940644	0.548026	1.11863	1.23159	0.0292253	0.703779	0.247956	1.36091	1.3892	0.301261	0.837361	1.0454	0.51046	0.243992	1.24681	0.32299	0.359814	0.315693	0.656667	0.142171	0.302673	0.868399	0.304933	1.13646	-0.0469788	-0.172651	-0.177225	0.151896	0.283564	0.130636	0.0594284	0.550544	-0.140669
4	ENSG00000109814	0.0187818	-0.168125	-0.521935	-0.128762	0.106102	-0.0174332	-0.0144425	0.125518	-0.251715	-0.565577	0.0361638	-0.377606	-0.371775	-0.116301	-0.384018	0.0584936	-0.1005	0.00186593	0.708565	-0.17177	-0.107424	-0.452946	0.360458	0.0654985	-0.467947	0.0169515	0.690913	0.543148	-0.130051	0.816079	-0.128527	-0.148423	-0.344951	-0.328132	-0.300837	-0.266833	-0.368779	-0.189354	0.118056	-0.342435	-0.485667	-0.657293	-0.677251	-0.645852	-0.412461	-0.529262	-0.400495	-0.657503
4	ENSG00000239672	-0.190491	-0.2111	-0.790374	-0.35111	0.08262	-0.290807	-0.336199	-0.211881	-0.424599	-0.65618	-0.0466691	-0.473194	-0.496586	-0.112479	-0.530904	-0.117926	-0.130852	-0.267141	0.392358	-0.0258724	-0.198308	-0.486604	0.0703874	-0.233547	-0.478076	-0.125495	0.40464	0.43585	-0.122103	0.443236	-0.158403	-0.171542	-0.00912332	-0.369754	-0.116399	-0.138982	-0.558711	-0.226792	-0.16674	-0.191059	-0.323733	-0.552949	-0.907339	-0.82408	-0.425423	-0.80132	-0.552945	-0.64172
4	ENSG00000151458	0.273627	-0.129743	-0.15876	0.223353	0.09872	0.257242	0.268438	0.580566	-0.0432662	-0.463251	0.177731	-0.299707	-0.311941	-0.0763031	-0.146507	0.326599	-0.00421441	0.43731	0.958156	-0.2793	0.0458026	-0.358122	0.667094	0.614331	-0.404225	0.256975	0.968245	0.518579	-0.161188	1.15783	-0.0706543	-0.166699	-0.580648	-0.195505	-0.44487	-0.371426	-0.294321	-0.150064	0.354992	-0.561142	-0.626145	-0.766273	-0.597301	-0.344454	-0.411826	-0.391264	-0.178598	-0.656419
4	ENSG00000249859	0.859235	0.286754	1.04881	1.06761	0.452392	1.01789	1.11568	1.36357	0.602103	0.194629	0.544902	0.141721	0.13033	0.368897	0.900985	0.879344	0.494967	1.11615	1.18895	-0.0294868	0.690365	0.28769	1.15195	1.2407	0.247732	0.693838	0.969978	0.422595	0.207736	1.04387	0.319259	0.277093	-0.0466894	0.536228	0.0643021	-0.0308989	0.605581	0.0935731	0.945327	-0.0761016	-0.221757	-0.194211	0.338475	0.420121	0.143043	0.203457	0.429371	-0.0860395
4	ENSG00000006327	-0.14791	-0.151072	-0.73042	-0.29158	0.0849732	-0.205392	-0.241345	-0.0779606	-0.317993	-0.660955	0.0472392	-0.412451	-0.451807	-0.0814511	-0.517932	-0.0453807	-0.0939892	-0.178337	0.445146	-0.0201746	-0.121311	-0.434529	0.0754037	-0.131681	-0.428554	-0.0207938	0.496807	0.508585	-0.062228	0.494195	-0.0887389	-0.0978226	-0.23384	-0.394938	-0.178527	-0.195965	-0.568941	-0.179024	-0.0761458	-0.245686	-0.342043	-0.584594	-0.857055	-0.710373	-0.339296	-0.63709	-0.385184	-0.607313
4	ENSG00000020577	0.89841	0.362247	1.10576	1.09868	0.417057	1.03805	1.14055	1.41207	0.705735	0.270122	0.636912	0.26649	0.212622	0.410666	0.922086	0.955443	0.540977	1.2041	1.14087	-0.00904376	0.740658	0.415408	1.03205	1.38502	0.393348	0.807716	1.01386	0.443526	0.281185	1.03112	0.404411	0.394349	-0.322534	0.493895	-0.000353076	-0.0455464	0.534275	0.211243	0.964069	-0.0866468	-0.129768	-0.0597121	0.503267	0.643812	0.337525	0.435697	0.721135	0.105382
4	ENSG00000038382	0.799446	0.252983	1.01762	1.04252	0.449274	0.963836	1.04619	1.29154	0.5503	0.165897	0.533999	0.117803	0.0774337	0.385411	0.880355	0.845067	0.492672	1.01678	1.20319	-0.0192412	0.653174	0.27728	1.11214	1.24096	0.27002	0.692233	0.945261	0.443617	0.219699	0.973533	0.303695	0.336414	0.045741	0.527658	0.115483	0.0200245	0.635541	0.0833616	0.861275	-0.0158752	-0.158881	-0.0912699	0.351648	0.328422	0.165246	0.072221	0.366291	-0.0453432
4	ENSG00000057019	0.380679	-0.048147	0.0295984	0.413675	0.25846	0.436139	0.425721	0.751733	0.0780779	-0.327027	0.321238	-0.218736	-0.244097	0.165029	0.0736176	0.46891	0.152292	0.5307	1.11251	-0.150843	0.265033	-0.206863	0.864587	0.737163	-0.219682	0.421664	0.951771	0.58637	0.00223065	1.03409	0.0172956	0.0512924	-0.0577415	0.105901	-0.100752	-0.162387	-0.040646	-0.116725	0.461747	-0.263023	-0.461685	-0.55101	-0.468614	-0.386249	-0.263138	-0.456052	-0.184636	-0.517778
4	ENSG00000168575	0.458392	0.0187234	0.173422	0.510015	0.380657	0.545375	0.590672	0.880023	0.0825485	-0.333995	0.291712	-0.281214	-0.266598	0.143753	0.284557	0.535434	0.215918	0.590798	1.24299	-0.148594	0.289494	-0.179216	0.906994	0.774073	-0.211578	0.347733	1.00365	0.579908	0.00667931	1.12372	0.0757885	0.0768284	-0.192158	0.0500653	-0.111701	-0.180444	0.0677495	-0.160536	0.562094	-0.236163	-0.42174	-0.513945	-0.395549	-0.359982	-0.225578	-0.411579	-0.164013	-0.517689
4	ENSG00000117586	-0.177724	-0.279466	-0.733383	-0.23613	0.0748431	-0.195889	-0.210574	-0.0382259	-0.460119	-0.648202	-0.0355695	-0.523684	-0.499936	-0.108592	-0.458566	-0.0521645	-0.149116	-0.230736	0.52193	-0.131879	-0.183846	-0.5283	0.11787	-0.0811698	-0.498492	-0.120348	0.457144	0.415382	-0.181504	0.460416	-0.231027	-0.146087	0.121532	-0.391744	-0.128539	-0.182959	-0.473162	-0.301249	-0.0754001	-0.186803	-0.345648	-0.554334	-0.815992	-0.900877	-0.44045	-0.800704	-0.607775	-0.680173
4	ENSG00000169760	0.9448	0.310331	0.975578	1.15067	0.546947	1.11506	1.11965	1.47285	0.654082	0.0936155	0.610979	0.165235	0.0964216	0.373608	0.836399	0.987298	0.526094	1.31159	1.45114	-0.0735211	0.709131	0.256943	1.29655	1.29697	0.178281	0.768624	1.23817	0.56671	0.216579	1.36505	0.366865	0.254538	-0.40979	0.475629	-0.0714489	-0.102746	0.498701	0.111018	0.947831	-0.211366	-0.376574	-0.372903	0.223129	0.40335	0.0820561	0.260357	0.417161	-0.155117
4	ENSG00000118523	0.181264	0.108827	-0.452658	0.00169691	0.140328	0.117226	0.0679731	0.344332	0.111349	-0.567148	0.281573	-0.108238	-0.230187	-0.032197	-0.378813	0.257537	0.0768417	0.358628	0.705173	-0.0421598	0.102213	-0.20529	0.320767	0.298016	-0.235191	0.284511	0.899008	0.679463	0.0555593	1.04081	0.178566	-0.0503674	-1.01936	-0.336918	-0.414767	-0.29668	-0.574002	0.0561684	0.236671	-0.478168	-0.3894	-0.643248	-0.667399	-0.0689157	-0.12598	-0.00792668	0.222785	-0.381409
4	ENSG00000176788	-0.0794799	-0.13159	-0.614427	-0.184087	0.0917189	-0.180049	-0.219402	-0.0128583	-0.259966	-0.628861	0.0649731	-0.387895	-0.457988	-0.0853469	-0.459818	0.0142531	-0.0676537	-0.0551963	0.557266	-0.0605062	-0.0836382	-0.395252	0.182111	0.0129815	-0.415277	0.0148397	0.601834	0.526432	-0.0681554	0.626427	-0.0707733	-0.128072	-0.35614	-0.320005	-0.193873	-0.230269	-0.59133	-0.19627	-0.0848305	-0.304725	-0.409817	-0.612275	-0.823894	-0.58942	-0.341535	-0.610636	-0.362265	-0.580931
4	ENSG00000133657	0.521375	0.0831455	0.202052	0.541358	0.362291	0.563082	0.555496	0.882586	0.221538	-0.27189	0.366465	-0.1106	-0.228045	0.15948	0.257238	0.579496	0.246915	0.688302	1.27192	-0.146118	0.369992	-0.0658711	0.936134	0.860473	-0.109756	0.468171	1.0876	0.628701	0.0740253	1.17908	0.165237	0.0880431	-0.329196	0.110714	-0.130098	-0.236849	-0.0494994	-0.0958576	0.551779	-0.265598	-0.386839	-0.433497	-0.371976	-0.118039	-0.106412	-0.316263	0.0465782	-0.358293
4	ENSG00000254526	0.373523	-0.0188439	-0.0578038	0.436729	0.325683	0.391138	0.372472	0.714429	0.0612581	-0.403768	0.258396	-0.196503	-0.263382	0.0604492	-0.0348935	0.452054	0.116924	0.538032	1.2676	-0.221462	0.177508	-0.237603	0.858656	0.601409	-0.282329	0.314544	1.10027	0.613695	-0.038975	1.27352	0.0198263	-0.0479208	-0.380292	-0.0734072	-0.261189	-0.288905	-0.205049	-0.167963	0.425301	-0.345458	-0.480535	-0.568274	-0.492911	-0.343822	-0.278588	-0.376171	-0.226948	-0.498148
4	ENSG00000145147	0.593783	0.136952	0.34607	0.787578	0.512734	0.844881	0.843488	1.23732	0.307519	-0.25195	0.429687	-0.0561382	-0.167598	0.208432	0.414429	0.682691	0.306363	0.871445	1.47572	-0.114733	0.468507	-0.0530218	0.983576	0.999971	-0.118131	0.509748	1.16104	0.640313	0.101764	1.1863	0.213705	0.16132	-0.29462	0.138401	-0.103759	-0.206284	0.156877	-0.058912	0.788347	-0.21573	-0.417094	-0.508559	-0.177792	-0.0882607	-0.0815663	-0.102135	0.143321	-0.385383
4	ENSG00000196396	0.345223	-0.0767296	0.046486	0.333653	0.135052	0.393881	0.440211	0.703308	0.100848	-0.37779	0.223711	-0.21503	-0.27049	0.00909877	-0.020165	0.387674	0.0672493	0.525032	1.01067	-0.267357	0.164327	-0.252301	0.797402	0.678577	-0.270926	0.315231	0.962119	0.522803	-0.0777889	1.14252	-0.0212099	-0.0824706	-0.4815	-0.0363421	-0.325698	-0.309513	-0.122655	-0.124004	0.474478	-0.479359	-0.580142	-0.641253	-0.474601	-0.211707	-0.325468	-0.333692	-0.108919	-0.530429
4	ENSG00000115295	0.600977	0.0854629	0.200228	0.574552	0.354344	0.552613	0.537292	0.878979	0.246889	-0.180444	0.408134	-0.148228	-0.132154	0.270338	0.255623	0.597016	0.317959	0.676119	1.24303	-0.0316432	0.401696	-0.0702712	1.10887	0.869219	-0.0908735	0.592924	1.02102	0.632788	0.108022	1.23706	0.14823	0.1175	0.0980889	0.294922	0.0234846	0.0561303	0.0721504	0.0220857	0.567508	-0.184357	-0.353866	-0.486599	-0.543473	-0.249871	-0.206008	-0.479171	-0.0635977	-0.479687
4	ENSG00000171877	1.06578	0.369145	1.05919	1.16304	0.572211	1.29519	1.37112	1.64908	0.770127	0.255818	0.685797	0.287424	0.268405	0.494194	0.967612	1.02543	0.63634	1.31306	1.45741	0.0754222	0.863074	0.341527	1.43963	1.48401	0.317277	0.946728	1.10908	0.513396	0.315781	1.27407	0.445798	0.380993	0.0537324	0.651807	0.142229	0.122489	0.816537	0.253231	1.2482	-0.0200323	-0.156443	-0.209629	0.271765	0.459376	0.206492	0.288198	0.592996	-0.094006
4	ENSG00000162909	-0.0746595	-0.256464	-0.597062	-0.159638	0.0840962	-0.15711	-0.170888	0.0198503	-0.388685	-0.579276	0.0136459	-0.468968	-0.465245	-0.0630758	-0.401345	0.0260504	-0.115679	-0.116681	0.545138	-0.14724	-0.136187	-0.473688	0.256227	-0.0112354	-0.469277	-0.0548862	0.569189	0.459959	-0.146423	0.554207	-0.199328	-0.140821	0.102801	-0.302961	-0.16046	-0.197806	-0.452681	-0.280622	-0.0559485	-0.227155	-0.38769	-0.557559	-0.861981	-0.84438	-0.438679	-0.834175	-0.603456	-0.683239
4	ENSG00000172965	0.233856	0.100961	-0.352594	0.171462	0.403418	0.252797	0.228325	0.529163	0.00668194	-0.556443	0.342994	-0.268832	-0.336336	0.145899	-0.0724526	0.348975	0.194023	0.345899	0.95273	0.102763	0.216919	-0.239871	0.496733	0.335801	-0.259251	0.32964	0.89442	0.724522	0.133847	0.934475	0.183424	0.0809033	-0.317938	-0.19496	-0.0970915	-0.127278	-0.377506	-0.0450894	0.301285	-0.183512	-0.311215	-0.62291	-0.762953	-0.47216	-0.203171	-0.41254	-0.10039	-0.56356
4	ENSG00000135047	-0.161601	-0.172743	-0.785913	-0.341241	0.100966	-0.282451	-0.326528	-0.211394	-0.382822	-0.624572	-0.0139415	-0.441755	-0.465113	-0.0817836	-0.510116	-0.0921429	-0.112889	-0.238409	0.427325	-0.0227719	-0.171601	-0.451296	0.13249	-0.21199	-0.446922	-0.0912265	0.44481	0.462797	-0.0876099	0.492396	-0.130783	-0.146553	-0.0125742	-0.328775	-0.106039	-0.116748	-0.553549	-0.181223	-0.162693	-0.184854	-0.306986	-0.543248	-0.962899	-0.784979	-0.404005	-0.827575	-0.529063	-0.610637
4	ENSG00000049192	0.676279	0.0820464	0.678523	0.874567	0.404435	0.778213	0.798427	1.12661	0.303245	-0.1432	0.397571	-0.100922	-0.129846	0.203284	0.639766	0.747372	0.323074	0.901058	1.24952	-0.213245	0.441915	0.0145436	1.02854	1.0063	-0.00803531	0.470098	1.11685	0.507913	0.0641453	1.15442	0.12416	0.153482	-0.353158	0.195234	-0.172615	-0.260035	0.208047	-0.0716424	0.651681	-0.238622	-0.370111	-0.377538	-0.0529191	0.000782249	-0.0759534	-0.191349	0.0392977	-0.317169
4	ENSG00000064225	0.568298	0.0196211	0.495083	0.785623	0.4563	0.667879	0.737607	1.06105	0.171334	-0.0697235	0.428931	-0.135983	-0.101875	0.352971	0.607542	0.686608	0.33406	0.654529	1.24389	-0.0819917	0.453106	0.0123256	1.02328	0.991362	0.0129336	0.558848	0.925607	0.495064	0.123735	0.869757	0.0893044	0.302957	0.3949	0.309897	0.13524	0.00680536	0.337191	-0.0977132	0.62862	0.0473639	-0.218187	-0.239788	-0.226347	-0.320639	-0.104175	-0.544424	-0.16666	-0.368298
4	ENSG00000172260	0.400687	0.00912739	0.0729763	0.509722	0.28131	0.474955	0.43356	0.805944	0.1418	-0.411846	0.270354	-0.204786	-0.307516	0.0161719	0.0543052	0.506787	0.14566	0.664479	1.13616	-0.215616	0.196219	-0.21565	0.731241	0.719527	-0.269096	0.345329	1.1164	0.647665	-0.0565813	1.22387	0.069268	-0.0672061	-0.635039	-0.10637	-0.347321	-0.361858	-0.179825	-0.14037	0.469483	-0.480331	-0.564122	-0.666031	-0.431015	-0.168347	-0.260557	-0.210435	0.02872	-0.517816
4	ENSG00000110092	-0.145654	-0.347584	-0.631078	-0.265543	-0.0779975	-0.39202	-0.410496	-0.216201	-0.471367	-0.661238	-0.118241	-0.584178	-0.555229	-0.198836	-0.451366	-0.0539814	-0.214295	-0.205295	0.318094	-0.285494	-0.306543	-0.530306	0.157445	-0.170132	-0.483193	-0.187585	0.536288	0.416831	-0.276486	0.626291	-0.328477	-0.241504	-0.139572	-0.43395	-0.360163	-0.347478	-0.662512	-0.328451	-0.318165	-0.378492	-0.436511	-0.562445	-0.989606	-0.827469	-0.50151	-1.00448	-0.655342	-0.690022
4	ENSG00000068366	0.487302	0.00303292	0.196376	0.543539	0.339048	0.617858	0.614067	0.948269	0.113663	-0.269815	0.329635	-0.173705	-0.164477	0.115815	0.251181	0.578482	0.181012	0.635596	1.22195	-0.198178	0.252677	-0.174225	0.856569	0.800705	-0.220292	0.402588	1.1013	0.620216	-0.00446411	1.18422	0.0493691	0.0939852	-0.321408	-0.00988802	-0.251975	-0.22849	0.0576698	-0.0877381	0.612044	-0.323074	-0.475071	-0.574735	-0.307414	-0.253113	-0.239768	-0.266918	-0.0537164	-0.505444
4	ENSG00000138411	0.402895	-0.044552	0.24677	0.631863	0.465952	0.595695	0.654942	0.947464	-0.00101707	-0.255532	0.332942	-0.301174	-0.219072	0.243616	0.39816	0.588166	0.259801	0.503025	1.2556	-0.0736234	0.33506	-0.145665	0.751718	0.741907	-0.130086	0.344232	0.864218	0.507863	0.058704	0.81724	0.0383945	0.235207	0.109093	-0.0149968	0.0106381	-0.172734	0.111277	-0.212037	0.567071	-0.0060799	-0.27644	-0.350489	-0.208193	-0.55646	-0.123602	-0.458519	-0.272994	-0.510348
4	ENSG00000177311	0.0805455	-0.221794	-0.293101	0.0817044	0.163419	0.132282	0.165553	0.382993	-0.276845	-0.454066	0.0715689	-0.430902	-0.377019	-0.0593166	-0.115657	0.199791	-0.0493107	0.145523	0.820228	-0.235086	-0.00318584	-0.425778	0.472154	0.285434	-0.438562	0.0579018	0.707365	0.452876	-0.153305	0.732771	-0.169945	-0.113464	-0.127978	-0.212107	-0.202765	-0.270786	-0.247351	-0.28292	0.220326	-0.278287	-0.489714	-0.611819	-0.546842	-0.684995	-0.424876	-0.635056	-0.472888	-0.661076
[truncated: 545 more rows]
[truncated: 4,645 more columns]

## Sheet: Figure 3D
Figure 3D
[truncated: 12 more rows]

## Sheet: Figure 3E
Figure 3E
[truncated: 127 more rows]

## Sheet: Figure 3F-H
Figure 3F-H
[truncated: 4,694 more rows]

[truncated: 35 more sheets: Figure 4A, Figure 4B, Figure 4C, Figure 4D, Figure 4F, Figure 6C, Figure 6D, Figure 6G, Supplementary Figure 1E, Supplementary Figure 2B, Supplementary Figure 3A-B, Supplementary Figure 3C, Supplementary Figure 3D, Supplementary Figure 3E, Supplementary Figure 3F, Supplementary Figure 3G, Supplementary Figure 3H, Supplementary Figure 3J, Supplementary Figure 3K, Supplementary Figure 4A …]
